# Supplementary material for: Global miRNA expression profile reveals novel molecular players in aneurysmal subarachnoid haemorrhage
Source: Sci Rep. 2018 Jun 8;8:8786. doi: 10.1038/s41598-018-27078-w (PMC5993784; doi:10.1038/s41598-018-27078-w)
Supplement: Supplementary file 2 — Additional File 1 [file 41598_2018_27078_MOESM2_ESM.xlsx]

## Sheet: All_clinicalData
Registration_number	Research group	Age	Age group (years)	Gender	Inferred Ethnicity Personally	Larger Modifiable Risk Factor	Minor Modifiable Risk Factor	WFNS scale	CT Admission - Modified Fisher Scale	Modified scale of Vasograde	DSA with initial Vasoespasm	Vasospasm type	Aneurysm location	Size	Larger Size Diameter (mm)	Evolved with Clinical Vasospasm?	What Day of Vasoespasm Evolution?	Vasospasm degree	Aneurysm treatment	Type of evolution after treatment	Outcome	Death	DIND
AVE 18	Group II - Patients without cerebral vasospasm	48	40-49	M	pardo	yes	yes	I	0	Blue	no	no	Anterior	Big	15.5	no	no	no	microsurgery	improved	favorable	no	no
AVE 20	Group II - Patients without cerebral vasospasm	65	60-69	F	black	yes	no	I	II	Green	no	no	Anterior	Big	15	no	no	no	microsurgery	better	favorable	no	yes
AVE 21	Group I - Patients with cerebral vasospasm	56	50-59	M	white	yes	no	I	II	Green	no	no	Anterior	Little	5.5	yes	1	light	microsurgery	better	favorable	no	yes
AVE 39	Group I - Patients with cerebral vasospasm	45	40-49	F	white	yes	yes	II	IV	Yellow	yes	local	Anterior	Big	14	yes	8	moderate	endovascular	better	favorable	no	yes
AVE 40	Group II - Patients without cerebral vasospasm	52	50-59	F	white	yes	yes	III	III	Yellow	no	no	Anterior	Little	7	no	no	no	microsurgery	better	favorable	no	yes
AVE 44	Group II - Patients without cerebral vasospasm	42	40-49	F	black	yes	no	II	II	Green	no	no	Anterior	Big	23	no	no	no	endovascular	better	favorable	no	no
AVE 49	Group II - Patients without cerebral vasospasm	62	60-69	F	white	yes	yes	I	II	Green	no	no	Anterior	Giant	38	no	no	no	endovascular	better	favorable	no	no
AVE 50	Group I - Patients with cerebral vasospasm	47	40-49	F	parda	yes	no	II	III	Yellow	no	no	Anterior	Little	5.6	yes	11	light	endovascular	better	favorable	no	yes
AVE 51	Group I - Patients with cerebral vasospasm	51	50-59	F	white	yes	yes	III	III	Yellow	yes	local	Anterior	Little	6.9	yes	3	serious	microsurgery	better	favorable	no	yes
AVE 52	Group I - Patients with cerebral vasospasm	32	30-39	M	black	yes	no	I	III	Yellow	yes	local	Anterior	Medium	11.9	yes	5	light	microsurgery	better	favorable	no	yes
AVE 54	Group II - Patients without cerebral vasospasm	49	40-49	F	white	yes	no	I	II	Green	no	no	Anterior	Little	5.8	no	no	no	microsurgery	better	favorable	no	no
AVE 55	Group I - Patients with cerebral vasospasm	52	50-59	F	white	yes	no	II	III	Yellow	yes	local	Anterior	Medium	12	yes	11	light	endovascular	better	favorable	no	yes
AVE 56	Group I - Patients with cerebral vasospasm	63	60-69	F	parda	yes	no	II	II	Green	no	local	Anterior	Little	4.8	yes	18	light	microsurgery	better	favorable	no	yes
AVE 57	Group I - Patients with cerebral vasospasm	57	50-59	F	white	no	no	III	IV	Yellow	no	local	Posterior	Big	17	yes	10	light	endovascular	better	favorable	no	yes
AVE 58	Group I - Patients with cerebral vasospasm	62	60-69	F	black	no	no	II	III	Yellow	no	local	Anterior	Little	6	yes	12	moderate	microsurgery	better	favorable	no	yes
AVE 63	Group II - Patients without cerebral vasospasm	19	<30	F	black	no	yes	I	IV	Yellow	no	no	Posterior	Little	4	no	no	no	microsurgery	better	favorable	no	no
AVE 64	Group II - Patients without cerebral vasospasm	52	50-59	F	black	yes	no	I	II	Green	yes	local	Anterior	Big	17	no	no	no	endovascular	better	favorable	no	no
AVE 65	Group I - Patients with cerebral vasospasm	55	50-59	F	parda	yes	yes	II	III	Yellow	yes	local	Anterior	Big	15	yes	10	moderate	endovascular	better	favorable	no	yes
AVE 70	Group I - Patients with cerebral vasospasm	54	50-59	F	white	yes	yes	II	II	Green	yes	local	Anterior	Medium	8.9	yes	11	serious	microsurgery	worse	unfavorable	yes	no
AVE 71	Group I - Patients with cerebral vasospasm	43	40-49	F	parda	yes	no	I	II	Green	no	no	Anterior	Little	5.6	yes	9	light	microsurgery	better	favorable	no	yes
AVE 73	Group I - Patients with cerebral vasospasm	67	60-69	F	white	yes	no	II	III	Yellow	yes	local	Anterior	Little	5.7	yes	16	light	microsurgery	better	favorable	no	yes
AVE 76	Group II - Patients without cerebral vasospasm	51	50-59	M	white	yes	no	I	I	Green	no	no	Anterior	Little	5.9	no	no	no	endovascular	better	favorable	no	no
AVE 80	Group II - Patients without cerebral vasospasm	32	30-39	F	white	yes	no	II	II	Green	no	no	Anterior	Medium	7.1	no	no	no	microsurgery	better	favorable	no	no
AVE 81	Group II - Patients without cerebral vasospasm	45	40-49	F	black	yes	no	I	II	Green	yes	local	Anterior	Little	4.7	no	no	no	microsurgery	better	favorable	no	no
AVE 84	Group II - Patients without cerebral vasospasm	53	50-59	F	black	yes	no	I	II	Green	no	no	Anterior	Blister	2.1	no	no	no	microsurgery	better	favorable	no	no
AVE 85	Group I - Patients with cerebral vasospasm	49	40-49	F	white	yes	no	II	III	Yellow	no	no	Anterior	Little	4.5	yes	13	serious	endovascular	worse	unfavorable	yes	yes
AVE 9	Group II - Patients without cerebral vasospasm	48	40-49	M	white	yes	no	I	II	Green	no	no	Anterior	Little	4.5	no	no	no	microsurgery	better	favorable	no	no
C 6	Grupo III - Control	35	30-39	M	black
AVE 61	Grupo III - Control	42	40-49	F	black
C4	Grupo III - Control	39	30-39	M	black
C8	Grupo III - Control	55	50-59	F	white
C9	Grupo III - Control	61	60-69	F	white
Raimunda	Grupo III - Control	69	60-69	F	black

## Sheet: Clinical_resume
		Patients after aSAH
	Control (n = 6)	Group I: with cerebral vasospasm (n = 14)	Group II: without cerebral vasospasm (n = 13)
Demographics
Age, years	50	52 ± 9	47 ± 11
% Female	67(4)	86 (12)	77 (10)
WFNS grade on admission, %
1–2	...	86 (12)	92 (12)
3–5	...	14 (2)	8 (1)
CT feature on admission
% Fisher Grade 0, 1 or 2	...	29 (4)	85 (11)
% Fisher Grade 3 or 4	...	71 (10)	15 (2)
Vasograde scale
Blue	...	0 (0)	8 (1)
Yellow	...	71 (10)	15 (2)
Green	...	29 (4)	77 (10)
Red	...	0 (0)	0 (0)
