# Supplementary material for: Global miRNA expression profile reveals novel molecular players in aneurysmal subarachnoid haemorrhage
Source: Sci Rep. 2018 Jun 8;8:8786. doi: 10.1038/s41598-018-27078-w (PMC5993784; doi:10.1038/s41598-018-27078-w)
Supplement: Supplementary file 3 — Additional File 2 [file 41598_2018_27078_MOESM3_ESM.xlsx]

## Sheet: GroupI x GroupII
miRNA	baseMean	log2FoldChange	lfcSE	stat	pvalue	padj
hsa-let-7a-5p	595.314	0.149276	0.282387	0.52862	0.597069	0.973029
hsa-let-7b-5p	2299.33	-0.247865	0.19042	-1.30167	0.193028	0.973029
hsa-let-7c-5p	2.12602	-0.189422	0.475223	-0.398597	0.69019	0.973029
hsa-let-7d-3p	12.421	-0.0661905	0.343302	-0.192805	0.847112	0.973029
hsa-let-7d-5p	229.859	0.00289453	0.19836	0.0145923	0.988357	0.998805
hsa-let-7e-5p	3.96451	0.412054	0.46387	0.888296	0.374382	0.973029
hsa-let-7f-5p	68.4153	0.441019	0.265471	1.66127	0.0966593	0.743857
hsa-let-7g-5p	227.853	0.0861156	0.36514	0.235843	0.813555	0.973029
hsa-let-7i-5p	1464.8	0.284435	0.264667	1.07469	0.282513	0.973029
hsa-miR-100-5p	1.26529	-0.366252	0.781377	-0.468726	0.639265	0.973029
hsa-miR-101-3p	11.7112	0.339594	0.366454	0.926702	0.354081	0.973029
hsa-miR-103a-3p	132.827	0.435038	0.333571	1.30418	0.192171	0.973029
hsa-miR-106a-5p	2.05835	0.104242	0.526743	0.1979	0.843123	0.973029
hsa-miR-106b-3p	325.262	-0.197074	0.34438	-0.572259	0.567147	0.973029
hsa-miR-106b-5p	18.2893	-0.414802	0.257955	-1.60804	0.107826	0.795216
hsa-miR-107	56.0135	0.151782	0.296773	0.511442	0.609042	0.973029
hsa-miR-10a-5p	5.90316	-0.186774	0.343977	-0.542986	0.587139	0.973029
hsa-miR-10b-5p	5.6355	0.706871	0.527508	1.34002	0.180239	0.973029
hsa-miR-1180-3p	41.7482	-0.224874	0.283511	-0.793174	0.427676	0.973029
hsa-miR-1254	1.67236	-0.663295	0.584059	-1.13566	0.256097	0.973029
hsa-miR-125a-5p	11.4155	-0.0150243	0.390337	-0.0384905	0.969297	0.998805
hsa-miR-126-3p	2.20823	0.00886956	0.605492	0.0146485	0.988313	0.998805
hsa-miR-127-3p	3.02192	-0.0955761	0.468901	-0.20383	0.838486	0.973029
hsa-miR-128-3p	20.5656	0.0386699	0.2535	0.152544	0.878758	0.97824
hsa-miR-1291	56.6845	2.28775	1.03306	2.21454	0.0267917	0.431102
hsa-miR-1294	5.73934	0.000541551	0.361591	0.00149769	0.998805	0.998805
hsa-miR-1304-3p	0.1558	0.523684	2.04417	0.256184	0.797809	0.973029
hsa-miR-1304-5p	1.12121	-0.00703035	0.697978	-0.0100724	0.991963	0.998805
hsa-miR-1306-5p	3.33359	0.425024	0.405321	1.04861	0.294357	0.973029
hsa-miR-1307-3p	18.127	0.16368	0.38352	0.426785	0.669536	0.973029
hsa-miR-1307-5p	0.958007	1.58749	0.806498	1.96838	0.0490247	0.538673
hsa-miR-130a-3p	7.59285	0.0717322	0.341246	0.210207	0.833506	0.973029
hsa-miR-130b-3p	10.7994	0.209634	0.3398	0.616934	0.537279	0.973029
hsa-miR-130b-5p	5.95817	0.166207	0.374745	0.443521	0.657389	0.973029
hsa-miR-140-3p	305.286	-0.0831683	0.252822	-0.32896	0.742186	0.973029
hsa-miR-142-5p	3.6369	-1.17167	0.567003	-2.06642	0.038789	0.498694
hsa-miR-143-3p	28.2242	0.822844	0.422987	1.94532	0.051737	0.538673
hsa-miR-144-5p	4.81362	-0.188316	0.383514	-0.491029	0.623406	0.973029
hsa-miR-146a-5p	32.5877	-0.724276	0.306115	-2.36603	0.0179801	0.431102
hsa-miR-146b-5p	20.4501	-0.190935	0.38524	-0.495626	0.620159	0.973029
hsa-miR-148a-3p	23.0001	-0.26749	0.334598	-0.799438	0.424037	0.973029
hsa-miR-148b-3p	27.023	0.0206593	0.37792	0.0546659	0.956405	0.998805
hsa-miR-148b-5p	0.290608	-0.99417	1.26725	-0.784509	0.432741	0.973029
hsa-miR-150-5p	32.6487	0.303226	0.345353	0.878017	0.379935	0.973029
hsa-miR-151a-3p	35.8548	0.0705111	0.318806	0.221173	0.824958	0.973029
hsa-miR-151b	12.0078	-0.232929	0.353007	-0.659843	0.509355	0.973029
hsa-miR-155-5p	5.93498	0.0371912	0.337923	0.110058	0.912363	0.99657
hsa-miR-15a-5p	6.35265	-0.066389	0.331009	-0.200565	0.841038	0.973029
hsa-miR-15b-5p	206.9	0.142345	0.267148	0.532833	0.594149	0.973029
hsa-miR-16-5p	160.509	0.0794919	0.309923	0.256489	0.797573	0.973029
hsa-miR-17-3p	3.03048	-0.424709	0.426287	-0.996299	0.319105	0.973029
hsa-miR-17-5p	14.6368	-0.190693	0.274099	-0.695707	0.486612	0.973029
hsa-miR-181a-5p	10891.1	0.65701	0.286724	2.29144	0.0219381	0.431102
hsa-miR-181b-5p	18.8969	0.960632	0.389417	2.46685	0.0136309	0.431102
hsa-miR-182-5p	1494.75	0.0871614	0.252255	0.345529	0.729697	0.973029
hsa-miR-183-3p	0.59847	0.336184	0.894016	0.376038	0.706888	0.973029
hsa-miR-183-5p	163.521	-0.82917	0.349561	-2.37203	0.0176904	0.431102
hsa-miR-185-3p	11.2541	0.00358092	0.313531	0.0114213	0.990887	0.998805
hsa-miR-185-5p	42.5463	-0.160111	0.208024	-0.769674	0.441493	0.973029
hsa-miR-186-5p	234.21	-0.280706	0.312162	-0.899233	0.368528	0.973029
hsa-miR-18a-3p	17.9621	0.263009	0.30443	0.863939	0.387621	0.973029
hsa-miR-18a-5p	1.73472	-0.26664	0.575696	-0.463161	0.643249	0.973029
hsa-miR-18b-3p	1.0667	0.130724	0.701101	0.186455	0.852088	0.973029
hsa-miR-191-5p	833.521	-0.330105	0.315329	-1.04686	0.295165	0.973029
hsa-miR-192-5p	75.4042	0.194095	0.252726	0.768003	0.442485	0.973029
hsa-miR-193a-5p	1.96172	0.30903	0.570785	0.541412	0.588224	0.973029
hsa-miR-194-5p	10.8602	-0.0127911	0.26145	-0.0489236	0.96098	0.998805
hsa-miR-196b-5p	4.31396	-0.295684	0.370856	-0.797302	0.425276	0.973029
hsa-miR-197-3p	52.5753	0.188522	0.322992	0.583672	0.559441	0.973029
hsa-miR-1976	7.51058	0.440432	0.328642	1.34016	0.180194	0.973029
hsa-miR-199a-3p	4.38022	-0.0633608	0.381449	-0.166106	0.868074	0.974251
hsa-miR-19b-3p	2.43463	0.0746311	0.558856	0.133543	0.893764	0.983397
hsa-miR-205-5p	2.02033	2.82473	1.16544	2.42374	0.0153617	0.431102
hsa-miR-20a-5p	6.48941	-0.481073	0.316325	-1.52082	0.128305	0.873459
hsa-miR-20b-5p	5.08128	-0.16151	0.381003	-0.423908	0.671633	0.973029
hsa-miR-21-3p	7.011	0.365303	0.356943	1.02342	0.306109	0.973029
hsa-miR-21-5p	47.3598	0.269665	0.348519	0.773746	0.439081	0.973029
hsa-miR-210-3p	7.72744	-0.169965	0.311887	-0.544956	0.585784	0.973029
hsa-miR-2110	4.76956	-0.425878	0.396906	-1.073	0.283273	0.973029
hsa-miR-22-3p	161.341	0.401183	0.333754	1.20203	0.229351	0.973029
hsa-miR-221-3p	65.4115	0.0756538	0.274393	0.275714	0.782768	0.973029
hsa-miR-222-3p	16.9415	-0.0761203	0.291284	-0.261327	0.79384	0.973029
hsa-miR-223-3p	9.95582	0.416643	0.491347	0.847961	0.39646	0.973029
hsa-miR-23a-3p	6.98328	-0.159472	0.343801	-0.463849	0.642756	0.973029
hsa-miR-23b-3p	3.40835	-0.27258	0.412489	-0.660818	0.508729	0.973029
hsa-miR-24-3p	6.19557	-0.292426	0.351429	-0.832104	0.40535	0.973029
hsa-miR-25-3p	1262.18	0.389338	0.173548	2.2434	0.0248708	0.431102
hsa-miR-26a-5p	426.386	-0.124568	0.243797	-0.510952	0.609385	0.973029
hsa-miR-26b-5p	52.5424	-0.0296735	0.412207	-0.0719869	0.942612	0.998805
hsa-miR-27a-3p	6.73976	0.0654713	0.326253	0.200676	0.840952	0.973029
hsa-miR-27b-3p	44.8172	0.115085	0.202307	0.568865	0.569448	0.973029
hsa-miR-28-3p	6.87366	0.474948	0.484407	0.980473	0.326853	0.973029
hsa-miR-29a-3p	1.11443	-0.669277	0.620614	-1.07841	0.28085	0.973029
hsa-miR-30a-5p	15.2811	-0.979066	0.430475	-2.27439	0.0229427	0.431102
hsa-miR-30b-5p	17.3352	-0.152989	0.362478	-0.422064	0.672978	0.973029
hsa-miR-30c-5p	109.152	-0.0955335	0.302487	-0.315827	0.752134	0.973029
hsa-miR-30d-5p	1009.26	-0.0432197	0.176679	-0.244623	0.806749	0.973029
hsa-miR-30e-5p	39.683	-0.230699	0.238263	-0.968252	0.332919	0.973029
hsa-miR-3158-3p	28.4232	0.736527	0.389461	1.89115	0.0586049	0.539623
hsa-miR-3200-3p	3.70282	0.249467	0.467676	0.533417	0.593745	0.973029
hsa-miR-3200-5p	2.14503	0.154001	0.533578	0.28862	0.772872	0.973029
hsa-miR-320a	551.955	-0.181796	0.307523	-0.59116	0.554413	0.973029
hsa-miR-320b	47.9241	-1.31627	0.416787	-3.15813	0.00158783	0.281046
hsa-miR-324-3p	11.5394	0.0070631	0.272832	0.0258881	0.979347	0.998805
hsa-miR-324-5p	12.6363	-0.94457	0.374878	-2.51967	0.0117464	0.431102
hsa-miR-326	6.04494	0.0041071	0.331507	0.0123892	0.990115	0.998805
hsa-miR-328-3p	12.6896	-0.0788969	0.344648	-0.22892	0.818931	0.973029
hsa-miR-331-3p	29.96	-0.426325	0.39127	-1.08959	0.275893	0.973029
hsa-miR-339-3p	1.48403	0.233916	0.580229	0.403145	0.686842	0.973029
hsa-miR-339-5p	1.13991	-0.12168	0.646631	-0.188176	0.850739	0.973029
hsa-miR-340-5p	1.44611	0.112812	0.687556	0.164077	0.869671	0.974251
hsa-miR-342-3p	11.0519	0.162674	0.321493	0.505996	0.612859	0.973029
hsa-miR-342-5p	2.84269	-0.23161	0.465978	-0.497042	0.61916	0.973029
hsa-miR-345-5p	28.6653	0.0442839	0.25147	0.1761	0.860216	0.974251
hsa-miR-3607-5p	2.44659	0.105989	0.488336	0.21704	0.828177	0.973029
hsa-miR-3609	15.0223	1.67285	1.38284	1.20972	0.226387	0.973029
hsa-miR-361-3p	9.87201	-0.330561	0.327562	-1.00916	0.3129	0.973029
hsa-miR-361-5p	5.55613	-0.184712	0.313226	-0.589708	0.555387	0.973029
hsa-miR-3615	63.6768	0.281162	0.314638	0.893603	0.371534	0.973029
hsa-miR-362-5p	1.67442	-0.196702	0.549649	-0.357868	0.720442	0.973029
hsa-miR-363-3p	85.438	-0.114448	0.237536	-0.481816	0.629937	0.973029
hsa-miR-378a-3p	100.44	0.534717	0.248876	2.14852	0.0316721	0.467164
hsa-miR-378a-5p	1.80794	-0.134766	0.58321	-0.231077	0.817255	0.973029
hsa-miR-3940-3p	2.86945	-0.202721	0.444207	-0.456366	0.648127	0.973029
hsa-miR-409-3p	1.93588	-0.578561	0.569647	-1.01565	0.309797	0.973029
hsa-miR-421	2.47155	0.40828	0.49701	0.821473	0.411377	0.973029
hsa-miR-423-3p	265.684	0.204315	0.34986	0.583992	0.559226	0.973029
hsa-miR-423-5p	1305.68	-0.589115	0.349064	-1.6877	0.0914694	0.735913
hsa-miR-425-3p	2.99725	0.164691	0.554106	0.29722	0.766299	0.973029
hsa-miR-425-5p	48.8073	0.144621	0.259798	0.556667	0.577755	0.973029
hsa-miR-4326	2.40924	-0.986615	0.52293	-1.88671	0.0591999	0.539623
hsa-miR-4433b-5p	5.74468	-0.354142	0.483399	-0.732608	0.463797	0.973029
hsa-miR-451a	209.933	0.121977	0.476649	0.255904	0.798025	0.973029
hsa-miR-454-3p	3.71106	0.252264	0.432222	0.583643	0.55946	0.973029
hsa-miR-4685-3p	9.37521	-0.179197	0.295061	-0.607324	0.543636	0.973029
hsa-miR-4732-3p	75.7051	1.0187	0.459774	2.21566	0.0267148	0.431102
hsa-miR-4732-5p	14.7194	-0.405497	0.372407	-1.08885	0.276219	0.973029
hsa-miR-484	477.967	-0.316613	0.32815	-0.964841	0.334624	0.973029
hsa-miR-486-5p	409174	0.245621	0.206712	1.18823	0.234744	0.973029
hsa-miR-5001-3p	1.52197	0.362236	0.554953	0.652733	0.513928	0.973029
hsa-miR-500a-3p	17.2939	-0.524904	0.254867	-2.05952	0.0394448	0.498694
hsa-miR-501-3p	3.78702	-0.788127	0.591984	-1.33133	0.18308	0.973029
hsa-miR-5010-3p	1.13235	0.489543	0.677038	0.723065	0.46964	0.973029
hsa-miR-502-3p	2.49022	-0.488156	0.45882	-1.06394	0.287357	0.973029
hsa-miR-503-5p	2.50737	0.0679619	0.696715	0.0975462	0.922293	0.99657
hsa-miR-505-3p	2.28496	-0.52286	0.537168	-0.973363	0.330373	0.973029
hsa-miR-5189-5p	5.34086	0.356858	0.673967	0.529489	0.596466	0.973029
hsa-miR-532-3p	6.95911	0.262484	0.334725	0.78418	0.432935	0.973029
hsa-miR-532-5p	16.1137	-0.0574444	0.230575	-0.249136	0.803256	0.973029
hsa-miR-548k	1.71504	0.43616	0.638812	0.682768	0.494754	0.973029
hsa-miR-550a-3p	7.03026	0.0471488	0.355546	0.132609	0.894502	0.983397
hsa-miR-550a-5p	5.61846	-0.426682	0.387799	-1.10026	0.271217	0.973029
hsa-miR-574-3p	20.2427	-0.330322	0.339437	-0.973146	0.33048	0.973029
hsa-miR-576-5p	1.16504	-0.196738	0.628204	-0.313175	0.754148	0.973029
hsa-miR-584-3p	1.40911	-0.551326	0.583168	-0.945398	0.344456	0.973029
hsa-miR-584-5p	52.2144	0.0945691	0.2314	0.408682	0.682773	0.973029
hsa-miR-589-5p	23.995	0.0229235	0.257292	0.0890952	0.929006	0.99657
hsa-miR-598-3p	5.53162	0.121945	0.485352	0.25125	0.801621	0.973029
hsa-miR-629-5p	3.61889	-0.428107	0.40887	-1.04705	0.295078	0.973029
hsa-miR-636	4.81328	-0.278438	0.52361	-0.531766	0.594888	0.973029
hsa-miR-6511b-3p	4.15076	0.00266677	0.434978	0.00613081	0.995108	0.998805
hsa-miR-652-3p	50.3077	-0.421224	0.224811	-1.87368	0.0609744	0.539623
hsa-miR-6777-3p	2.20213	0.136216	0.624664	0.218063	0.82738	0.973029
hsa-miR-6803-3p	4.43868	0.418404	0.505673	0.827421	0.407999	0.973029
hsa-miR-6842-3p	1.67542	0.793995	0.500901	1.58513	0.112936	0.799586
hsa-miR-744-5p	11.2218	-0.337408	0.362498	-0.930784	0.351965	0.973029
hsa-miR-769-5p	9.24309	0.471691	0.359428	1.31234	0.189405	0.973029
hsa-miR-7706	12.8556	0.0318378	0.344824	0.0923305	0.926435	0.99657
hsa-miR-92a-3p	43233.2	0.245956	0.220914	1.11336	0.265555	0.973029
hsa-miR-92b-3p	376.359	0.648777	0.325094	1.99566	0.0459706	0.538673
hsa-miR-93-3p	1.28034	0.298478	0.692089	0.431271	0.666271	0.973029
hsa-miR-93-5p	596.381	0.0678247	0.178548	0.379869	0.704043	0.973029
hsa-miR-941	89.7868	-0.243975	0.364006	-0.670252	0.502697	0.973029
hsa-miR-942-5p	15.4575	0.166668	0.319392	0.521829	0.601789	0.973029
hsa-miR-96-5p	2.37648	-1.35514	0.756157	-1.79215	0.0731095	0.616209
hsa-miR-98-5p	8.15546	0.353198	0.397258	0.889089	0.373955	0.973029
hsa-miR-99b-5p	6.92786	-0.447509	0.461234	-0.970241	0.331926	0.973029

## Sheet: GroupI x Control
miRNA	baseMean	log2FoldChange	lfcSE	stat	pvalue	padj
hsa-let-7a-5p	436.056	-0.557105	0.418332	-1.33173	0.182949	0.407061
hsa-let-7b-5p	1291.12	0.0559474	0.417671	0.133951	0.893441	0.969711
hsa-let-7d-3p	7.34735	-0.293419	0.574351	-0.51087	0.609442	0.743019
hsa-let-7d-5p	128.159	0.553003	0.349135	1.58393	0.113211	0.314867
hsa-let-7f-5p	99.534	-2.26232	0.520147	-4.3494	1.36513e-05	0.000607485
hsa-let-7g-5p	142.301	-0.0268254	0.500347	-0.0536135	0.957243	0.984394
hsa-let-7i-5p	859.281	0.91279	0.363311	2.51242	0.0119907	0.0923839
hsa-miR-101-3p	8.96222	-0.367757	0.615815	-0.597187	0.550382	0.722505
hsa-miR-103a-3p	101.067	-0.37465	0.51321	-0.730014	0.465382	0.70123
hsa-miR-106b-3p	202.817	-0.310273	0.482295	-0.643325	0.520013	0.70123
hsa-miR-106b-5p	9.22643	-0.223839	0.608246	-0.368007	0.712868	0.823965
hsa-miR-107	34.9855	0.392457	0.47159	0.8322	0.405296	0.655842
hsa-miR-10a-5p	4.8341	-1.52854	0.722478	-2.1157	0.0343705	0.132999
hsa-miR-1180-3p	28.8825	-0.598114	0.503874	-1.18703	0.235215	0.48684
hsa-miR-125a-5p	7.16375	0.052621	0.722827	0.0727989	0.941966	0.984394
hsa-miR-128-3p	10.4206	0.887802	0.651253	1.36322	0.172813	0.404746
hsa-miR-1291	63.3949	-0.480278	1.23479	-0.388954	0.69731	0.816587
hsa-miR-1307-3p	13.1455	-0.427188	0.662525	-0.644788	0.519065	0.70123
hsa-miR-130b-3p	7.07056	-0.504292	0.681022	-0.740492	0.459001	0.70123
hsa-miR-140-3p	166.606	0.534454	0.380337	1.40521	0.159959	0.385626
hsa-miR-143-3p	23.4639	-0.39569	0.683266	-0.579115	0.562512	0.722505
hsa-miR-146a-5p	11.5733	1.70314	0.660842	2.57722	0.00995978	0.0923839
hsa-miR-146b-5p	12.0326	-0.0098708	0.627233	-0.0157371	0.987444	0.987444
hsa-miR-148a-3p	12.0301	1.09714	0.66492	1.65003	0.0989363	0.284043
hsa-miR-148b-3p	14.8299	0.582527	0.579287	1.00559	0.314612	0.560009
hsa-miR-150-5p	24.282	-0.575998	0.543476	-1.05984	0.289217	0.547666
hsa-miR-151a-3p	31.6556	-1.24593	0.524736	-2.3744	0.0175777	0.097776
hsa-miR-151b	8.21009	-0.629001	0.653285	-0.962829	0.335634	0.570035
hsa-miR-15a-5p	4.90512	-1.37032	0.683438	-2.00504	0.0449588	0.153897
hsa-miR-15b-5p	129.286	0.225175	0.388288	0.579918	0.56197	0.722505
hsa-miR-17-5p	12.5868	-1.44928	0.507886	-2.85355	0.00432341	0.0923839
hsa-miR-181a-5p	7226.6	0.655373	0.425633	1.53976	0.123619	0.323591
hsa-miR-181b-5p	13.4356	0.65048	0.633476	1.02684	0.304495	0.560009
hsa-miR-182-5p	810.972	0.950517	0.316126	3.00677	0.00264039	0.0783315
hsa-miR-183-5p	102.588	-1.18776	0.54018	-2.19882	0.0278906	0.115947
hsa-miR-185-3p	5.18511	1.96352	0.849497	2.31139	0.0208111	0.098134
hsa-miR-186-5p	109.383	1.004	0.485089	2.06973	0.0384777	0.139147
hsa-miR-18a-3p	10.5216	0.421251	0.580839	0.725246	0.468301	0.70123
hsa-miR-191-5p	597.22	-1.0384	0.420511	-2.46937	0.0135352	0.0923839
hsa-miR-194-5p	5.89742	0.020602	0.616312	0.0334279	0.973333	0.984394
hsa-miR-197-3p	36.1211	-0.124439	0.448945	-0.277181	0.781641	0.880583
hsa-miR-21-5p	34.7082	-0.511489	0.525622	-0.973111	0.330498	0.570035
hsa-miR-210-3p	4.84357	-0.503047	0.694296	-0.724543	0.468732	0.70123
hsa-miR-22-3p	153.862	-1.19038	0.4963	-2.3985	0.0164622	0.0976756
hsa-miR-221-3p	34.7617	1.16872	0.522866	2.23523	0.0254024	0.113041
hsa-miR-222-3p	7.581	1.95625	0.800486	2.44383	0.0145323	0.0923839
hsa-miR-25-3p	806.358	0.465147	0.345749	1.34533	0.178518	0.407061
hsa-miR-26a-5p	231.192	0.387869	0.345931	1.12123	0.26219	0.50728
hsa-miR-27b-3p	23.4008	0.995172	0.431018	2.30889	0.02095	0.098134
hsa-miR-28-3p	5.01044	-0.497793	0.773589	-0.643486	0.519909	0.70123
hsa-miR-30a-5p	5.56771	0.549154	0.81881	0.670673	0.502429	0.70123
hsa-miR-30b-5p	9.82574	-0.314641	0.678744	-0.463563	0.642961	0.76298
hsa-miR-30c-5p	57.3003	0.601639	0.466738	1.28903	0.197388	0.428477
hsa-miR-30d-5p	574.69	0.28714	0.234488	1.22454	0.22075	0.46778
hsa-miR-30e-5p	23.1189	-0.428192	0.42113	-1.01677	0.309263	0.560009
hsa-miR-3158-3p	16.9589	1.59004	0.684688	2.32229	0.0202176	0.098134
hsa-miR-320a	392.122	-0.762553	0.402521	-1.89444	0.0581661	0.191733
hsa-miR-320b	18.3953	0.336062	0.58895	0.570612	0.568263	0.722505
hsa-miR-324-3p	7.07696	0.791118	0.697563	1.13412	0.256745	0.50728
hsa-miR-328-3p	6.81964	0.387212	0.70595	0.548497	0.58335	0.726016
hsa-miR-331-3p	15.8567	0.0223975	0.628744	0.0356226	0.971583	0.984394
hsa-miR-342-3p	6.21141	0.395315	0.728428	0.542696	0.587339	0.726016
hsa-miR-345-5p	15.486	0.505146	0.528819	0.955234	0.339459	0.570035
hsa-miR-3609	9.87513	3.1655	1.53421	2.06328	0.0390863	0.139147
hsa-miR-361-3p	4.93985	-0.167307	0.669367	-0.249948	0.802627	0.892923
hsa-miR-3615	45.4295	-0.297241	0.454272	-0.654323	0.512903	0.70123
hsa-miR-363-3p	45.2935	0.321133	0.459919	0.698239	0.485028	0.70123
hsa-miR-378a-3p	66.8968	0.492525	0.421974	1.16719	0.243132	0.49179
hsa-miR-423-3p	144.311	1.24126	0.500131	2.48187	0.0130694	0.0923839
hsa-miR-423-5p	686.922	-0.283276	0.421138	-0.672644	0.501174	0.70123
hsa-miR-4685-3p	5.30055	-0.206715	0.619979	-0.333422	0.738815	0.843007
hsa-miR-4732-3p	51.6388	0.903947	0.600794	1.50459	0.13243	0.33675
hsa-miR-4732-5p	10.644	-0.333384	0.668922	-0.49839	0.618209	0.743522
hsa-miR-484	239.477	0.606357	0.333042	1.82066	0.0686582	0.218235
hsa-miR-486-5p	461074	-1.73749	0.37884	-4.58635	4.51059e-06	0.000401443
hsa-miR-500a-3p	6.61426	1.64189	0.750368	2.18812	0.0286611	0.115947
hsa-miR-532-5p	9.07527	-0.0644961	0.567137	-0.113722	0.909458	0.975202
hsa-miR-574-3p	22.2843	-1.80872	0.67505	-2.67939	0.00737575	0.0923839
hsa-miR-584-5p	29.0444	0.78754	0.463668	1.6985	0.0894138	0.274207
hsa-miR-589-5p	11.4133	1.71169	0.664417	2.57622	0.00998857	0.0923839
hsa-miR-652-3p	28.0711	-0.0906873	0.403837	-0.224564	0.822318	0.903535
hsa-miR-744-5p	6.90926	-0.931508	0.663463	-1.40401	0.160316	0.385626
hsa-miR-769-5p	4.74836	2.29994	0.902884	2.54733	0.010855	0.0923839
hsa-miR-7706	8.24282	-0.512982	0.60342	-0.850125	0.395255	0.651439
hsa-miR-92a-3p	25917.1	0.58821	0.376925	1.56055	0.11863	0.319941
hsa-miR-92b-3p	276.778	0.0242408	0.378839	0.0639871	0.948981	0.984394
hsa-miR-93-5p	341.315	0.472753	0.280946	1.68272	0.0924295	0.274207
hsa-miR-941	42.6532	1.43286	0.556936	2.57275	0.0100894	0.0923839
hsa-miR-942-5p	7.3215	2.1852	0.84571	2.58386	0.00977008	0.0923839

## Sheet: GroupII x Control
miRNA	baseMean	log2FoldChange	lfcSE	stat	pvalue	padj
hsa-let-7a-5p	288.887	-0.720697	0.435224	-1.65592	0.097738	0.425448
hsa-let-7b-5p	1042.22	0.291445	0.432434	0.673965	0.500334	0.847263
hsa-let-7d-3p	5.62772	-0.145986	0.728902	-0.200282	0.84126	0.98812
hsa-let-7d-5p	89.0061	0.519471	0.309929	1.6761	0.0937193	0.420317
hsa-let-7f-5p	64.9918	-2.66983	0.488687	-5.46327	4.67446e-08	6.9182e-06
hsa-let-7g-5p	94.4759	-0.137836	0.514505	-0.2679	0.788776	0.959782
hsa-let-7i-5p	512.899	0.60763	0.37536	1.61879	0.105491	0.446078
hsa-miR-101-3p	5.30734	-0.73027	0.657248	-1.1111	0.266524	0.713252
hsa-miR-103a-3p	59.9297	-0.748845	0.5315	-1.40893	0.158856	0.555888
hsa-miR-106a-5p	0.956027	-1.56734	1.11951	-1.40002	0.161508	0.555888
hsa-miR-106b-3p	161.126	-0.0305539	0.541692	-0.0564045	0.95502	0.990293
hsa-miR-106b-5p	7.93441	0.196774	0.62451	0.315085	0.752697	0.953928
hsa-miR-107	22.7923	0.248237	0.556035	0.446441	0.655279	0.93855
hsa-miR-10a-5p	3.59864	-1.26582	0.838546	-1.50954	0.13116	0.510835
hsa-miR-10b-5p	1.75059	-0.238678	1.05635	-0.225946	0.821243	0.986799
hsa-miR-1180-3p	23.147	-0.345403	0.523646	-0.659612	0.509503	0.847263
hsa-miR-122-5p	0.463949	-3.4747	1.80934	-1.92043	0.0548035	0.342201
hsa-miR-1254	0.829823	-0.39587	1.11709	-0.354377	0.723057	0.953928
hsa-miR-125a-5p	5.04638	0.0701902	0.66165	0.106084	0.915516	0.990293
hsa-miR-127-3p	1.11583	0.162695	1.02673	0.158459	0.874095	0.990293
hsa-miR-128-3p	7.00063	0.860115	0.645231	1.33303	0.18252	0.575924
hsa-miR-1291	23.9848	-2.56116	1.51501	-1.69052	0.0909286	0.420317
hsa-miR-1294	2.12684	0.249235	0.85386	0.291892	0.770369	0.953928
hsa-miR-1306-5p	0.798574	0.727831	1.17494	0.61946	0.535613	0.856021
hsa-miR-1307-3p	9.13891	-0.512047	0.672475	-0.761437	0.446396	0.833169
hsa-miR-130b-3p	4.50935	-0.659879	0.73207	-0.901388	0.367382	0.811606
hsa-miR-130b-5p	1.78872	0.844626	0.947895	0.891054	0.3729	0.811606
hsa-miR-140-3p	125.291	0.660544	0.357046	1.85002	0.0643104	0.358591
hsa-miR-143-3p	11.6832	-1.15911	0.733634	-1.57996	0.114116	0.469144
hsa-miR-146a-5p	13.3313	2.49776	0.737344	3.38751	0.000705289	0.0347943
hsa-miR-146b-5p	9.70123	0.242709	0.689028	0.352248	0.724652	0.953928
hsa-miR-148a-3p	9.6863	1.34005	0.67548	1.98385	0.0472731	0.342201
hsa-miR-148b-3p	9.77018	0.555202	0.670855	0.827604	0.407895	0.833169
hsa-miR-148b-5p	0.203315	-1.98814	2.26223	-0.87884	0.379488	0.813975
hsa-miR-150-5p	15.4496	-0.80735	0.589686	-1.36912	0.170962	0.562276
hsa-miR-151a-3p	22.3639	-1.24556	0.530777	-2.34667	0.0189421	0.19687
hsa-miR-151b	6.49108	-0.315471	0.774438	-0.407355	0.683747	0.953928
hsa-miR-155-5p	2.15789	0.61829	0.903341	0.684448	0.493693	0.847263
hsa-miR-15a-5p	3.31577	-1.33395	0.741369	-1.79931	0.07197	0.367295
hsa-miR-15b-5p	85.2352	0.0445469	0.380266	0.117147	0.906744	0.990293
hsa-miR-16-2-3p	0.835433	-3.26632	3.20682	-1.01855	0.308415	0.748286
hsa-miR-17-3p	1.88574	-1.25159	0.851941	-1.4691	0.141805	0.538132
hsa-miR-17-5p	9.2721	-1.30493	0.540682	-2.41349	0.0158007	0.19687
hsa-miR-181a-5p	3780.32	0.0487368	0.428337	0.113781	0.909411	0.990293
hsa-miR-181b-5p	6.04006	-0.207593	0.696337	-0.298121	0.765611	0.953928
hsa-miR-182-5p	556.943	0.933928	0.400216	2.33356	0.0196188	0.19687
hsa-miR-183-5p	101.145	-0.323645	0.531946	-0.608417	0.542911	0.856021
hsa-miR-185-3p	3.74252	1.98337	0.892543	2.22216	0.0262725	0.228725
hsa-miR-186-5p	88.7594	1.26693	0.460945	2.74855	0.00598597	0.144231
hsa-miR-18a-3p	6.29061	0.227089	0.678705	0.334591	0.737934	0.953928
hsa-miR-18a-5p	0.741351	-0.621606	1.17815	-0.52761	0.59777	0.902755
hsa-miR-18b-3p	0.27554	-0.653901	1.74392	-0.37496	0.70769	0.953928
hsa-miR-191-5p	480.246	-0.732995	0.424142	-1.72819	0.083955	0.406264
hsa-miR-194-5p	4.11647	0.0832195	0.697949	0.119234	0.90509	0.990293
hsa-miR-196b-5p	1.48927	1.00517	0.958272	1.04894	0.294206	0.748286
hsa-miR-197-3p	23.6905	-0.323334	0.564462	-0.572819	0.566768	0.864759
hsa-miR-1976	2.44783	0.527108	0.88064	0.598551	0.549473	0.856021
hsa-miR-199a-3p	1.99848	-0.702792	0.975892	-0.720153	0.471431	0.844463
hsa-miR-20a-5p	3.79539	-0.670257	0.653496	-1.02565	0.305057	0.748286
hsa-miR-20b-5p	2.29607	-0.607068	0.919371	-0.660308	0.509056	0.847263
hsa-miR-21-3p	2.21603	0.672374	0.935758	0.718535	0.472428	0.844463
hsa-miR-21-5p	21.9158	-0.737209	0.563184	-1.309	0.190534	0.575924
hsa-miR-210-3p	3.91946	-0.229635	0.701778	-0.32722	0.743502	0.953928
hsa-miR-2110	2.84202	0.000764521	0.849322	0.000900155	0.999282	0.999896
hsa-miR-22-3p	95.5433	-1.51002	0.642265	-2.35108	0.0187189	0.19687
hsa-miR-221-3p	23.2808	1.11947	0.537035	2.08454	0.0371112	0.302736
hsa-miR-222-3p	5.53902	2.04456	0.809233	2.52655	0.0115191	0.189425
hsa-miR-23a-3p	3.02243	-0.158361	0.723648	-0.218836	0.826777	0.986799
hsa-miR-23b-3p	1.63477	-0.403588	0.879309	-0.458984	0.646246	0.93855
hsa-miR-24-3p	3.31308	0.427275	0.831988	0.513559	0.607561	0.908272
hsa-miR-25-3p	466.459	0.0999048	0.296198	0.33729	0.735898	0.953928
hsa-miR-26a-5p	172.177	0.504065	0.363782	1.38562	0.165863	0.557901
hsa-miR-27a-3p	3.17423	0.347129	0.787901	0.440574	0.659521	0.93855
hsa-miR-27b-3p	15.2888	0.983321	0.538494	1.82606	0.0678415	0.358591
hsa-miR-28-3p	2.91515	-0.945412	0.816482	-1.15791	0.246901	0.676691
hsa-miR-29a-3p	0.671843	-1.40086	1.26965	-1.10334	0.269879	0.713252
hsa-miR-30a-5p	7.0669	1.52665	0.78445	1.94614	0.0516378	0.342201
hsa-miR-30b-5p	7.52532	-0.113664	0.73311	-0.155043	0.876787	0.990293
hsa-miR-30c-5p	42.415	0.757804	0.531129	1.42678	0.153644	0.554617
hsa-miR-30d-5p	426.794	0.393153	0.297176	1.32296	0.185848	0.575924
hsa-miR-30e-5p	18.2532	-0.14561	0.505837	-0.287859	0.773455	0.953928
hsa-miR-3158-3p	7.89759	0.971994	0.750158	1.29572	0.195072	0.577413
hsa-miR-3200-3p	0.955163	0.923139	1.13487	0.813434	0.415969	0.833169
hsa-miR-3200-5p	0.630579	-0.0585662	1.20285	-0.0486896	0.961167	0.990293
hsa-miR-320a	306.367	-0.54378	0.428055	-1.27035	0.20396	0.591883
hsa-miR-320b	25.8803	1.47681	0.782639	1.88697	0.0591649	0.350256
hsa-miR-324-3p	5.11556	0.755112	0.731591	1.03215	0.302002	0.748286
hsa-miR-324-5p	5.59637	1.95061	0.875336	2.22841	0.0258532	0.228725
hsa-miR-326	2.34935	0.615996	0.859537	0.71666	0.473584	0.844463
hsa-miR-328-3p	5.11625	0.505644	0.669221	0.755571	0.449906	0.833169
hsa-miR-331-3p	13.8694	0.429706	0.704842	0.609648	0.542095	0.856021
hsa-miR-342-3p	4.01643	0.192008	0.666744	0.287978	0.773364	0.953928
hsa-miR-345-5p	10.6794	0.475136	0.527175	0.901287	0.367436	0.811606
hsa-miR-3607-5p	0.688533	0.102655	1.25611	0.0817251	0.934865	0.990293
hsa-miR-3609	1.38676	0.672738	3.20703	0.20977	0.833847	0.987275
hsa-miR-361-3p	4.22111	0.246913	0.750519	0.32899	0.742163	0.953928
hsa-miR-361-5p	2.77892	-0.0397703	0.769582	-0.0516777	0.958785	0.990293
hsa-miR-3615	29.7679	-0.482104	0.469411	-1.02704	0.304402	0.748286
hsa-miR-362-5p	1.17763	-1.79979	1.04526	-1.72186	0.0850957	0.406264
hsa-miR-363-3p	33.6612	0.417172	0.437468	0.953607	0.340283	0.786904
hsa-miR-374b-5p	0.328134	-4.22823	2.93346	-1.44138	0.149477	0.553066
hsa-miR-378a-3p	36.308	0.0125395	0.450137	0.027857	0.977776	0.998006
hsa-miR-3940-3p	0.846398	0.50383	1.11004	0.453883	0.649913	0.93855
hsa-miR-409-3p	0.884959	-0.733109	1.21013	-0.605811	0.54464	0.856021
hsa-miR-423-3p	92.8513	1.11155	0.47763	2.32723	0.0199531	0.19687
hsa-miR-423-5p	664.372	0.367142	0.485516	0.756188	0.449536	0.833169
hsa-miR-425-3p	0.968622	-0.145276	1.15854	-0.125396	0.90021	0.990293
hsa-miR-4326	1.13162	0.301682	1.13933	0.26479	0.791171	0.959782
hsa-miR-4433b-5p	2.50769	0.206115	1.07474	0.191781	0.847914	0.98812
hsa-miR-454-3p	1.2031	-0.843984	1.08949	-0.774658	0.438542	0.833169
hsa-miR-4685-3p	4.06694	-8.70429e-05	0.67033	-0.000129851	0.999896	0.999896
hsa-miR-4732-3p	21.7747	-0.037664	0.666604	-0.0565014	0.954942	0.990293
hsa-miR-4732-5p	9.17963	-0.00981631	0.723697	-0.0135641	0.989178	0.999896
hsa-miR-484	201.353	0.887622	0.482029	1.84143	0.0655586	0.358591
hsa-miR-486-5p	324244	-1.98519	0.414434	-4.79012	1.66685e-06	0.000123347
hsa-miR-500a-3p	6.65309	2.20833	0.733002	3.01272	0.00258918	0.0785954
hsa-miR-501-3p	2.57845	-1.03099	0.855067	-1.20574	0.227917	0.636447
hsa-miR-502-3p	1.26672	-0.976038	0.999794	-0.976239	0.328946	0.772762
hsa-miR-503-5p	0.821771	0.561729	1.42549	0.39406	0.693537	0.953928
hsa-miR-505-3p	0.997495	0.0628658	1.08416	0.0579858	0.95376	0.990293
hsa-miR-532-3p	2.33774	0.372634	0.826362	0.450933	0.652038	0.93855
hsa-miR-532-5p	6.35666	-0.0261829	0.572604	-0.045726	0.963529	0.990293
hsa-miR-548k	0.448346	-0.565229	1.4178	-0.398665	0.69014	0.953928
hsa-miR-550a-3p	3.0578	-0.269729	0.783247	-0.344373	0.730566	0.953928
hsa-miR-550a-5p	2.23642	0.894309	0.962229	0.929414	0.352674	0.803013
hsa-miR-574-3p	17.5348	-1.39765	0.676627	-2.06562	0.0388647	0.302736
hsa-miR-576-5p	0.452969	-1.20454	1.59582	-0.754812	0.450362	0.833169
hsa-miR-584-5p	19.9739	0.728339	0.481048	1.51407	0.130009	0.510835
hsa-miR-589-5p	7.86143	1.71541	0.635997	2.6972	0.00699244	0.144231
hsa-miR-598-3p	1.93722	0.706284	1.04358	0.676789	0.49854	0.847263
hsa-miR-629-5p	1.36957	0.837994	1.00384	0.834788	0.403837	0.833169
hsa-miR-636	2.93376	-0.142856	1.04929	-0.136145	0.891707	0.990293
hsa-miR-6511b-3p	1.55888	0.0814551	1.03588	0.0786339	0.937324	0.990293
hsa-miR-652-3p	24.2305	0.305104	0.472673	0.645486	0.518613	0.85283
hsa-miR-664a-3p	0.539717	-3.49215	1.77218	-1.97054	0.0487767	0.342201
hsa-miR-6803-3p	1.85835	-0.634961	1.07706	-0.589534	0.555503	0.856401
hsa-miR-744-5p	5.75463	-0.536316	0.689407	-0.777938	0.436605	0.833169
hsa-miR-769-5p	2.45426	1.81849	0.949601	1.915	0.0554921	0.342201
hsa-miR-7706	5.76413	-0.498661	0.603427	-0.826381	0.408588	0.833169
hsa-miR-92a-3p	16392.8	0.39633	0.401701	0.986631	0.323823	0.772762
hsa-miR-92b-3p	150.729	-0.576954	0.470107	-1.22728	0.219717	0.625349
hsa-miR-93-3p	1.17172	-2.86283	1.17687	-2.43257	0.0149919	0.19687
hsa-miR-93-5p	233.066	0.428028	0.327094	1.30858	0.190677	0.575924
hsa-miR-941	34.4233	1.66233	0.553175	3.00506	0.00265525	0.0785954
hsa-miR-942-5p	4.71812	2.02789	0.762145	2.66077	0.00779627	0.144231
hsa-miR-96-5p	1.29078	-0.849128	1.20663	-0.703717	0.481609	0.847263
hsa-miR-98-5p	2.42226	0.663348	0.849518	0.780853	0.434889	0.833169
hsa-miR-99b-5p	2.72047	0.144336	0.87587	0.164792	0.869108	0.990293

## Sheet: GroupI + GroupII x Control
miRNA	baseMean	log2FoldChange	lfcSE	stat	pvalue	padj
hsa-let-7a-5p	435.887	-0.631374	0.356271	-1.77217	0.0763657	0.263469
hsa-let-7b-5p	1528.86	0.151866	0.328782	0.461906	0.644149	0.817769
hsa-let-7d-3p	8.37778	-0.250776	0.560447	-0.447457	0.654545	0.817769
hsa-let-7d-5p	146.12	0.51777	0.273255	1.89482	0.0581156	0.227179
hsa-let-7e-5p	2.61585	-0.244136	0.787764	-0.30991	0.756629	0.88732
hsa-let-7f-5p	80.5777	-2.44711	0.412004	-5.93953	2.85848e-09	1.84372e-07
hsa-let-7g-5p	151.418	-0.068693	0.453127	-0.151598	0.879504	0.93985
hsa-let-7i-5p	921.045	0.762032	0.32547	2.34133	0.0192152	0.0991504
hsa-miR-101-3p	8.68339	-0.526053	0.567646	-0.926727	0.354068	0.59318
hsa-miR-103a-3p	97.3206	-0.548038	0.462036	-1.18614	0.235568	0.514072
hsa-miR-106b-3p	229.885	-0.212226	0.451913	-0.469617	0.638629	0.817769
hsa-miR-106b-5p	11.7006	-0.0924218	0.504166	-0.183316	0.85455	0.931223
hsa-miR-107	37.4987	0.323073	0.449292	0.719072	0.472097	0.691549
hsa-miR-10a-5p	4.8375	-1.49652	0.604958	-2.47376	0.0133699	0.0821296
hsa-miR-10b-5p	3.48819	0.0424224	0.868049	0.0488709	0.961022	0.976156
hsa-miR-1180-3p	31.4587	-0.4628	0.437181	-1.0586	0.289782	0.557624
hsa-miR-125a-5p	7.76989	0.0729801	0.629623	0.115911	0.907723	0.952003
hsa-miR-126-5p	3.91278	-4.65736	0.861709	-5.40479	6.48842e-08	2.79002e-06
hsa-miR-128-3p	12.3185	0.78141	0.534256	1.46261	0.143574	0.411578
hsa-miR-1291	47.7413	-1.16689	1.28775	-0.906143	0.36486	0.603423
hsa-miR-1294	3.47383	0.150002	0.695872	0.21556	0.829331	0.930293
hsa-miR-1306-5p	1.87709	1.12021	0.871823	1.2849	0.198826	0.466338
hsa-miR-1307-3p	13.5595	-0.498368	0.587332	-0.848528	0.396144	0.608364
hsa-miR-130a-3p	5.07739	-0.70099	0.631159	-1.11064	0.266724	0.536658
hsa-miR-130b-3p	7.35715	-0.646874	0.586935	-1.10212	0.270409	0.536658
hsa-miR-130b-5p	3.52997	1.04115	0.797143	1.3061	0.191518	0.460453
hsa-miR-140-3p	195.696	0.577281	0.321774	1.79406	0.0728039	0.260881
hsa-miR-143-3p	20.9061	-0.710515	0.643343	-1.10441	0.269415	0.536658
hsa-miR-146a-5p	18.9372	2.10911	0.655828	3.21594	0.00130016	0.0279534
hsa-miR-146b-5p	14.0837	0.106211	0.598025	0.177603	0.859035	0.931223
hsa-miR-148a-3p	14.7169	1.22626	0.610496	2.00863	0.0445763	0.198288
hsa-miR-148b-3p	16.6228	0.572107	0.571996	1.00019	0.317217	0.568347
hsa-miR-150-5p	24.2515	-0.692981	0.505485	-1.37092	0.170399	0.431466
hsa-miR-151a-3p	30.2638	-1.26101	0.44808	-2.81425	0.00488907	0.0525575
hsa-miR-151b	8.90558	-0.5102	0.595288	-0.857064	0.39141	0.608364
hsa-miR-155-5p	3.57324	0.476657	0.720994	0.661111	0.508541	0.713063
hsa-miR-15a-5p	4.85919	-1.43854	0.563867	-2.5512	0.0107352	0.0706467
hsa-miR-15b-5p	138.107	0.148795	0.337481	0.440899	0.659286	0.817769
hsa-miR-17-3p	2.43452	-1.38818	0.656575	-2.11427	0.0344924	0.164797
hsa-miR-17-5p	12.3057	-1.40965	0.420665	-3.351	0.000805205	0.0207743
hsa-miR-181a-5p	7096.68	0.361174	0.382068	0.945314	0.344498	0.592537
hsa-miR-181b-5p	12.3225	0.311883	0.628341	0.496359	0.619641	0.817769
hsa-miR-182-5p	932.706	0.931292	0.308183	3.02188	0.00251208	0.0462941
hsa-miR-183-5p	123.475	-0.724105	0.487507	-1.48532	0.137458	0.405031
hsa-miR-185-3p	6.51606	2.01314	0.785205	2.56384	0.010352	0.0706467
hsa-miR-186-5p	140.512	1.13308	0.423228	2.67722	0.0074235	0.059852
hsa-miR-18a-3p	11.2785	0.325626	0.536628	0.606801	0.543983	0.738672
hsa-miR-191-5p	637.121	-0.871128	0.370526	-2.35106	0.0187201	0.0991504
hsa-miR-193a-5p	2.84336	-1.85301	0.830228	-2.23192	0.0256199	0.127114
hsa-miR-194-5p	6.80795	-0.0336929	0.529044	-0.0636863	0.94922	0.976156
hsa-miR-196b-5p	2.43723	0.867536	0.828772	1.04677	0.295205	0.557624
hsa-miR-197-3p	37.28	-0.223473	0.453332	-0.492957	0.622043	0.817769
hsa-miR-1976	4.56362	0.800227	0.714881	1.11939	0.262975	0.536658
hsa-miR-199a-3p	2.98982	-0.944667	0.722415	-1.30765	0.190991	0.460453
hsa-miR-20a-5p	4.96328	-0.938699	0.531925	-1.76472	0.0776109	0.263469
hsa-miR-20b-5p	3.36435	-0.866685	0.691593	-1.25317	0.210143	0.479907
hsa-miR-21-3p	4.16609	0.958915	0.768397	1.24794	0.212052	0.479907
hsa-miR-21-5p	34.5893	-0.632762	0.485808	-1.30249	0.192748	0.460453
hsa-miR-210-3p	5.51441	-0.450849	0.565474	-0.797294	0.42528	0.645425
hsa-miR-2110	3.75889	-0.10516	0.754564	-0.139366	0.889161	0.940179
hsa-miR-22-3p	138.506	-1.32838	0.488486	-2.71938	0.0065404	0.058102
hsa-miR-221-3p	40.2782	1.12256	0.463107	2.42397	0.0153518	0.0900173
hsa-miR-222-3p	9.78088	1.93412	0.710168	2.72346	0.0064602	0.058102
hsa-miR-23a-3p	4.54917	-0.293218	0.616216	-0.475837	0.63419	0.817769
hsa-miR-23b-3p	2.3511	-0.485735	0.721418	-0.673305	0.500753	0.709859
hsa-miR-24-3p	4.43084	0.150373	0.689287	0.218158	0.827306	0.930293
hsa-miR-25-3p	823.809	0.29291	0.256712	1.14101	0.253866	0.536658
hsa-miR-26a-5p	271.174	0.447741	0.301973	1.48272	0.13815	0.405031
hsa-miR-27a-3p	4.69155	0.416533	0.68556	0.607581	0.543465	0.738672
hsa-miR-27b-3p	27.1286	0.950603	0.403003	2.3588	0.0183343	0.0991504
hsa-miR-28-3p	4.85175	-0.696532	0.71794	-0.970181	0.331956	0.578681
hsa-miR-30a-5p	9.3232	1.10335	0.774506	1.42459	0.154277	0.422211
hsa-miR-30b-5p	11.5008	-0.246126	0.609981	-0.403499	0.686581	0.836109
hsa-miR-30c-5p	68.8689	0.68415	0.445196	1.53674	0.124357	0.401052
hsa-miR-30d-5p	660.512	0.321058	0.212677	1.5096	0.131145	0.402804
hsa-miR-30e-5p	26.935	-0.329097	0.383823	-0.857419	0.391213	0.608364
hsa-miR-3158-3p	17.1336	1.314	0.672569	1.9537	0.0507367	0.218168
hsa-miR-3200-3p	1.97275	1.09069	0.905786	1.20414	0.228535	0.508293
hsa-miR-320a	420.35	-0.678691	0.370217	-1.83323	0.066769	0.246092
hsa-miR-320b	31.101	0.940736	0.685305	1.37273	0.169837	0.431466
hsa-miR-324-3p	7.83588	0.879584	0.621508	1.41524	0.156998	0.422211
hsa-miR-324-5p	7.38059	1.4479	0.784355	1.84598	0.0648949	0.246092
hsa-miR-326	3.83036	0.772451	0.737215	1.0478	0.294733	0.557624
hsa-miR-328-3p	8.08567	0.473598	0.616415	0.76831	0.442303	0.655828
hsa-miR-331-3p	19.7716	0.202659	0.603083	0.336038	0.736842	0.872042
hsa-miR-342-3p	6.98397	0.277949	0.606595	0.458211	0.646801	0.817769
hsa-miR-345-5p	17.8371	0.458991	0.441268	1.04016	0.298264	0.557624
hsa-miR-3609	8.56802	2.57042	1.8167	1.41489	0.157102	0.422211
hsa-miR-361-3p	6.22359	0.00121568	0.598133	0.00203246	0.998378	0.998378
hsa-miR-361-5p	4.07241	-0.031809	0.619335	-0.0513599	0.959039	0.976156
hsa-miR-3615	45.8475	-0.415092	0.411045	-1.00985	0.312569	0.567907
hsa-miR-363-3p	53.6461	0.331652	0.371463	0.892827	0.37195	0.607361
hsa-miR-378a-3p	66.5524	0.275278	0.387197	0.710951	0.477115	0.691549
hsa-miR-423-3p	162.697	1.16608	0.44948	2.5943	0.00947851	0.0706467
hsa-miR-423-5p	886.515	0.0335758	0.427656	0.0785111	0.937421	0.975221
hsa-miR-4433b-5p	3.76911	0.15264	0.840877	0.181525	0.855956	0.931223
hsa-miR-451a	232.929	-2.24526	0.593102	-3.78562	0.000153327	0.0049448
hsa-miR-454-3p	2.34134	-0.739356	0.751705	-0.983572	0.325326	0.574891
hsa-miR-4685-3p	6.16711	-0.131841	0.544259	-0.242239	0.808595	0.926815
hsa-miR-4732-3p	47.9417	0.532868	0.627806	0.848777	0.396005	0.608364
hsa-miR-4732-5p	11.6873	-0.115964	0.622933	-0.186158	0.852321	0.931223
hsa-miR-484	300.808	0.735703	0.385153	1.91016	0.056113	0.226205
hsa-miR-486-5p	409246	-1.86811	0.304857	-6.12784	8.90802e-10	1.14913e-07
hsa-miR-500a-3p	9.9108	1.91729	0.674765	2.84142	0.00449125	0.0525575
hsa-miR-501-3p	3.12695	-1.38087	0.825189	-1.6734	0.0942478	0.311743
hsa-miR-5189-5p	3.2204	0.689944	1.08032	0.638645	0.523054	0.725526
hsa-miR-532-3p	4.28805	0.533525	0.688177	0.775273	0.438178	0.655828
hsa-miR-532-5p	10.3038	-0.173544	0.440371	-0.394087	0.693517	0.836109
hsa-miR-550a-3p	4.77921	-0.151087	0.634751	-0.238025	0.811862	0.926815
hsa-miR-550a-5p	3.42739	0.750351	0.802638	0.934856	0.349862	0.59318
hsa-miR-574-3p	20.9859	-1.54341	0.569811	-2.70864	0.00675605	0.058102
hsa-miR-584-5p	32.9482	0.807586	0.396402	2.03729	0.041621	0.191754
hsa-miR-589-5p	13.8483	1.70553	0.572695	2.97807	0.00290067	0.046536
hsa-miR-598-3p	3.38615	0.751457	0.881563	0.852415	0.393984	0.608364
hsa-miR-629-5p	2.04246	0.565904	0.838046	0.675266	0.499507	0.709859
hsa-miR-636	3.79357	-0.228285	0.839715	-0.27186	0.78573	0.913146
hsa-miR-6511b-3p	2.52089	0.00807108	0.790003	0.0102165	0.991849	0.998378
hsa-miR-652-3p	33.9297	0.130879	0.37085	0.352916	0.724152	0.864959
hsa-miR-6803-3p	3.07369	-0.339032	0.846005	-0.400745	0.688608	0.836109
hsa-miR-744-5p	7.99949	-0.791866	0.577859	-1.37034	0.170579	0.431466
hsa-miR-769-5p	5.19618	2.13718	0.840023	2.5442	0.010953	0.0706467
hsa-miR-7706	8.80949	-0.528971	0.521652	-1.01403	0.310568	0.567907
hsa-miR-92a-3p	27905.5	0.475009	0.313798	1.51374	0.130092	0.402804
hsa-miR-92b-3p	263.686	-0.232709	0.403762	-0.576353	0.564376	0.758381
hsa-miR-93-5p	380.695	0.439285	0.229956	1.9103	0.0560952	0.226205
hsa-miR-941	54.0693	1.53261	0.520699	2.94336	0.0032467	0.046536
hsa-miR-942-5p	8.90166	2.12711	0.749802	2.8369	0.00455541	0.0525575
hsa-miR-98-5p	4.84086	0.896236	0.761308	1.17723	0.239103	0.514072
hsa-miR-99b-5p	4.11873	-0.115254	0.773586	-0.148986	0.881564	0.93985
