# Supplementary material for: Global miRNA expression profile reveals novel molecular players in aneurysmal subarachnoid haemorrhage
Source: Sci Rep. 2018 Jun 8;8:8786. doi: 10.1038/s41598-018-27078-w (PMC5993784; doi:10.1038/s41598-018-27078-w)
Supplement: Supplementary file 4 — Additional File 3 [file 41598_2018_27078_MOESM4_ESM.xlsx]

## Sheet: Group I x Group II
miRNA	baseMean	log2FoldChange	lfcSE	stat	pvalue	padj
No data

## Sheet: Group I x Control
miRNA	baseMean	log2FoldChange	lfcSE	stat	pvalue	padj
hsa-let-7f-5p	99.534	-2.26232	0.520147	-4.3494	1.36513e-05	0.000607485
hsa-miR-486-5p	461074	-1.73749	0.37884	-4.58635	4.51059e-06	0.000401443

## Sheet: Group II x Control
miRNA	baseMean	log2FoldChange	lfcSE	stat	pvalue	padj
hsa-let-7f-5p	64.9918	-2.66983	0.488687	-5.46327	4.67446e-08	6.9182e-06
hsa-miR-146a-5p	13.3313	2.49776	0.737344	3.38751	0.000705289	0.0347943
hsa-miR-486-5p	324244	-1.98519	0.414434	-4.79012	1.66685e-06	0.000123347

## Sheet: aSAH x Control
miRNA	baseMean	log2FoldChange	lfcSE	stat	pvalue	padj
hsa-let-7f-5p	80.5777	-2.44711	0.412004	-5.93953	2.85848e-09	1.84372e-07
hsa-miR-126-5p	3.91278	-4.65736	0.861709	-5.40479	6.48842e-08	2.79002e-06
hsa-miR-146a-5p	18.9372	2.10911	0.655828	3.21594	0.00130016	0.0279534
hsa-miR-17-5p	12.3057	-1.40965	0.420665	-3.351	0.000805205	0.0207743
hsa-miR-451a	232.929	-2.24526	0.593102	-3.78562	0.000153327	0.0049448
hsa-miR-486-5p	409246	-1.86811	0.304857	-6.12784	8.90802e-10	1.14913e-07
hsa-miR-589-5p	13.8483	1.70553	0.572695	2.97807	0.00290067	0.046536
hsa-miR-941	54.0693	1.53261	0.520699	2.94336	0.0032467	0.046536
