# Supplementary material for: Global miRNA expression profile reveals novel molecular players in aneurysmal subarachnoid haemorrhage
Source: Sci Rep. 2018 Jun 8;8:8786. doi: 10.1038/s41598-018-27078-w (PMC5993784; doi:10.1038/s41598-018-27078-w)
Supplement: Supplementary file 5 — Additional File 4 [file 41598_2018_27078_MOESM5_ESM.xlsx]

## Sheet: Targets_mirtarbase
mirtarbase_id	mirna	species_mirna	target_gene	target_gene_entrez	species_target_gene	references_pmid
MIRT000006	hsa-miR-146a-5p	Homo sapiens	CXCR4	7852	Homo sapiens	18568019
MIRT000006	hsa-miR-146a-5p	Homo sapiens	CXCR4	7852	Homo sapiens	20375304
MIRT000046	hsa-miR-451a	Homo sapiens	MIF	4282	Homo sapiens	19318487
MIRT000046	hsa-miR-451a	Homo sapiens	MIF	4282	Homo sapiens	24138931
MIRT000256	hsa-miR-17-5p	Homo sapiens	ZNFX1	57169	Homo sapiens	19734348
MIRT000256	hsa-miR-17-5p	Homo sapiens	ZNFX1	57169	Homo sapiens	20371350
MIRT000256	hsa-miR-17-5p	Homo sapiens	ZNFX1	57169	Homo sapiens	22473208
MIRT000256	hsa-miR-17-5p	Homo sapiens	ZNFX1	57169	Homo sapiens	23446348
MIRT000256	hsa-miR-17-5p	Homo sapiens	ZNFX1	57169	Homo sapiens	23622248
MIRT000257	hsa-miR-17-5p	Homo sapiens	CCL1	6346	Homo sapiens	19734348
MIRT000257	hsa-miR-17-5p	Homo sapiens	CCL1	6346	Homo sapiens	22473208
MIRT000258	hsa-miR-17-5p	Homo sapiens	GPR137B	7107	Homo sapiens	19734348
MIRT000258	hsa-miR-17-5p	Homo sapiens	GPR137B	7107	Homo sapiens	20371350
MIRT000258	hsa-miR-17-5p	Homo sapiens	GPR137B	7107	Homo sapiens	23313552
MIRT000259	hsa-miR-17-5p	Homo sapiens	NABP1	64859	Homo sapiens	19734348
MIRT000259	hsa-miR-17-5p	Homo sapiens	NABP1	64859	Homo sapiens	20371350
MIRT000259	hsa-miR-17-5p	Homo sapiens	NABP1	64859	Homo sapiens	21572407
MIRT000259	hsa-miR-17-5p	Homo sapiens	NABP1	64859	Homo sapiens	22473208
MIRT000259	hsa-miR-17-5p	Homo sapiens	NABP1	64859	Homo sapiens	23446348
MIRT000261	hsa-miR-17-5p	Homo sapiens	NPAT	4863	Homo sapiens	19734348
MIRT000261	hsa-miR-17-5p	Homo sapiens	NPAT	4863	Homo sapiens	22473208
MIRT000261	hsa-miR-17-5p	Homo sapiens	NPAT	4863	Homo sapiens	23592263
MIRT000263	hsa-miR-17-5p	Homo sapiens	YES1	7525	Homo sapiens	19734348
MIRT000303	hsa-miR-146a-5p	Homo sapiens	CFH	3075	Homo sapiens	18801740
MIRT000303	hsa-miR-146a-5p	Homo sapiens	CFH	3075	Homo sapiens	19540598
MIRT000304	hsa-miR-146a-5p	Homo sapiens	IRAK2	3656	Homo sapiens	20124483
MIRT000449	hsa-miR-146a-5p	Homo sapiens	TLR2	7097	Homo sapiens	20375304
MIRT000455	hsa-let-7f-5p	Homo sapiens	KLK10	5655	Homo sapiens	18627289
MIRT000455	hsa-let-7f-5p	Homo sapiens	KLK10	5655	Homo sapiens	20354523
MIRT000482	hsa-miR-17-5p	Homo sapiens	JAK1	3716	Homo sapiens	20299512
MIRT000482	hsa-miR-17-5p	Homo sapiens	JAK1	3716	Homo sapiens	22473208
MIRT000499	hsa-miR-17-5p	Homo sapiens	PTEN	5728	Homo sapiens	20227518
MIRT000499	hsa-miR-17-5p	Homo sapiens	PTEN	5728	Homo sapiens	20388916
MIRT000499	hsa-miR-17-5p	Homo sapiens	PTEN	5728	Homo sapiens	21283765
MIRT000499	hsa-miR-17-5p	Homo sapiens	PTEN	5728	Homo sapiens	23391506
MIRT000499	hsa-miR-17-5p	Homo sapiens	PTEN	5728	Homo sapiens	23418359
MIRT000499	hsa-miR-17-5p	Homo sapiens	PTEN	5728	Homo sapiens	24220575
MIRT000499	hsa-miR-17-5p	Homo sapiens	PTEN	5728	Homo sapiens	24462867
MIRT000499	hsa-miR-17-5p	Homo sapiens	PTEN	5728	Homo sapiens	24912422
MIRT000499	hsa-miR-17-5p	Homo sapiens	PTEN	5728	Homo sapiens	22473208
MIRT000499	hsa-miR-17-5p	Homo sapiens	PTEN	5728	Homo sapiens	23433743
MIRT000499	hsa-miR-17-5p	Homo sapiens	PTEN	5728	Homo sapiens	24901013
MIRT000499	hsa-miR-17-5p	Homo sapiens	PTEN	5728	Homo sapiens	20008935
MIRT000500	hsa-miR-451a	Homo sapiens	CAB39	51719	Homo sapiens	20227367
MIRT000500	hsa-miR-451a	Homo sapiens	CAB39	51719	Homo sapiens	22179124
MIRT000500	hsa-miR-451a	Homo sapiens	CAB39	51719	Homo sapiens	22844503
MIRT000600	hsa-miR-17-5p	Homo sapiens	CDKN1A	1026	Homo sapiens	18212054
MIRT000600	hsa-miR-17-5p	Homo sapiens	CDKN1A	1026	Homo sapiens	18493594
MIRT000600	hsa-miR-17-5p	Homo sapiens	CDKN1A	1026	Homo sapiens	18941111
MIRT000600	hsa-miR-17-5p	Homo sapiens	CDKN1A	1026	Homo sapiens	20190813
MIRT000600	hsa-miR-17-5p	Homo sapiens	CDKN1A	1026	Homo sapiens	20227518
MIRT000600	hsa-miR-17-5p	Homo sapiens	CDKN1A	1026	Homo sapiens	21283765
MIRT000600	hsa-miR-17-5p	Homo sapiens	CDKN1A	1026	Homo sapiens	23333058
MIRT000600	hsa-miR-17-5p	Homo sapiens	CDKN1A	1026	Homo sapiens	24989082
MIRT000600	hsa-miR-17-5p	Homo sapiens	CDKN1A	1026	Homo sapiens	22473208
MIRT000638	hsa-miR-146a-5p	Homo sapiens	FADD	8772	Homo sapiens	19965651
MIRT000711	hsa-miR-146a-5p	Homo sapiens	TRAF6	7189	Homo sapiens	16885212
MIRT000711	hsa-miR-146a-5p	Homo sapiens	TRAF6	7189	Homo sapiens	18504431
MIRT000711	hsa-miR-146a-5p	Homo sapiens	TRAF6	7189	Homo sapiens	19898489
MIRT000711	hsa-miR-146a-5p	Homo sapiens	TRAF6	7189	Homo sapiens	19918258
MIRT000711	hsa-miR-146a-5p	Homo sapiens	TRAF6	7189	Homo sapiens	20061417
MIRT000711	hsa-miR-146a-5p	Homo sapiens	TRAF6	7189	Homo sapiens	20110513
MIRT000711	hsa-miR-146a-5p	Homo sapiens	TRAF6	7189	Homo sapiens	20375304
MIRT000711	hsa-miR-146a-5p	Homo sapiens	TRAF6	7189	Homo sapiens	20542134
MIRT000711	hsa-miR-146a-5p	Homo sapiens	TRAF6	7189	Homo sapiens	21178010
MIRT000711	hsa-miR-146a-5p	Homo sapiens	TRAF6	7189	Homo sapiens	22593544
MIRT000711	hsa-miR-146a-5p	Homo sapiens	TRAF6	7189	Homo sapiens	23685241
MIRT000711	hsa-miR-146a-5p	Homo sapiens	TRAF6	7189	Homo sapiens	24107356
MIRT000711	hsa-miR-146a-5p	Homo sapiens	TRAF6	7189	Homo sapiens	18759964
MIRT000711	hsa-miR-146a-5p	Homo sapiens	TRAF6	7189	Homo sapiens	25205119
MIRT000711	hsa-miR-146a-5p	Homo sapiens	TRAF6	7189	Homo sapiens	21610143
MIRT000712	hsa-miR-146a-5p	Homo sapiens	IRAK1	3654	Homo sapiens	16885212
MIRT000712	hsa-miR-146a-5p	Homo sapiens	IRAK1	3654	Homo sapiens	18504431
MIRT000712	hsa-miR-146a-5p	Homo sapiens	IRAK1	3654	Homo sapiens	19918258
MIRT000712	hsa-miR-146a-5p	Homo sapiens	IRAK1	3654	Homo sapiens	20061417
MIRT000712	hsa-miR-146a-5p	Homo sapiens	IRAK1	3654	Homo sapiens	20110513
MIRT000712	hsa-miR-146a-5p	Homo sapiens	IRAK1	3654	Homo sapiens	20542134
MIRT000712	hsa-miR-146a-5p	Homo sapiens	IRAK1	3654	Homo sapiens	21178010
MIRT000712	hsa-miR-146a-5p	Homo sapiens	IRAK1	3654	Homo sapiens	21632853
MIRT000712	hsa-miR-146a-5p	Homo sapiens	IRAK1	3654	Homo sapiens	22593544
MIRT000712	hsa-miR-146a-5p	Homo sapiens	IRAK1	3654	Homo sapiens	22992343
MIRT000712	hsa-miR-146a-5p	Homo sapiens	IRAK1	3654	Homo sapiens	23018031
MIRT000712	hsa-miR-146a-5p	Homo sapiens	IRAK1	3654	Homo sapiens	23680172
MIRT000712	hsa-miR-146a-5p	Homo sapiens	IRAK1	3654	Homo sapiens	23952003
MIRT000712	hsa-miR-146a-5p	Homo sapiens	IRAK1	3654	Homo sapiens	24107356
MIRT000712	hsa-miR-146a-5p	Homo sapiens	IRAK1	3654	Homo sapiens	24867582
MIRT000712	hsa-miR-146a-5p	Homo sapiens	IRAK1	3654	Homo sapiens	18759964
MIRT000945	hsa-miR-146a-5p	Homo sapiens	ROCK1	6093	Homo sapiens	18174313
MIRT000977	hsa-miR-17-5p	Homo sapiens	PTPRO	5800	Homo sapiens	18644370
MIRT001158	hsa-miR-17-5p	Homo sapiens	PKD2	5311	Homo sapiens	19821056
MIRT001206	hsa-miR-17-5p	Homo sapiens	BCL2L11	10018	Homo sapiens	18493594
MIRT001206	hsa-miR-17-5p	Homo sapiens	BCL2L11	10018	Homo sapiens	19136465
MIRT001206	hsa-miR-17-5p	Homo sapiens	BCL2L11	10018	Homo sapiens	20227518
MIRT001206	hsa-miR-17-5p	Homo sapiens	BCL2L11	10018	Homo sapiens	20371350
MIRT001206	hsa-miR-17-5p	Homo sapiens	BCL2L11	10018	Homo sapiens	21572407
MIRT001206	hsa-miR-17-5p	Homo sapiens	BCL2L11	10018	Homo sapiens	23446348
MIRT001206	hsa-miR-17-5p	Homo sapiens	BCL2L11	10018	Homo sapiens	23592263
MIRT001206	hsa-miR-17-5p	Homo sapiens	BCL2L11	10018	Homo sapiens	24901013
MIRT001820	hsa-miR-126-5p	Homo sapiens	SLC45A3	85414	Homo sapiens	18193184
MIRT001919	hsa-miR-146a-5p	Homo sapiens	BRCA2	675	Homo sapiens	18660546
MIRT001920	hsa-miR-146a-5p	Homo sapiens	BRCA1	672	Homo sapiens	18660546
MIRT001920	hsa-miR-146a-5p	Homo sapiens	BRCA1	672	Homo sapiens	19944095
MIRT001920	hsa-miR-146a-5p	Homo sapiens	BRCA1	672	Homo sapiens	23671131
MIRT002935	hsa-miR-17-5p	Homo sapiens	E2F1	1869	Homo sapiens	15944709
MIRT002935	hsa-miR-17-5p	Homo sapiens	E2F1	1869	Homo sapiens	16940181
MIRT002935	hsa-miR-17-5p	Homo sapiens	E2F1	1869	Homo sapiens	18836483
MIRT002935	hsa-miR-17-5p	Homo sapiens	E2F1	1869	Homo sapiens	21283765
MIRT002935	hsa-miR-17-5p	Homo sapiens	E2F1	1869	Homo sapiens	18521848
MIRT002935	hsa-miR-17-5p	Homo sapiens	E2F1	1869	Homo sapiens	22473208
MIRT002935	hsa-miR-17-5p	Homo sapiens	E2F1	1869	Homo sapiens	24901013
MIRT003013	hsa-miR-17-5p	Homo sapiens	MAP3K12	7786	Homo sapiens	19666108
MIRT003014	hsa-miR-17-5p	Homo sapiens	BCL2	596	Homo sapiens	19666108
MIRT003014	hsa-miR-17-5p	Homo sapiens	BCL2	596	Homo sapiens	24280866
MIRT003015	hsa-miR-17-5p	Homo sapiens	MEF2D	4209	Homo sapiens	19666108
MIRT003319	hsa-miR-146a-5p	Homo sapiens	FAF1	11124	Homo sapiens	20459811
MIRT003741	hsa-miR-17-5p	Homo sapiens	RUNX1	861	Homo sapiens	17589498
MIRT003898	hsa-miR-17-5p	Homo sapiens	APP	351	Homo sapiens	19110058
MIRT003898	hsa-miR-17-5p	Homo sapiens	APP	351	Homo sapiens	23622248
MIRT004017	hsa-miR-146a-5p	Homo sapiens	CCNA2	890	Homo sapiens	19944095
MIRT004018	hsa-miR-146a-5p	Homo sapiens	PA2G4	5036	Homo sapiens	19944095
MIRT004271	hsa-miR-17-5p	Homo sapiens	VEGFA	7422	Homo sapiens	18320040
MIRT004359	hsa-miR-17-5p	Homo sapiens	MAPK9	5601	Homo sapiens	18700987
MIRT004359	hsa-miR-17-5p	Homo sapiens	MAPK9	5601	Homo sapiens	23029228
MIRT004359	hsa-miR-17-5p	Homo sapiens	MAPK9	5601	Homo sapiens	21283765
MIRT004409	hsa-miR-146a-5p	Homo sapiens	IL8	3576	Homo sapiens	18504431
MIRT004409	hsa-miR-146a-5p	Homo sapiens	IL8	3576	Homo sapiens	20124483
MIRT004459	hsa-miR-146a-5p	Homo sapiens	NFKB1	4790	Homo sapiens	18504431
MIRT004459	hsa-miR-146a-5p	Homo sapiens	NFKB1	4790	Homo sapiens	20124483
MIRT004459	hsa-miR-146a-5p	Homo sapiens	NFKB1	4790	Homo sapiens	23706078
MIRT004459	hsa-miR-146a-5p	Homo sapiens	NFKB1	4790	Homo sapiens	18660546
MIRT004525	hsa-miR-17-5p	Homo sapiens	DNAJC27	51277	Homo sapiens	19734348
MIRT004525	hsa-miR-17-5p	Homo sapiens	DNAJC27	51277	Homo sapiens	22473208
MIRT004529	hsa-miR-17-5p	Homo sapiens	FBXO31	79791	Homo sapiens	19734348
MIRT004529	hsa-miR-17-5p	Homo sapiens	FBXO31	79791	Homo sapiens	25115392
MIRT004529	hsa-miR-17-5p	Homo sapiens	FBXO31	79791	Homo sapiens	22473208
MIRT004588	hsa-miR-17-5p	Homo sapiens	HIF1A	3091	Homo sapiens	23911400
MIRT004588	hsa-miR-17-5p	Homo sapiens	HIF1A	3091	Homo sapiens	24252850
MIRT004588	hsa-miR-17-5p	Homo sapiens	HIF1A	3091	Homo sapiens	22473208
MIRT004591	hsa-miR-17-5p	Homo sapiens	TGFBR2	7048	Homo sapiens	20940405
MIRT004591	hsa-miR-17-5p	Homo sapiens	TGFBR2	7048	Homo sapiens	20371350
MIRT004591	hsa-miR-17-5p	Homo sapiens	TGFBR2	7048	Homo sapiens	21572407
MIRT004591	hsa-miR-17-5p	Homo sapiens	TGFBR2	7048	Homo sapiens	22012620
MIRT004591	hsa-miR-17-5p	Homo sapiens	TGFBR2	7048	Homo sapiens	22473208
MIRT004620	hsa-miR-486-5p	Homo sapiens	CD40	958	Homo sapiens	19475450
MIRT004661	hsa-miR-146a-5p	Homo sapiens	CDKN1A	1026	Homo sapiens	20101223
MIRT004678	hsa-let-7f-5p	Homo sapiens	KLK6	5653	Homo sapiens	18627289
MIRT004681	hsa-miR-17-5p	Homo sapiens	TNFSF12	8742	Homo sapiens	19478946
MIRT004710	hsa-miR-17-5p	Homo sapiens	MUC17	140453	Homo sapiens	20926598
MIRT004730	hsa-miR-146a-5p	Homo sapiens	EGFR	1956	Homo sapiens	19190326
MIRT004730	hsa-miR-146a-5p	Homo sapiens	EGFR	1956	Homo sapiens	20124483
MIRT004730	hsa-miR-146a-5p	Homo sapiens	EGFR	1956	Homo sapiens	21632853
MIRT004730	hsa-miR-146a-5p	Homo sapiens	EGFR	1956	Homo sapiens	22161865
MIRT004730	hsa-miR-146a-5p	Homo sapiens	EGFR	1956	Homo sapiens	23555954
MIRT004730	hsa-miR-146a-5p	Homo sapiens	EGFR	1956	Homo sapiens	24839931
MIRT004731	hsa-miR-146a-5p	Homo sapiens	MTA2	9219	Homo sapiens	20124483
MIRT004935	hsa-miR-17-5p	Homo sapiens	BMPR2	659	Homo sapiens	19390056
MIRT004935	hsa-miR-17-5p	Homo sapiens	BMPR2	659	Homo sapiens	24145352
MIRT004935	hsa-miR-17-5p	Homo sapiens	BMPR2	659	Homo sapiens	22473208
MIRT005287	hsa-miR-17-5p	Homo sapiens	CCND1	595	Homo sapiens	18695042
MIRT005287	hsa-miR-17-5p	Homo sapiens	CCND1	595	Homo sapiens	21283765
MIRT005287	hsa-miR-17-5p	Homo sapiens	CCND1	595	Homo sapiens	20371350
MIRT005287	hsa-miR-17-5p	Homo sapiens	CCND1	595	Homo sapiens	21572407
MIRT005287	hsa-miR-17-5p	Homo sapiens	CCND1	595	Homo sapiens	22012620
MIRT005287	hsa-miR-17-5p	Homo sapiens	CCND1	595	Homo sapiens	23446348
MIRT005287	hsa-miR-17-5p	Homo sapiens	CCND1	595	Homo sapiens	23592263
MIRT005287	hsa-miR-17-5p	Homo sapiens	CCND1	595	Homo sapiens	24398324
MIRT005288	hsa-miR-17-5p	Homo sapiens	MYC	4609	Homo sapiens	18695042
MIRT005288	hsa-miR-17-5p	Homo sapiens	MYC	4609	Homo sapiens	23622248
MIRT005408	hsa-miR-17-5p	Homo sapiens	NCOA3	8202	Homo sapiens	16940181
MIRT005408	hsa-miR-17-5p	Homo sapiens	NCOA3	8202	Homo sapiens	23436804
MIRT005408	hsa-miR-17-5p	Homo sapiens	NCOA3	8202	Homo sapiens	22473208
MIRT005463	hsa-miR-146a-5p	Homo sapiens	CD40LG	959	Homo sapiens	21236257
MIRT005514	hsa-let-7f-5p	Homo sapiens	PRDM1	639	Homo sapiens	20651244
MIRT005514	hsa-let-7f-5p	Homo sapiens	PRDM1	639	Homo sapiens	24405266
MIRT005581	hsa-miR-146a-5p	Homo sapiens	FAS	355	Homo sapiens	20656888
MIRT005581	hsa-miR-146a-5p	Homo sapiens	FAS	355	Homo sapiens	23645835
MIRT005626	hsa-miR-17-5p	Homo sapiens	THBS1	7057	Homo sapiens	20940405
MIRT005629	hsa-miR-17-5p	Homo sapiens	SMAD4	4089	Homo sapiens	24220575
MIRT005629	hsa-miR-17-5p	Homo sapiens	SMAD4	4089	Homo sapiens	20371350
MIRT005629	hsa-miR-17-5p	Homo sapiens	SMAD4	4089	Homo sapiens	21572407
MIRT005629	hsa-miR-17-5p	Homo sapiens	SMAD4	4089	Homo sapiens	23446348
MIRT005629	hsa-miR-17-5p	Homo sapiens	SMAD4	4089	Homo sapiens	20940405
MIRT005656	hsa-miR-451a	Homo sapiens	ABCB1	5243	Homo sapiens	18645025
MIRT005705	hsa-miR-146a-5p	Homo sapiens	CDKN3	1033	Homo sapiens	19944095
MIRT005706	hsa-miR-146a-5p	Homo sapiens	KIF22	3835	Homo sapiens	19944095
MIRT005708	hsa-miR-17-5p	Homo sapiens	ICAM1	3383	Homo sapiens	19949084
MIRT005711	hsa-miR-17-5p	Homo sapiens	SELE	6401	Homo sapiens	19949084
MIRT005728	hsa-miR-126-5p	Homo sapiens	PTPN7	5778	Homo sapiens	21163928
MIRT005740	hsa-miR-451a	Homo sapiens	AKT1	207	Homo sapiens	20816946
MIRT005742	hsa-miR-451a	Homo sapiens	MMP2	4313	Homo sapiens	20816946
MIRT005743	hsa-miR-451a	Homo sapiens	MMP9	4318	Homo sapiens	20816946
MIRT005744	hsa-miR-451a	Homo sapiens	BCL2	596	Homo sapiens	20816946
MIRT005806	hsa-miR-146a-5p	Homo sapiens	ERBB4	2066	Homo sapiens	20864407
MIRT005806	hsa-miR-146a-5p	Homo sapiens	ERBB4	2066	Homo sapiens	23619365
MIRT005848	hsa-miR-17-5p	Homo sapiens	CCND2	894	Homo sapiens	21283765
MIRT005848	hsa-miR-17-5p	Homo sapiens	CCND2	894	Homo sapiens	23622248
MIRT005849	hsa-miR-17-5p	Homo sapiens	E2F3	1871	Homo sapiens	22473208
MIRT005849	hsa-miR-17-5p	Homo sapiens	E2F3	1871	Homo sapiens	21283765
MIRT005850	hsa-miR-17-5p	Homo sapiens	RB1	5925	Homo sapiens	21283765
MIRT005850	hsa-miR-17-5p	Homo sapiens	RB1	5925	Homo sapiens	21572407
MIRT005851	hsa-miR-17-5p	Homo sapiens	RBL1	5933	Homo sapiens	21283765
MIRT005852	hsa-miR-17-5p	Homo sapiens	RBL2	5934	Homo sapiens	21283765
MIRT005852	hsa-miR-17-5p	Homo sapiens	RBL2	5934	Homo sapiens	23250421
MIRT005853	hsa-miR-17-5p	Homo sapiens	WEE1	7465	Homo sapiens	21283765
MIRT005853	hsa-miR-17-5p	Homo sapiens	WEE1	7465	Homo sapiens	22473208
MIRT005853	hsa-miR-17-5p	Homo sapiens	WEE1	7465	Homo sapiens	23446348
MIRT005853	hsa-miR-17-5p	Homo sapiens	WEE1	7465	Homo sapiens	23622248
MIRT006209	hsa-miR-146a-5p	Homo sapiens	SMAD4	4089	Homo sapiens	21968601
MIRT006209	hsa-miR-146a-5p	Homo sapiens	SMAD4	4089	Homo sapiens	22020746
MIRT006209	hsa-miR-146a-5p	Homo sapiens	SMAD4	4089	Homo sapiens	22507670
MIRT006209	hsa-miR-146a-5p	Homo sapiens	SMAD4	4089	Homo sapiens	23832538
MIRT006209	hsa-miR-146a-5p	Homo sapiens	SMAD4	4089	Homo sapiens	24939082
MIRT006358	hsa-miR-451a	Homo sapiens	MYC	4609	Homo sapiens	21464222
MIRT006358	hsa-miR-451a	Homo sapiens	MYC	4609	Homo sapiens	25310895
MIRT006400	hsa-let-7f-5p	Homo sapiens	IL13	3596	Homo sapiens	21616524
MIRT006407	hsa-let-7f-5p	Homo sapiens	MPL	4352	Homo sapiens	20445018
MIRT006530	hsa-miR-146a-5p	Homo sapiens	TLR4	7099	Homo sapiens	21329689
MIRT006533	hsa-miR-451a	Homo sapiens	RAB14	51552	Homo sapiens	21358675
MIRT006597	hsa-miR-451a	Homo sapiens	TMED7	51014	Homo sapiens	20816946
MIRT006689	hsa-miR-17-5p	Homo sapiens	RND3	390	Homo sapiens	22132820
MIRT006796	hsa-miR-17-5p	Homo sapiens	SMURF1	57154	Homo sapiens	21898695
MIRT006943	hsa-let-7f-5p	Homo sapiens	CYP19A1	1588	Homo sapiens	22407818
MIRT007229	hsa-miR-589-5p	Homo sapiens	FXN	2395	Homo sapiens	23382970
MIRT007243	hsa-miR-146a-5p	Homo sapiens	WASF2	10163	Homo sapiens	23435376
MIRT007267	hsa-miR-126-5p	Homo sapiens	ADAM9	8754	Homo sapiens	23437250
MIRT007268	hsa-miR-126-5p	Homo sapiens	MMP7	4316	Homo sapiens	23437250
MIRT007321	hsa-miR-17-5p	Homo sapiens	TCF3	6929	Homo sapiens	23492770
MIRT007380	hsa-miR-126-5p	Homo sapiens	CXCL12	6387	Homo sapiens	23396050
MIRT016628	hsa-miR-451a	Homo sapiens	ARPP19	10776	Homo sapiens	20218812
MIRT016629	hsa-miR-451a	Homo sapiens	UBE2H	7328	Homo sapiens	20218812
MIRT021215	hsa-miR-146a-5p	Homo sapiens	IRF7	3665	Homo sapiens	18057241
MIRT021217	hsa-miR-146a-5p	Homo sapiens	PPP1R1C	151242	Homo sapiens	18057241
MIRT021220	hsa-miR-146a-5p	Homo sapiens	ITGB2	3689	Homo sapiens	18057241
MIRT021221	hsa-miR-146a-5p	Homo sapiens	SNTG2	54221	Homo sapiens	18057241
MIRT021222	hsa-miR-146a-5p	Homo sapiens	RSAD2	91543	Homo sapiens	18057241
MIRT021227	hsa-miR-146a-5p	Homo sapiens	BGLAP	632	Homo sapiens	20110513
MIRT021228	hsa-miR-146a-5p	Homo sapiens	SYT12	91683	Homo sapiens	18057241
MIRT021229	hsa-miR-146a-5p	Homo sapiens	STAT1	6772	Homo sapiens	23890093
MIRT021229	hsa-miR-146a-5p	Homo sapiens	STAT1	6772	Homo sapiens	20110513
MIRT021229	hsa-miR-146a-5p	Homo sapiens	STAT1	6772	Homo sapiens	23698745
MIRT021232	hsa-miR-146a-5p	Homo sapiens	IFIT1	3434	Homo sapiens	18057241
MIRT021233	hsa-miR-146a-5p	Homo sapiens	IFITM1	8519	Homo sapiens	18057241
MIRT021234	hsa-miR-146a-5p	Homo sapiens	OLFML2A	169611	Homo sapiens	18057241
MIRT021235	hsa-miR-146a-5p	Homo sapiens	ISG15	9636	Homo sapiens	18057241
MIRT021236	hsa-miR-146a-5p	Homo sapiens	UHRF1	29128	Homo sapiens	23982143
MIRT021237	hsa-miR-146a-5p	Homo sapiens	IFITM3	10410	Homo sapiens	18057241
MIRT021238	hsa-miR-146a-5p	Homo sapiens	RGS13	6003	Homo sapiens	18057241
MIRT021240	hsa-miR-146a-5p	Homo sapiens	MTUS2	23281	Homo sapiens	18057241
MIRT021243	hsa-miR-146a-5p	Homo sapiens	NMI	9111	Homo sapiens	18057241
MIRT021244	hsa-miR-146a-5p	Homo sapiens	HSPA1A	3303	Homo sapiens	18057241
MIRT021245	hsa-miR-146a-5p	Homo sapiens	TRIM22	10346	Homo sapiens	18057241
MIRT021246	hsa-miR-146a-5p	Homo sapiens	ITGBL1	9358	Homo sapiens	18057241
MIRT021247	hsa-miR-146a-5p	Homo sapiens	SPATS2L	26010	Homo sapiens	18057241
MIRT021249	hsa-miR-146a-5p	Homo sapiens	IFI44	10561	Homo sapiens	18057241
MIRT021250	hsa-miR-146a-5p	Homo sapiens	OASL	8638	Homo sapiens	18057241
MIRT021253	hsa-miR-146a-5p	Homo sapiens	IFI44L	10964	Homo sapiens	18057241
MIRT021256	hsa-miR-146a-5p	Homo sapiens	IFI27	3429	Homo sapiens	18057241
MIRT021259	hsa-miR-146a-5p	Homo sapiens	METTL7A	25840	Homo sapiens	22100165
MIRT021261	hsa-miR-146a-5p	Homo sapiens	LINC00304	283860	Homo sapiens	18057241
MIRT021263	hsa-miR-146a-5p	Homo sapiens	STON2	85439	Homo sapiens	18057241
MIRT021264	hsa-miR-146a-5p	Homo sapiens	BCL2A1	597	Homo sapiens	18057241
MIRT021267	hsa-miR-146a-5p	Homo sapiens	MX2	4600	Homo sapiens	18057241
MIRT021269	hsa-miR-146a-5p	Homo sapiens	EPSTI1	94240	Homo sapiens	18057241
MIRT021270	hsa-miR-146a-5p	Homo sapiens	OSBPL1A	114876	Homo sapiens	18057241
MIRT021272	hsa-miR-146a-5p	Homo sapiens	IFIT5	24138	Homo sapiens	18057241
MIRT021273	hsa-miR-146a-5p	Homo sapiens	C1orf21	81563	Homo sapiens	18057241
MIRT021274	hsa-miR-146a-5p	Homo sapiens	GIMAP4	55303	Homo sapiens	18057241
MIRT021275	hsa-miR-146a-5p	Homo sapiens	CCR9	10803	Homo sapiens	18057241
MIRT021276	hsa-miR-146a-5p	Homo sapiens	SAMD9L	219285	Homo sapiens	18057241
MIRT021277	hsa-miR-146a-5p	Homo sapiens	IFIT3	3437	Homo sapiens	18057241
MIRT021279	hsa-miR-146a-5p	Homo sapiens	SPP1	6696	Homo sapiens	20110513
MIRT021280	hsa-miR-146a-5p	Homo sapiens	SLPI	6590	Homo sapiens	20110513
MIRT031362	hsa-miR-17-5p	Homo sapiens	TCEAL1	9338	Homo sapiens	23059786
MIRT031362	hsa-miR-17-5p	Homo sapiens	TCEAL1	9338	Homo sapiens	23716467
MIRT031362	hsa-miR-17-5p	Homo sapiens	TCEAL1	9338	Homo sapiens	24901013
MIRT031364	hsa-miR-17-5p	Homo sapiens	GAB1	2549	Homo sapiens	22473208
MIRT031367	hsa-miR-17-5p	Homo sapiens	TSG101	7251	Homo sapiens	21572407
MIRT031367	hsa-miR-17-5p	Homo sapiens	TSG101	7251	Homo sapiens	22473208
MIRT031367	hsa-miR-17-5p	Homo sapiens	TSG101	7251	Homo sapiens	23592263
MIRT031369	hsa-miR-17-5p	Homo sapiens	HSPB2	3316	Homo sapiens	20209605
MIRT031370	hsa-miR-17-5p	Homo sapiens	MMP2	4313	Homo sapiens	20209605
MIRT031371	hsa-miR-17-5p	Homo sapiens	HBP1	26959	Homo sapiens	20505989
MIRT031371	hsa-miR-17-5p	Homo sapiens	HBP1	26959	Homo sapiens	22473208
MIRT031371	hsa-miR-17-5p	Homo sapiens	HBP1	26959	Homo sapiens	23592263
MIRT032086	hsa-let-7f-5p	Homo sapiens	COPS8	10920	Homo sapiens	21530537
MIRT032087	hsa-let-7f-5p	Homo sapiens	NKX2-1	7080	Homo sapiens	19956384
MIRT032088	hsa-let-7f-5p	Homo sapiens	SLC5A5	6528	Homo sapiens	19956384
MIRT032089	hsa-let-7f-5p	Homo sapiens	MYC	4609	Homo sapiens	19956384
MIRT032089	hsa-let-7f-5p	Homo sapiens	MYC	4609	Homo sapiens	24510096
MIRT032090	hsa-let-7f-5p	Homo sapiens	GPS1	2873	Homo sapiens	21530537
MIRT032091	hsa-let-7f-5p	Homo sapiens	TG	7038	Homo sapiens	19956384
MIRT032092	hsa-let-7f-5p	Homo sapiens	CCND1	595	Homo sapiens	22894925
MIRT032092	hsa-let-7f-5p	Homo sapiens	CCND1	595	Homo sapiens	19956384
MIRT032092	hsa-let-7f-5p	Homo sapiens	CCND1	595	Homo sapiens	23592263
MIRT032093	hsa-let-7f-5p	Homo sapiens	COPS6	10980	Homo sapiens	21530537
MIRT032095	hsa-let-7f-5p	Homo sapiens	CDKN1A	1026	Homo sapiens	19956384
MIRT032095	hsa-let-7f-5p	Homo sapiens	CDKN1A	1026	Homo sapiens	21572407
MIRT035530	hsa-miR-17-5p	Homo sapiens	SIRPA	140885	Homo sapiens	23562609
MIRT035533	hsa-miR-146a-5p	Homo sapiens	L1CAM	3897	Homo sapiens	22711166
MIRT036560	hsa-miR-941	Homo sapiens	FTH1	2495	Homo sapiens	23622248
MIRT036561	hsa-miR-941	Homo sapiens	PPP2R1A	5518	Homo sapiens	23622248
MIRT036562	hsa-miR-941	Homo sapiens	CKS1B	1163	Homo sapiens	23622248
MIRT036563	hsa-miR-941	Homo sapiens	CDC42EP4	23580	Homo sapiens	23622248
MIRT036564	hsa-miR-941	Homo sapiens	ARSB	411	Homo sapiens	23622248
MIRT036565	hsa-miR-941	Homo sapiens	ARMC7	79637	Homo sapiens	23622248
MIRT036566	hsa-miR-941	Homo sapiens	GRK5	2869	Homo sapiens	23622248
MIRT036567	hsa-miR-941	Homo sapiens	CDC20	991	Homo sapiens	23622248
MIRT036568	hsa-miR-941	Homo sapiens	SGSH	6448	Homo sapiens	23622248
MIRT036569	hsa-miR-941	Homo sapiens	DYM	54808	Homo sapiens	23622248
MIRT036570	hsa-miR-941	Homo sapiens	PWWP2A	114825	Homo sapiens	23622248
MIRT036571	hsa-miR-941	Homo sapiens	UBA2	10054	Homo sapiens	23622248
MIRT036572	hsa-miR-941	Homo sapiens	EIF4H	7458	Homo sapiens	23622248
MIRT036573	hsa-miR-941	Homo sapiens	PIGS	94005	Homo sapiens	23622248
MIRT036574	hsa-miR-941	Homo sapiens	P4HA1	5033	Homo sapiens	23622248
MIRT036575	hsa-miR-941	Homo sapiens	STAMBPL1	57559	Homo sapiens	23622248
MIRT036576	hsa-miR-941	Homo sapiens	RPS7	6201	Homo sapiens	23622248
MIRT036577	hsa-miR-941	Homo sapiens	CREG1	8804	Homo sapiens	23622248
MIRT036578	hsa-miR-941	Homo sapiens	BHLHE40	8553	Homo sapiens	23622248
MIRT036579	hsa-miR-941	Homo sapiens	XRCC6	2547	Homo sapiens	23622248
MIRT036580	hsa-miR-941	Homo sapiens	G3BP1	10146	Homo sapiens	23622248
MIRT036581	hsa-miR-941	Homo sapiens	ATAD2	29028	Homo sapiens	23622248
MIRT036582	hsa-miR-941	Homo sapiens	RCC1	1104	Homo sapiens	23622248
MIRT036583	hsa-miR-941	Homo sapiens	DDB1	1642	Homo sapiens	23622248
MIRT036584	hsa-miR-941	Homo sapiens	GTF3C1	2975	Homo sapiens	23622248
MIRT036585	hsa-miR-941	Homo sapiens	PFN1	5216	Homo sapiens	23622248
MIRT037787	hsa-miR-589-5p	Homo sapiens	HIST1H4B	8366	Homo sapiens	23622248
MIRT037788	hsa-miR-589-5p	Homo sapiens	PGAM1	5223	Homo sapiens	23622248
MIRT037789	hsa-miR-589-5p	Homo sapiens	VAC14	55697	Homo sapiens	23622248
MIRT041623	hsa-miR-486-5p	Homo sapiens	TMED1	11018	Homo sapiens	23622248
MIRT045694	hsa-miR-146a-5p	Homo sapiens	MSC	9242	Homo sapiens	23622248
MIRT045696	hsa-miR-126-5p	Homo sapiens	CSGALNACT1	55790	Homo sapiens	23622248
MIRT050791	hsa-miR-17-5p	Homo sapiens	MOB1B	92597	Homo sapiens	23622248
MIRT050792	hsa-miR-17-5p	Homo sapiens	FBXO28	23219	Homo sapiens	23622248
MIRT050793	hsa-miR-17-5p	Homo sapiens	TJP1	7082	Homo sapiens	23622248
MIRT050794	hsa-miR-17-5p	Homo sapiens	SLC35E2B	728661	Homo sapiens	23622248
MIRT050795	hsa-miR-17-5p	Homo sapiens	ZC3H18	124245	Homo sapiens	23622248
MIRT050796	hsa-miR-17-5p	Homo sapiens	UBE4A	9354	Homo sapiens	23622248
MIRT050797	hsa-miR-17-5p	Homo sapiens	DHX33	56919	Homo sapiens	23622248
MIRT050798	hsa-miR-17-5p	Homo sapiens	RPS27A	6233	Homo sapiens	20371350
MIRT050798	hsa-miR-17-5p	Homo sapiens	RPS27A	6233	Homo sapiens	21572407
MIRT050798	hsa-miR-17-5p	Homo sapiens	RPS27A	6233	Homo sapiens	22012620
MIRT050798	hsa-miR-17-5p	Homo sapiens	RPS27A	6233	Homo sapiens	23446348
MIRT050798	hsa-miR-17-5p	Homo sapiens	RPS27A	6233	Homo sapiens	23592263
MIRT050798	hsa-miR-17-5p	Homo sapiens	RPS27A	6233	Homo sapiens	23622248
MIRT050798	hsa-miR-17-5p	Homo sapiens	RPS27A	6233	Homo sapiens	24398324
MIRT050799	hsa-miR-17-5p	Homo sapiens	HIST1H4C	8364	Homo sapiens	23622248
MIRT050800	hsa-miR-17-5p	Homo sapiens	GDAP1	54332	Homo sapiens	23622248
MIRT050801	hsa-miR-17-5p	Homo sapiens	TMEM165	55858	Homo sapiens	23622248
MIRT050802	hsa-miR-17-5p	Homo sapiens	SOX4	6659	Homo sapiens	20371350
MIRT050802	hsa-miR-17-5p	Homo sapiens	SOX4	6659	Homo sapiens	21572407
MIRT050802	hsa-miR-17-5p	Homo sapiens	SOX4	6659	Homo sapiens	23446348
MIRT050802	hsa-miR-17-5p	Homo sapiens	SOX4	6659	Homo sapiens	23592263
MIRT050802	hsa-miR-17-5p	Homo sapiens	SOX4	6659	Homo sapiens	23622248
MIRT050802	hsa-miR-17-5p	Homo sapiens	SOX4	6659	Homo sapiens	24398324
MIRT050803	hsa-miR-17-5p	Homo sapiens	TRIM11	81559	Homo sapiens	23622248
MIRT050804	hsa-miR-17-5p	Homo sapiens	MRPL40	64976	Homo sapiens	23622248
MIRT050805	hsa-miR-17-5p	Homo sapiens	PIGS	94005	Homo sapiens	23622248
MIRT050806	hsa-miR-17-5p	Homo sapiens	ND4	4538	Homo sapiens	23622248
MIRT050807	hsa-miR-17-5p	Homo sapiens	PPP1R15A	23645	Homo sapiens	23622248
MIRT050808	hsa-miR-17-5p	Homo sapiens	USP38	84640	Homo sapiens	23622248
MIRT050809	hsa-miR-17-5p	Homo sapiens	RAB23	51715	Homo sapiens	23622248
MIRT050810	hsa-miR-17-5p	Homo sapiens	LARP1	23367	Homo sapiens	23622248
MIRT050811	hsa-miR-17-5p	Homo sapiens	ZSWIM3	140831	Homo sapiens	23622248
MIRT050812	hsa-miR-17-5p	Homo sapiens	ADARB1	104	Homo sapiens	23622248
MIRT050813	hsa-miR-17-5p	Homo sapiens	MEN1	4221	Homo sapiens	23622248
MIRT050814	hsa-miR-17-5p	Homo sapiens	FAM8A1	51439	Homo sapiens	23622248
MIRT050815	hsa-miR-17-5p	Homo sapiens	NPAS2	4862	Homo sapiens	23622248
MIRT050816	hsa-miR-17-5p	Homo sapiens	ATP6	4508	Homo sapiens	23622248
MIRT050817	hsa-miR-17-5p	Homo sapiens	STK11	6794	Homo sapiens	23622248
MIRT050818	hsa-miR-17-5p	Homo sapiens	ACOT2	10965	Homo sapiens	23622248
MIRT050819	hsa-miR-17-5p	Homo sapiens	ATF3	467	Homo sapiens	23622248
MIRT050820	hsa-miR-17-5p	Homo sapiens	ASNS	440	Homo sapiens	23622248
MIRT050821	hsa-miR-17-5p	Homo sapiens	RTTN	25914	Homo sapiens	23622248
MIRT050822	hsa-miR-17-5p	Homo sapiens	ZNF689	115509	Homo sapiens	23622248
MIRT050823	hsa-miR-17-5p	Homo sapiens	HTT	3064	Homo sapiens	23622248
MIRT050824	hsa-miR-17-5p	Homo sapiens	IMMT	10989	Homo sapiens	23622248
MIRT050825	hsa-miR-17-5p	Homo sapiens	TBC1D15	64786	Homo sapiens	23622248
MIRT050826	hsa-miR-17-5p	Homo sapiens	PSD3	23362	Homo sapiens	23622248
MIRT050827	hsa-miR-17-5p	Homo sapiens	HIST1H2AM	8336	Homo sapiens	23622248
MIRT050828	hsa-miR-17-5p	Homo sapiens	HUWE1	10075	Homo sapiens	23622248
MIRT050829	hsa-miR-17-5p	Homo sapiens	HIST3H2A	92815	Homo sapiens	23622248
MIRT050830	hsa-miR-17-5p	Homo sapiens	APEX1	328	Homo sapiens	23622248
MIRT050831	hsa-miR-17-5p	Homo sapiens	AZIN1	51582	Homo sapiens	23622248
MIRT050832	hsa-miR-17-5p	Homo sapiens	RPS15A	6210	Homo sapiens	23622248
MIRT050833	hsa-miR-17-5p	Homo sapiens	COA1	55744	Homo sapiens	23622248
MIRT050834	hsa-miR-17-5p	Homo sapiens	CPE	1363	Homo sapiens	23622248
MIRT050835	hsa-miR-17-5p	Homo sapiens	MBNL1	4154	Homo sapiens	23622248
MIRT050836	hsa-miR-17-5p	Homo sapiens	IGFBP5	3488	Homo sapiens	23622248
MIRT050837	hsa-miR-17-5p	Homo sapiens	HNRNPU	3192	Homo sapiens	23622248
MIRT050838	hsa-miR-17-5p	Homo sapiens	ND2	4536	Homo sapiens	23622248
MIRT050839	hsa-miR-17-5p	Homo sapiens	PIK3CA	5290	Homo sapiens	23622248
MIRT050840	hsa-miR-17-5p	Homo sapiens	PAIP1	10605	Homo sapiens	23622248
MIRT050841	hsa-miR-17-5p	Homo sapiens	EEF1A1	1915	Homo sapiens	23622248
MIRT050842	hsa-miR-17-5p	Homo sapiens	MTRF1L	54516	Homo sapiens	23622248
MIRT050843	hsa-miR-17-5p	Homo sapiens	KAT2A	2648	Homo sapiens	23622248
MIRT050844	hsa-miR-17-5p	Homo sapiens	POGK	57645	Homo sapiens	23622248
MIRT050845	hsa-miR-17-5p	Homo sapiens	OPTN	10133	Homo sapiens	23622248
MIRT050846	hsa-miR-17-5p	Homo sapiens	MYCBP2	23077	Homo sapiens	23622248
MIRT050847	hsa-miR-17-5p	Homo sapiens	SYNDIG1	79953	Homo sapiens	23622248
MIRT050848	hsa-miR-17-5p	Homo sapiens	UBE2S	27338	Homo sapiens	23622248
MIRT050849	hsa-miR-17-5p	Homo sapiens	RYR2	6262	Homo sapiens	23622248
MIRT050850	hsa-miR-17-5p	Homo sapiens	HIST2H2AA3	8337	Homo sapiens	23622248
MIRT050851	hsa-miR-17-5p	Homo sapiens	COPS3	8533	Homo sapiens	23622248
MIRT050852	hsa-miR-17-5p	Homo sapiens	MGEA5	10724	Homo sapiens	23622248
MIRT050853	hsa-miR-17-5p	Homo sapiens	PELI1	57162	Homo sapiens	23622248
MIRT050854	hsa-miR-17-5p	Homo sapiens	CETN2	1069	Homo sapiens	23622248
MIRT050855	hsa-miR-17-5p	Homo sapiens	37104	26523	Homo sapiens	22473208
MIRT050855	hsa-miR-17-5p	Homo sapiens	37104	26523	Homo sapiens	23622248
MIRT050856	hsa-miR-17-5p	Homo sapiens	RPL37	6167	Homo sapiens	23622248
MIRT050857	hsa-miR-17-5p	Homo sapiens	REEP5	7905	Homo sapiens	22473208
MIRT050857	hsa-miR-17-5p	Homo sapiens	REEP5	7905	Homo sapiens	23622248
MIRT050858	hsa-miR-17-5p	Homo sapiens	MRPS6	64968	Homo sapiens	23622248
MIRT050859	hsa-miR-17-5p	Homo sapiens	CHD4	1108	Homo sapiens	23622248
MIRT050860	hsa-miR-17-5p	Homo sapiens	SLC25A3	5250	Homo sapiens	23622248
MIRT050861	hsa-miR-17-5p	Homo sapiens	MUC21	394263	Homo sapiens	23622248
MIRT050862	hsa-miR-17-5p	Homo sapiens	KDM4A	9682	Homo sapiens	23622248
MIRT050863	hsa-miR-17-5p	Homo sapiens	HIST2H4B	554313	Homo sapiens	23622248
MIRT050864	hsa-miR-17-5p	Homo sapiens	COX2	4513	Homo sapiens	23622248
MIRT050865	hsa-miR-17-5p	Homo sapiens	ATP5B	506	Homo sapiens	23622248
MIRT050866	hsa-miR-17-5p	Homo sapiens	CBL	867	Homo sapiens	23622248
MIRT050867	hsa-miR-17-5p	Homo sapiens	CNEP1R1	255919	Homo sapiens	23622248
MIRT050868	hsa-miR-17-5p	Homo sapiens	NOC2L	26155	Homo sapiens	23622248
MIRT050869	hsa-miR-17-5p	Homo sapiens	CANX	821	Homo sapiens	23622248
MIRT050870	hsa-miR-17-5p	Homo sapiens	ENPP5	59084	Homo sapiens	20371350
MIRT050870	hsa-miR-17-5p	Homo sapiens	ENPP5	59084	Homo sapiens	21572407
MIRT050870	hsa-miR-17-5p	Homo sapiens	ENPP5	59084	Homo sapiens	23622248
MIRT050871	hsa-miR-17-5p	Homo sapiens	EARS2	124454	Homo sapiens	23622248
MIRT050872	hsa-miR-17-5p	Homo sapiens	RPL7	6129	Homo sapiens	23622248
MIRT050873	hsa-miR-17-5p	Homo sapiens	CAP1	10487	Homo sapiens	23622248
MIRT050874	hsa-miR-17-5p	Homo sapiens	UBE2C	11065	Homo sapiens	25760688
MIRT050874	hsa-miR-17-5p	Homo sapiens	UBE2C	11065	Homo sapiens	23622248
MIRT050875	hsa-miR-17-5p	Homo sapiens	RMDN1	51115	Homo sapiens	23622248
MIRT050876	hsa-miR-17-5p	Homo sapiens	SLC25A37	51312	Homo sapiens	23622248
MIRT050877	hsa-miR-17-5p	Homo sapiens	NFAT5	10725	Homo sapiens	20371350
MIRT050877	hsa-miR-17-5p	Homo sapiens	NFAT5	10725	Homo sapiens	21572407
MIRT050877	hsa-miR-17-5p	Homo sapiens	NFAT5	10725	Homo sapiens	22473208
MIRT050877	hsa-miR-17-5p	Homo sapiens	NFAT5	10725	Homo sapiens	23446348
MIRT050877	hsa-miR-17-5p	Homo sapiens	NFAT5	10725	Homo sapiens	23592263
MIRT050877	hsa-miR-17-5p	Homo sapiens	NFAT5	10725	Homo sapiens	23622248
MIRT050878	hsa-miR-17-5p	Homo sapiens	DCTPP1	79077	Homo sapiens	23622248
MIRT050879	hsa-miR-17-5p	Homo sapiens	MFHAS1	9258	Homo sapiens	23622248
MIRT050880	hsa-miR-17-5p	Homo sapiens	ASH1L	55870	Homo sapiens	23622248
MIRT050881	hsa-miR-17-5p	Homo sapiens	HDAC10	83933	Homo sapiens	23622248
MIRT050882	hsa-miR-17-5p	Homo sapiens	RBM5	10181	Homo sapiens	23622248
MIRT050883	hsa-miR-17-5p	Homo sapiens	UBE3C	9690	Homo sapiens	23622248
MIRT050884	hsa-miR-17-5p	Homo sapiens	DEPDC1	55635	Homo sapiens	23622248
MIRT050885	hsa-miR-17-5p	Homo sapiens	TRUB1	142940	Homo sapiens	23622248
MIRT050886	hsa-miR-17-5p	Homo sapiens	TMED10	10972	Homo sapiens	23622248
MIRT050887	hsa-miR-17-5p	Homo sapiens	MDK	4192	Homo sapiens	23622248
MIRT050888	hsa-miR-17-5p	Homo sapiens	ZBED3	84327	Homo sapiens	23622248
MIRT050889	hsa-miR-17-5p	Homo sapiens	LCOR	84458	Homo sapiens	23622248
MIRT050890	hsa-miR-17-5p	Homo sapiens	NUCKS1	64710	Homo sapiens	23622248
MIRT050891	hsa-miR-17-5p	Homo sapiens	KIF5C	3800	Homo sapiens	23622248
MIRT050892	hsa-miR-17-5p	Homo sapiens	WDR82	80335	Homo sapiens	23622248
MIRT050893	hsa-miR-17-5p	Homo sapiens	COX7B	1349	Homo sapiens	23622248
MIRT050894	hsa-miR-17-5p	Homo sapiens	SH3GLB2	56904	Homo sapiens	23622248
MIRT050895	hsa-miR-17-5p	Homo sapiens	TAF9B	51616	Homo sapiens	23622248
MIRT050896	hsa-miR-17-5p	Homo sapiens	NAPEPLD	222236	Homo sapiens	23622248
MIRT050897	hsa-miR-17-5p	Homo sapiens	ATRX	546	Homo sapiens	23622248
MIRT050898	hsa-miR-17-5p	Homo sapiens	PTBP1	5725	Homo sapiens	23622248
MIRT050899	hsa-miR-17-5p	Homo sapiens	FTH1	2495	Homo sapiens	23622248
MIRT050900	hsa-miR-17-5p	Homo sapiens	PLXNA1	5361	Homo sapiens	22473208
MIRT050900	hsa-miR-17-5p	Homo sapiens	PLXNA1	5361	Homo sapiens	23622248
MIRT050901	hsa-miR-17-5p	Homo sapiens	OFD1	8481	Homo sapiens	23622248
MIRT050902	hsa-miR-17-5p	Homo sapiens	PER1	5187	Homo sapiens	23622248
MIRT050903	hsa-miR-17-5p	Homo sapiens	ARL9	132946	Homo sapiens	23622248
MIRT050904	hsa-miR-17-5p	Homo sapiens	ARHGAP5	394	Homo sapiens	23622248
MIRT050905	hsa-miR-17-5p	Homo sapiens	SIPA1L3	23094	Homo sapiens	23622248
MIRT050906	hsa-miR-17-5p	Homo sapiens	QARS	5859	Homo sapiens	23622248
MIRT050907	hsa-miR-17-5p	Homo sapiens	ELP2	55250	Homo sapiens	23622248
MIRT050908	hsa-miR-17-5p	Homo sapiens	SURF4	6836	Homo sapiens	23622248
MIRT050909	hsa-miR-17-5p	Homo sapiens	RPL21	6144	Homo sapiens	23622248
MIRT050910	hsa-miR-17-5p	Homo sapiens	CTSA	5476	Homo sapiens	23622248
MIRT050911	hsa-miR-17-5p	Homo sapiens	EPB41L5	57669	Homo sapiens	23622248
MIRT050912	hsa-miR-17-5p	Homo sapiens	ABI2	10152	Homo sapiens	23622248
MIRT050912	hsa-miR-17-5p	Homo sapiens	ABI2	10152	Homo sapiens	23706177
MIRT050913	hsa-miR-17-5p	Homo sapiens	UQCRFS1	7386	Homo sapiens	23622248
MIRT050914	hsa-miR-17-5p	Homo sapiens	TMEM9	252839	Homo sapiens	23622248
MIRT050915	hsa-miR-17-5p	Homo sapiens	MED12	9968	Homo sapiens	23622248
MIRT050916	hsa-miR-17-5p	Homo sapiens	NAGK	55577	Homo sapiens	20371350
MIRT050916	hsa-miR-17-5p	Homo sapiens	NAGK	55577	Homo sapiens	21572407
MIRT050916	hsa-miR-17-5p	Homo sapiens	NAGK	55577	Homo sapiens	23446348
MIRT050916	hsa-miR-17-5p	Homo sapiens	NAGK	55577	Homo sapiens	23622248
MIRT050917	hsa-miR-17-5p	Homo sapiens	TSC2	7249	Homo sapiens	23622248
MIRT050918	hsa-miR-17-5p	Homo sapiens	GPM6A	2823	Homo sapiens	23622248
MIRT050919	hsa-miR-17-5p	Homo sapiens	SEPT2	4735	Homo sapiens	20371350
MIRT050919	hsa-miR-17-5p	Homo sapiens	SEPT2	4735	Homo sapiens	22473208
MIRT050919	hsa-miR-17-5p	Homo sapiens	SEPT2	4735	Homo sapiens	23446348
MIRT050919	hsa-miR-17-5p	Homo sapiens	SEPT2	4735	Homo sapiens	23622248
MIRT050920	hsa-miR-17-5p	Homo sapiens	TEFM	79736	Homo sapiens	23622248
MIRT050921	hsa-miR-17-5p	Homo sapiens	FASN	2194	Homo sapiens	23622248
MIRT050922	hsa-miR-17-5p	Homo sapiens	AMD1	262	Homo sapiens	23622248
MIRT050923	hsa-miR-17-5p	Homo sapiens	TRA2B	6434	Homo sapiens	23622248
MIRT050924	hsa-miR-17-5p	Homo sapiens	DCUN1D4	23142	Homo sapiens	23622248
MIRT050925	hsa-miR-17-5p	Homo sapiens	PRICKLE1	144165	Homo sapiens	23622248
MIRT050926	hsa-miR-17-5p	Homo sapiens	SEPT11	55752	Homo sapiens	23622248
MIRT050927	hsa-miR-17-5p	Homo sapiens	CHST14	113189	Homo sapiens	23622248
MIRT050928	hsa-miR-17-5p	Homo sapiens	TRIM44	54765	Homo sapiens	23622248
MIRT050929	hsa-miR-17-5p	Homo sapiens	SON	6651	Homo sapiens	23622248
MIRT050930	hsa-miR-17-5p	Homo sapiens	SMIM15	643155	Homo sapiens	23622248
MIRT050931	hsa-miR-17-5p	Homo sapiens	LAPTM4A	9741	Homo sapiens	20371350
MIRT050931	hsa-miR-17-5p	Homo sapiens	LAPTM4A	9741	Homo sapiens	21572407
MIRT050931	hsa-miR-17-5p	Homo sapiens	LAPTM4A	9741	Homo sapiens	22012620
MIRT050931	hsa-miR-17-5p	Homo sapiens	LAPTM4A	9741	Homo sapiens	22473208
MIRT050931	hsa-miR-17-5p	Homo sapiens	LAPTM4A	9741	Homo sapiens	23446348
MIRT050931	hsa-miR-17-5p	Homo sapiens	LAPTM4A	9741	Homo sapiens	23592263
MIRT050931	hsa-miR-17-5p	Homo sapiens	LAPTM4A	9741	Homo sapiens	23622248
MIRT050931	hsa-miR-17-5p	Homo sapiens	LAPTM4A	9741	Homo sapiens	24398324
MIRT050932	hsa-miR-17-5p	Homo sapiens	CHTF8	54921	Homo sapiens	23622248
MIRT050933	hsa-miR-17-5p	Homo sapiens	SMAD3	4088	Homo sapiens	23622248
MIRT050934	hsa-miR-17-5p	Homo sapiens	NONO	4841	Homo sapiens	23622248
MIRT050935	hsa-miR-17-5p	Homo sapiens	EIF4G3	8672	Homo sapiens	23622248
MIRT050936	hsa-miR-17-5p	Homo sapiens	NOTCH2	4853	Homo sapiens	23622248
MIRT050937	hsa-miR-17-5p	Homo sapiens	SDHA	6389	Homo sapiens	23622248
MIRT050938	hsa-miR-17-5p	Homo sapiens	XIAP	331	Homo sapiens	21572407
MIRT050938	hsa-miR-17-5p	Homo sapiens	XIAP	331	Homo sapiens	23622248
MIRT050939	hsa-miR-17-5p	Homo sapiens	DNMBP	23268	Homo sapiens	23622248
MIRT050940	hsa-miR-17-5p	Homo sapiens	TRAP1	10131	Homo sapiens	23622248
MIRT050941	hsa-miR-17-5p	Homo sapiens	EPB41L2	2037	Homo sapiens	23622248
MIRT050942	hsa-miR-17-5p	Homo sapiens	MED13	9969	Homo sapiens	23622248
MIRT050943	hsa-miR-17-5p	Homo sapiens	TMTC4	84899	Homo sapiens	23622248
MIRT050944	hsa-miR-17-5p	Homo sapiens	BACE1	23621	Homo sapiens	23622248
MIRT050945	hsa-miR-17-5p	Homo sapiens	POGZ	23126	Homo sapiens	23622248
MIRT050946	hsa-miR-17-5p	Homo sapiens	GDF11	10220	Homo sapiens	21572407
MIRT050946	hsa-miR-17-5p	Homo sapiens	GDF11	10220	Homo sapiens	23622248
MIRT050947	hsa-miR-17-5p	Homo sapiens	GPI	2821	Homo sapiens	23622248
MIRT050948	hsa-miR-17-5p	Homo sapiens	MNT	4335	Homo sapiens	23622248
MIRT050949	hsa-miR-17-5p	Homo sapiens	VPRBP	9730	Homo sapiens	23622248
MIRT050950	hsa-miR-17-5p	Homo sapiens	PGAM1	5223	Homo sapiens	23622248
MIRT050951	hsa-miR-17-5p	Homo sapiens	KANSL1	284058	Homo sapiens	23622248
MIRT050952	hsa-miR-17-5p	Homo sapiens	GAPDH	2597	Homo sapiens	23622248
MIRT050953	hsa-miR-17-5p	Homo sapiens	PRPF8	10594	Homo sapiens	23622248
MIRT050954	hsa-miR-17-5p	Homo sapiens	FOPNL	123811	Homo sapiens	23622248
MIRT050955	hsa-miR-17-5p	Homo sapiens	TUBB4B	10383	Homo sapiens	23622248
MIRT050956	hsa-miR-17-5p	Homo sapiens	DPYSL2	1808	Homo sapiens	22012620
MIRT050956	hsa-miR-17-5p	Homo sapiens	DPYSL2	1808	Homo sapiens	23622248
MIRT050957	hsa-miR-17-5p	Homo sapiens	NBR1	4077	Homo sapiens	23622248
MIRT050958	hsa-miR-17-5p	Homo sapiens	KIAA1919	91749	Homo sapiens	23622248
MIRT050959	hsa-miR-17-5p	Homo sapiens	ZNF507	22847	Homo sapiens	23622248
MIRT050960	hsa-miR-17-5p	Homo sapiens	BLVRA	644	Homo sapiens	23622248
MIRT050961	hsa-miR-17-5p	Homo sapiens	PPP2R1A	5518	Homo sapiens	23622248
MIRT050962	hsa-miR-17-5p	Homo sapiens	DCBLD2	131566	Homo sapiens	23622248
MIRT050963	hsa-miR-17-5p	Homo sapiens	CLPTM1	1209	Homo sapiens	23622248
MIRT050964	hsa-miR-17-5p	Homo sapiens	ARHGEF7	8874	Homo sapiens	22473208
MIRT050964	hsa-miR-17-5p	Homo sapiens	ARHGEF7	8874	Homo sapiens	23622248
MIRT050965	hsa-miR-17-5p	Homo sapiens	HIST2H3A	333932	Homo sapiens	23622248
MIRT050966	hsa-miR-17-5p	Homo sapiens	FANCA	2175	Homo sapiens	23622248
MIRT050967	hsa-miR-17-5p	Homo sapiens	MORF4L2	9643	Homo sapiens	23622248
MIRT050968	hsa-miR-17-5p	Homo sapiens	RLF	6018	Homo sapiens	23622248
MIRT050969	hsa-miR-17-5p	Homo sapiens	RAB5B	5869	Homo sapiens	20371350
MIRT050969	hsa-miR-17-5p	Homo sapiens	RAB5B	5869	Homo sapiens	21572407
MIRT050969	hsa-miR-17-5p	Homo sapiens	RAB5B	5869	Homo sapiens	22473208
MIRT050969	hsa-miR-17-5p	Homo sapiens	RAB5B	5869	Homo sapiens	23446348
MIRT050969	hsa-miR-17-5p	Homo sapiens	RAB5B	5869	Homo sapiens	23592263
MIRT050969	hsa-miR-17-5p	Homo sapiens	RAB5B	5869	Homo sapiens	23622248
MIRT050970	hsa-miR-17-5p	Homo sapiens	TOB1	10140	Homo sapiens	23622248
MIRT050971	hsa-miR-17-5p	Homo sapiens	EFHC1	114327	Homo sapiens	23622248
MIRT050972	hsa-miR-17-5p	Homo sapiens	MTMR3	8897	Homo sapiens	22473208
MIRT050972	hsa-miR-17-5p	Homo sapiens	MTMR3	8897	Homo sapiens	23622248
MIRT050973	hsa-miR-17-5p	Homo sapiens	TNFRSF10B	8795	Homo sapiens	21572407
MIRT050973	hsa-miR-17-5p	Homo sapiens	TNFRSF10B	8795	Homo sapiens	22012620
MIRT050973	hsa-miR-17-5p	Homo sapiens	TNFRSF10B	8795	Homo sapiens	23622248
MIRT050974	hsa-miR-17-5p	Homo sapiens	GANAB	23193	Homo sapiens	23622248
MIRT050975	hsa-miR-17-5p	Homo sapiens	SLC16A2	6567	Homo sapiens	23622248
MIRT050976	hsa-miR-17-5p	Homo sapiens	RTN3	10313	Homo sapiens	23622248
MIRT050977	hsa-miR-17-5p	Homo sapiens	ERCC2	2068	Homo sapiens	23622248
MIRT050978	hsa-miR-17-5p	Homo sapiens	ATXN7	6314	Homo sapiens	23622248
MIRT050979	hsa-miR-17-5p	Homo sapiens	HSP90AA1	3320	Homo sapiens	23622248
MIRT050980	hsa-miR-17-5p	Homo sapiens	GLO1	2739	Homo sapiens	21572407
MIRT050980	hsa-miR-17-5p	Homo sapiens	GLO1	2739	Homo sapiens	22473208
MIRT050980	hsa-miR-17-5p	Homo sapiens	GLO1	2739	Homo sapiens	23622248
MIRT050981	hsa-miR-17-5p	Homo sapiens	LPIN1	23175	Homo sapiens	23622248
MIRT050982	hsa-miR-17-5p	Homo sapiens	LSM14A	26065	Homo sapiens	23622248
MIRT050983	hsa-miR-17-5p	Homo sapiens	ILF3	3609	Homo sapiens	23622248
MIRT050984	hsa-miR-17-5p	Homo sapiens	ANKRD27	84079	Homo sapiens	23622248
MIRT050985	hsa-miR-17-5p	Homo sapiens	TNPO3	23534	Homo sapiens	23622248
MIRT050986	hsa-miR-17-5p	Homo sapiens	NAT8L	339983	Homo sapiens	23622248
MIRT050987	hsa-miR-17-5p	Homo sapiens	PTTG1	9232	Homo sapiens	23622248
MIRT050988	hsa-miR-17-5p	Homo sapiens	ARPC2	10109	Homo sapiens	23622248
MIRT050989	hsa-miR-17-5p	Homo sapiens	HN1	51155	Homo sapiens	23622248
MIRT050990	hsa-miR-17-5p	Homo sapiens	SLC25A28	81894	Homo sapiens	23622248
MIRT050991	hsa-miR-17-5p	Homo sapiens	TRRAP	8295	Homo sapiens	23622248
MIRT050992	hsa-miR-17-5p	Homo sapiens	ELMO2	63916	Homo sapiens	23622248
MIRT050993	hsa-miR-17-5p	Homo sapiens	PCNX	22990	Homo sapiens	23622248
MIRT050994	hsa-miR-17-5p	Homo sapiens	TMEM19	55266	Homo sapiens	23622248
MIRT050995	hsa-miR-17-5p	Homo sapiens	PBXIP1	57326	Homo sapiens	23622248
MIRT050996	hsa-miR-17-5p	Homo sapiens	CCT6A	908	Homo sapiens	23622248
MIRT050997	hsa-miR-17-5p	Homo sapiens	HDHD1	8226	Homo sapiens	23622248
MIRT050998	hsa-miR-17-5p	Homo sapiens	PLS1	5357	Homo sapiens	21572407
MIRT050998	hsa-miR-17-5p	Homo sapiens	PLS1	5357	Homo sapiens	23622248
MIRT050999	hsa-miR-17-5p	Homo sapiens	RNF145	153830	Homo sapiens	23622248
MIRT051000	hsa-miR-17-5p	Homo sapiens	AK1	203	Homo sapiens	23622248
MIRT051001	hsa-miR-17-5p	Homo sapiens	TCEA2	6919	Homo sapiens	23622248
MIRT051002	hsa-miR-17-5p	Homo sapiens	PLAG1	5324	Homo sapiens	23622248
MIRT051003	hsa-miR-17-5p	Homo sapiens	PDPK1	5170	Homo sapiens	23446348
MIRT051003	hsa-miR-17-5p	Homo sapiens	PDPK1	5170	Homo sapiens	23622248
MIRT051004	hsa-miR-17-5p	Homo sapiens	TNFAIP1	7126	Homo sapiens	22473208
MIRT051004	hsa-miR-17-5p	Homo sapiens	TNFAIP1	7126	Homo sapiens	23622248
MIRT051005	hsa-miR-17-5p	Homo sapiens	RTCA	8634	Homo sapiens	23622248
MIRT051006	hsa-miR-17-5p	Homo sapiens	TUT1	64852	Homo sapiens	23622248
MIRT051007	hsa-miR-17-5p	Homo sapiens	LAS1L	81887	Homo sapiens	23622248
MIRT051008	hsa-miR-17-5p	Homo sapiens	RPSA	3921	Homo sapiens	23622248
MIRT051009	hsa-miR-17-5p	Homo sapiens	TMSB10	9168	Homo sapiens	23622248
MIRT051010	hsa-miR-17-5p	Homo sapiens	ERLIN1	10613	Homo sapiens	23622248
MIRT051011	hsa-miR-17-5p	Homo sapiens	EHMT2	10919	Homo sapiens	23622248
MIRT051012	hsa-miR-17-5p	Homo sapiens	BAZ2A	11176	Homo sapiens	23622248
MIRT051013	hsa-miR-17-5p	Homo sapiens	ARHGAP10	79658	Homo sapiens	23622248
MIRT051014	hsa-miR-17-5p	Homo sapiens	PDLIM5	10611	Homo sapiens	23622248
MIRT051015	hsa-miR-17-5p	Homo sapiens	CCDC47	57003	Homo sapiens	23622248
MIRT051016	hsa-miR-17-5p	Homo sapiens	CPSF1	29894	Homo sapiens	23622248
MIRT051017	hsa-miR-17-5p	Homo sapiens	MTF1	4520	Homo sapiens	22473208
MIRT051017	hsa-miR-17-5p	Homo sapiens	MTF1	4520	Homo sapiens	23622248
MIRT051018	hsa-miR-17-5p	Homo sapiens	C15orf41	84529	Homo sapiens	23622248
MIRT051018	hsa-miR-17-5p	Homo sapiens	C15orf41	84529	Homo sapiens	23824327
MIRT051019	hsa-miR-17-5p	Homo sapiens	NUFIP2	57532	Homo sapiens	20371350
MIRT051019	hsa-miR-17-5p	Homo sapiens	NUFIP2	57532	Homo sapiens	21572407
MIRT051019	hsa-miR-17-5p	Homo sapiens	NUFIP2	57532	Homo sapiens	23446348
MIRT051019	hsa-miR-17-5p	Homo sapiens	NUFIP2	57532	Homo sapiens	23622248
MIRT051020	hsa-miR-17-5p	Homo sapiens	GNB1	2782	Homo sapiens	23622248
MIRT051021	hsa-miR-17-5p	Homo sapiens	IRAK1	3654	Homo sapiens	23622248
MIRT051022	hsa-miR-17-5p	Homo sapiens	CPS1	1373	Homo sapiens	23313552
MIRT051022	hsa-miR-17-5p	Homo sapiens	CPS1	1373	Homo sapiens	23622248
MIRT051023	hsa-miR-17-5p	Homo sapiens	FXR2	9513	Homo sapiens	23622248
MIRT051024	hsa-miR-17-5p	Homo sapiens	SUOX	6821	Homo sapiens	23622248
MIRT051025	hsa-miR-17-5p	Homo sapiens	STIL	6491	Homo sapiens	23622248
MIRT051026	hsa-miR-17-5p	Homo sapiens	WAC	51322	Homo sapiens	21572407
MIRT051026	hsa-miR-17-5p	Homo sapiens	WAC	51322	Homo sapiens	22012620
MIRT051026	hsa-miR-17-5p	Homo sapiens	WAC	51322	Homo sapiens	23592263
MIRT051026	hsa-miR-17-5p	Homo sapiens	WAC	51322	Homo sapiens	23622248
MIRT051027	hsa-miR-17-5p	Homo sapiens	FER	2241	Homo sapiens	23622248
MIRT051028	hsa-miR-17-5p	Homo sapiens	EIF4G2	1982	Homo sapiens	22473208
MIRT051028	hsa-miR-17-5p	Homo sapiens	EIF4G2	1982	Homo sapiens	23622248
MIRT051029	hsa-miR-17-5p	Homo sapiens	BTN3A1	11119	Homo sapiens	22473208
MIRT051029	hsa-miR-17-5p	Homo sapiens	BTN3A1	11119	Homo sapiens	23622248
MIRT051030	hsa-miR-17-5p	Homo sapiens	TRIM8	81603	Homo sapiens	22473208
MIRT051030	hsa-miR-17-5p	Homo sapiens	TRIM8	81603	Homo sapiens	23622248
MIRT051031	hsa-miR-17-5p	Homo sapiens	RUNDC1	146923	Homo sapiens	22473208
MIRT051031	hsa-miR-17-5p	Homo sapiens	RUNDC1	146923	Homo sapiens	23622248
MIRT051032	hsa-miR-17-5p	Homo sapiens	ZFYVE26	23503	Homo sapiens	22012620
MIRT051032	hsa-miR-17-5p	Homo sapiens	ZFYVE26	23503	Homo sapiens	23592263
MIRT051032	hsa-miR-17-5p	Homo sapiens	ZFYVE26	23503	Homo sapiens	23622248
MIRT051033	hsa-miR-17-5p	Homo sapiens	RNF146	81847	Homo sapiens	23622248
MIRT051034	hsa-miR-17-5p	Homo sapiens	PPP1CA	5499	Homo sapiens	23622248
MIRT051035	hsa-miR-17-5p	Homo sapiens	NAP1L1	4673	Homo sapiens	23622248
MIRT051036	hsa-miR-17-5p	Homo sapiens	ZIK1	284307	Homo sapiens	23622248
MIRT051037	hsa-miR-17-5p	Homo sapiens	MKI67	4288	Homo sapiens	23622248
MIRT051038	hsa-miR-17-5p	Homo sapiens	MAP3K8	1326	Homo sapiens	23622248
MIRT051039	hsa-miR-17-5p	Homo sapiens	ZNF598	90850	Homo sapiens	23622248
MIRT051040	hsa-miR-17-5p	Homo sapiens	TRIM71	131405	Homo sapiens	23622248
MIRT051041	hsa-miR-17-5p	Homo sapiens	KIF1A	547	Homo sapiens	23622248
MIRT051042	hsa-miR-17-5p	Homo sapiens	MAP3K9	4293	Homo sapiens	23622248
MIRT051043	hsa-miR-17-5p	Homo sapiens	KMT2A	4297	Homo sapiens	23622248
MIRT051044	hsa-miR-17-5p	Homo sapiens	RALGAPA1	253959	Homo sapiens	23622248
MIRT051045	hsa-miR-17-5p	Homo sapiens	ZBTB5	9925	Homo sapiens	21572407
MIRT051045	hsa-miR-17-5p	Homo sapiens	ZBTB5	9925	Homo sapiens	23592263
MIRT051045	hsa-miR-17-5p	Homo sapiens	ZBTB5	9925	Homo sapiens	23622248
MIRT051046	hsa-miR-17-5p	Homo sapiens	PCGF5	84333	Homo sapiens	23622248
MIRT051047	hsa-miR-17-5p	Homo sapiens	GNAS	2778	Homo sapiens	22473208
MIRT051047	hsa-miR-17-5p	Homo sapiens	GNAS	2778	Homo sapiens	23622248
MIRT051048	hsa-miR-17-5p	Homo sapiens	WASL	8976	Homo sapiens	20371350
MIRT051048	hsa-miR-17-5p	Homo sapiens	WASL	8976	Homo sapiens	21572407
MIRT051048	hsa-miR-17-5p	Homo sapiens	WASL	8976	Homo sapiens	23622248
MIRT051049	hsa-miR-17-5p	Homo sapiens	RBM12B	389677	Homo sapiens	20371350
MIRT051049	hsa-miR-17-5p	Homo sapiens	RBM12B	389677	Homo sapiens	22473208
MIRT051049	hsa-miR-17-5p	Homo sapiens	RBM12B	389677	Homo sapiens	23622248
MIRT051050	hsa-miR-17-5p	Homo sapiens	TXLNA	200081	Homo sapiens	22473208
MIRT051050	hsa-miR-17-5p	Homo sapiens	TXLNA	200081	Homo sapiens	23622248
MIRT051051	hsa-miR-17-5p	Homo sapiens	ARIH1	25820	Homo sapiens	23622248
MIRT051052	hsa-miR-17-5p	Homo sapiens	KCTD7	154881	Homo sapiens	23622248
MIRT051053	hsa-miR-17-5p	Homo sapiens	HEXIM1	10614	Homo sapiens	23622248
MIRT051054	hsa-miR-17-5p	Homo sapiens	DAPK3	1613	Homo sapiens	23622248
MIRT051055	hsa-miR-17-5p	Homo sapiens	PLEKHM1	9842	Homo sapiens	23622248
MIRT051352	hsa-let-7f-5p	Homo sapiens	MSL3	10943	Homo sapiens	23622248
MIRT051353	hsa-let-7f-5p	Homo sapiens	MEF2D	4209	Homo sapiens	23622248
MIRT051354	hsa-let-7f-5p	Homo sapiens	ZC3H18	124245	Homo sapiens	23622248
MIRT051355	hsa-let-7f-5p	Homo sapiens	UBAP2	55833	Homo sapiens	23622248
MIRT051356	hsa-let-7f-5p	Homo sapiens	CEP170B	283638	Homo sapiens	23622248
MIRT051357	hsa-let-7f-5p	Homo sapiens	EIF3C	8663	Homo sapiens	23622248
MIRT051358	hsa-let-7f-5p	Homo sapiens	ARMC8	25852	Homo sapiens	23622248
MIRT051359	hsa-let-7f-5p	Homo sapiens	ND5	4540	Homo sapiens	23622248
MIRT051360	hsa-let-7f-5p	Homo sapiens	SNRPC	6631	Homo sapiens	23622248
MIRT051361	hsa-let-7f-5p	Homo sapiens	YARS2	51067	Homo sapiens	23622248
MIRT051362	hsa-let-7f-5p	Homo sapiens	GLUL	2752	Homo sapiens	23622248
MIRT051363	hsa-let-7f-5p	Homo sapiens	ARID3B	10620	Homo sapiens	20371350
MIRT051363	hsa-let-7f-5p	Homo sapiens	ARID3B	10620	Homo sapiens	21572407
MIRT051363	hsa-let-7f-5p	Homo sapiens	ARID3B	10620	Homo sapiens	23446348
MIRT051363	hsa-let-7f-5p	Homo sapiens	ARID3B	10620	Homo sapiens	23622248
MIRT051364	hsa-let-7f-5p	Homo sapiens	HNRNPUL1	11100	Homo sapiens	23622248
MIRT051365	hsa-let-7f-5p	Homo sapiens	USP45	85015	Homo sapiens	23622248
MIRT051366	hsa-let-7f-5p	Homo sapiens	RABEP1	9135	Homo sapiens	23622248
MIRT051367	hsa-let-7f-5p	Homo sapiens	CNOT8	9337	Homo sapiens	23622248
MIRT051368	hsa-let-7f-5p	Homo sapiens	SLC33A1	9197	Homo sapiens	23622248
MIRT051369	hsa-let-7f-5p	Homo sapiens	ND4	4538	Homo sapiens	23622248
MIRT051370	hsa-let-7f-5p	Homo sapiens	UBAP2L	9898	Homo sapiens	23622248
MIRT051371	hsa-let-7f-5p	Homo sapiens	ARL6IP1	23204	Homo sapiens	23622248
MIRT051372	hsa-let-7f-5p	Homo sapiens	SP1	6667	Homo sapiens	23622248
MIRT051373	hsa-let-7f-5p	Homo sapiens	YWHAQ	10971	Homo sapiens	23622248
MIRT051374	hsa-let-7f-5p	Homo sapiens	TCEB3	6924	Homo sapiens	23622248
MIRT051375	hsa-let-7f-5p	Homo sapiens	SF3A1	10291	Homo sapiens	23622248
MIRT051376	hsa-let-7f-5p	Homo sapiens	ALDH7A1	501	Homo sapiens	23622248
MIRT051377	hsa-let-7f-5p	Homo sapiens	LARP1	23367	Homo sapiens	23622248
MIRT051378	hsa-let-7f-5p	Homo sapiens	SMARCC1	6599	Homo sapiens	23622248
MIRT051379	hsa-let-7f-5p	Homo sapiens	MTSS1L	92154	Homo sapiens	23622248
MIRT051380	hsa-let-7f-5p	Homo sapiens	TSPAN3	10099	Homo sapiens	23622248
MIRT051381	hsa-let-7f-5p	Homo sapiens	GBF1	8729	Homo sapiens	23622248
MIRT051382	hsa-let-7f-5p	Homo sapiens	CAPRIN2	65981	Homo sapiens	23622248
MIRT051383	hsa-let-7f-5p	Homo sapiens	BAZ1B	9031	Homo sapiens	23622248
MIRT051384	hsa-let-7f-5p	Homo sapiens	NARS	4677	Homo sapiens	23622248
MIRT051385	hsa-let-7f-5p	Homo sapiens	DYNC1LI2	1783	Homo sapiens	23622248
MIRT051386	hsa-let-7f-5p	Homo sapiens	ROR2	4920	Homo sapiens	23622248
MIRT051387	hsa-let-7f-5p	Homo sapiens	ANP32C	23520	Homo sapiens	23622248
MIRT051388	hsa-let-7f-5p	Homo sapiens	TAB2	23118	Homo sapiens	23622248
MIRT051389	hsa-let-7f-5p	Homo sapiens	ATXN2L	11273	Homo sapiens	23622248
MIRT051390	hsa-let-7f-5p	Homo sapiens	SPTBN5	51332	Homo sapiens	23622248
MIRT051391	hsa-let-7f-5p	Homo sapiens	ATP5B	506	Homo sapiens	23622248
MIRT051392	hsa-let-7f-5p	Homo sapiens	GTF2E1	2960	Homo sapiens	23622248
MIRT051393	hsa-let-7f-5p	Homo sapiens	SLC25A12	8604	Homo sapiens	23622248
MIRT051394	hsa-let-7f-5p	Homo sapiens	ATR	545	Homo sapiens	23622248
MIRT051395	hsa-let-7f-5p	Homo sapiens	BCOR	54880	Homo sapiens	23622248
MIRT051396	hsa-let-7f-5p	Homo sapiens	ASCC3	10973	Homo sapiens	23622248
MIRT051397	hsa-let-7f-5p	Homo sapiens	ZNF280B	140883	Homo sapiens	23622248
MIRT051398	hsa-let-7f-5p	Homo sapiens	ATP2A2	488	Homo sapiens	23622248
MIRT051399	hsa-let-7f-5p	Homo sapiens	CNEP1R1	255919	Homo sapiens	23622248
MIRT051400	hsa-let-7f-5p	Homo sapiens	CCNB2	9133	Homo sapiens	23622248
MIRT051401	hsa-let-7f-5p	Homo sapiens	USP2	9099	Homo sapiens	23622248
MIRT051402	hsa-let-7f-5p	Homo sapiens	IGF2BP1	10642	Homo sapiens	21572407
MIRT051402	hsa-let-7f-5p	Homo sapiens	IGF2BP1	10642	Homo sapiens	23622248
MIRT051403	hsa-let-7f-5p	Homo sapiens	HMGA2	8091	Homo sapiens	20371350
MIRT051403	hsa-let-7f-5p	Homo sapiens	HMGA2	8091	Homo sapiens	21572407
MIRT051403	hsa-let-7f-5p	Homo sapiens	HMGA2	8091	Homo sapiens	23622248
MIRT051404	hsa-let-7f-5p	Homo sapiens	HNRNPA2B1	3181	Homo sapiens	23622248
MIRT051405	hsa-let-7f-5p	Homo sapiens	LRIG3	121227	Homo sapiens	20371350
MIRT051405	hsa-let-7f-5p	Homo sapiens	LRIG3	121227	Homo sapiens	21572407
MIRT051405	hsa-let-7f-5p	Homo sapiens	LRIG3	121227	Homo sapiens	23622248
MIRT051406	hsa-let-7f-5p	Homo sapiens	ASTE1	28990	Homo sapiens	23622248
MIRT051407	hsa-let-7f-5p	Homo sapiens	NUDT4	11163	Homo sapiens	23622248
MIRT051408	hsa-let-7f-5p	Homo sapiens	SART3	9733	Homo sapiens	23622248
MIRT051409	hsa-let-7f-5p	Homo sapiens	ATL1	51062	Homo sapiens	23622248
MIRT051410	hsa-let-7f-5p	Homo sapiens	THOC5	8563	Homo sapiens	23622248
MIRT051411	hsa-let-7f-5p	Homo sapiens	EDA	1896	Homo sapiens	23622248
MIRT051412	hsa-let-7f-5p	Homo sapiens	CCNG1	900	Homo sapiens	23622248
MIRT052920	hsa-miR-451a	Homo sapiens	CPNE3	8895	Homo sapiens	24249046
MIRT052920	hsa-miR-451a	Homo sapiens	CPNE3	8895	Homo sapiens	24574214
MIRT052921	hsa-miR-451a	Homo sapiens	RAB5A	5868	Homo sapiens	24249046
MIRT052921	hsa-miR-451a	Homo sapiens	RAB5A	5868	Homo sapiens	24574214
MIRT052963	hsa-miR-146a-5p	Homo sapiens	SMN1	6606	Homo sapiens	22020746
MIRT052967	hsa-miR-17-5p	Homo sapiens	PHLPP1	23239	Homo sapiens	22116552
MIRT053060	hsa-miR-17-5p	Homo sapiens	TP53INP1	94241	Homo sapiens	22730212
MIRT053060	hsa-miR-17-5p	Homo sapiens	TP53INP1	94241	Homo sapiens	23333058
MIRT053060	hsa-miR-17-5p	Homo sapiens	TP53INP1	94241	Homo sapiens	22100165
MIRT053108	hsa-miR-17-5p	Homo sapiens	ITGB8	3696	Homo sapiens	23602254
MIRT053202	hsa-miR-17-5p	Homo sapiens	BMP2	650	Homo sapiens	23399447
MIRT053202	hsa-miR-17-5p	Homo sapiens	BMP2	650	Homo sapiens	23592263
MIRT053295	hsa-miR-486-5p	Homo sapiens	ARHGAP5	394	Homo sapiens	23474761
MIRT053473	hsa-miR-486-5p	Homo sapiens	OLFM4	10562	Homo sapiens	21415212
MIRT053474	hsa-let-7f-5p	Homo sapiens	MYH9	4627	Homo sapiens	21533124
MIRT053495	hsa-miR-146a-5p	Homo sapiens	CARD10	29775	Homo sapiens	22992343
MIRT053495	hsa-miR-146a-5p	Homo sapiens	CARD10	29775	Homo sapiens	24985472
MIRT053496	hsa-miR-146a-5p	Homo sapiens	COPS8	10920	Homo sapiens	22992343
MIRT053626	hsa-let-7f-5p	Homo sapiens	CALM1	801	Homo sapiens	22942087
MIRT053627	hsa-let-7f-5p	Homo sapiens	PDGFB	5155	Homo sapiens	22942087
MIRT053628	hsa-let-7f-5p	Homo sapiens	FARP1	10160	Homo sapiens	22942087
MIRT053629	hsa-let-7f-5p	Homo sapiens	ACTR10	55860	Homo sapiens	22942087
MIRT053630	hsa-let-7f-5p	Homo sapiens	B3GNT1	11041	Homo sapiens	22942087
MIRT053631	hsa-let-7f-5p	Homo sapiens	GALC	2581	Homo sapiens	22942087
MIRT053632	hsa-let-7f-5p	Homo sapiens	FZD4	8322	Homo sapiens	22942087
MIRT053633	hsa-let-7f-5p	Homo sapiens	TGFBR1	7046	Homo sapiens	22942087
MIRT053770	hsa-miR-17-5p	Homo sapiens	SOCS6	9306	Homo sapiens	24801601
MIRT054106	hsa-miR-486-5p	Homo sapiens	SERPINE1	5054	Homo sapiens	22995304
MIRT054222	hsa-miR-17-5p	Homo sapiens	LIMK1	3984	Homo sapiens	23029228
MIRT054344	hsa-miR-17-5p	Homo sapiens	KAT2B	8850	Homo sapiens	23095762
MIRT054389	hsa-let-7f-5p	Homo sapiens	SOCS3	9021	Homo sapiens	22894925
MIRT054390	hsa-let-7f-5p	Homo sapiens	ELF4	2000	Homo sapiens	22894925
MIRT054391	hsa-let-7f-5p	Homo sapiens	DYRK2	8445	Homo sapiens	22894925
MIRT054392	hsa-let-7f-5p	Homo sapiens	CCL7	6354	Homo sapiens	22894925
MIRT054403	hsa-miR-17-5p	Homo sapiens	TIMP3	7078	Homo sapiens	23990326
MIRT054458	hsa-miR-17-5p	Homo sapiens	ZBTB4	57659	Homo sapiens	24220575
MIRT054458	hsa-miR-17-5p	Homo sapiens	ZBTB4	57659	Homo sapiens	20371350
MIRT054458	hsa-miR-17-5p	Homo sapiens	ZBTB4	57659	Homo sapiens	21572407
MIRT054458	hsa-miR-17-5p	Homo sapiens	ZBTB4	57659	Homo sapiens	22473208
MIRT054458	hsa-miR-17-5p	Homo sapiens	ZBTB4	57659	Homo sapiens	24398324
MIRT054580	hsa-miR-146a-5p	Homo sapiens	ELAVL1	1994	Homo sapiens	23733368
MIRT054644	hsa-miR-17-5p	Homo sapiens	PDLIM7	9260	Homo sapiens	24257599
MIRT054669	hsa-miR-146a-5p	Homo sapiens	NUMB	8650	Homo sapiens	24092752
MIRT054669	hsa-miR-146a-5p	Homo sapiens	NUMB	8650	Homo sapiens	24302991
MIRT054757	hsa-miR-146a-5p	Homo sapiens	ICAM1	3383	Homo sapiens	24867582
MIRT054772	hsa-miR-146a-5p	Homo sapiens	SMAD2	4087	Homo sapiens	24892945
MIRT054788	hsa-miR-451a	Homo sapiens	DCBLD2	131566	Homo sapiens	24918822
MIRT054843	hsa-miR-451a	Homo sapiens	IL6R	3570	Homo sapiens	24445140
MIRT054843	hsa-miR-451a	Homo sapiens	IL6R	3570	Homo sapiens	19536157
MIRT054882	hsa-miR-17-5p	Homo sapiens	MAPK14	1432	Homo sapiens	24474786
MIRT054903	hsa-miR-17-5p	Homo sapiens	STAT3	6774	Homo sapiens	23059786
MIRT054903	hsa-miR-17-5p	Homo sapiens	STAT3	6774	Homo sapiens	25594054
MIRT054903	hsa-miR-17-5p	Homo sapiens	STAT3	6774	Homo sapiens	22473208
MIRT054927	hsa-miR-17-5p	Homo sapiens	NPAS3	64067	Homo sapiens	22228753
MIRT055019	hsa-miR-17-5p	Homo sapiens	TPRG1L	127262	Homo sapiens	21572407
MIRT055019	hsa-miR-17-5p	Homo sapiens	TPRG1L	127262	Homo sapiens	22473208
MIRT055381	hsa-miR-17-5p	Homo sapiens	SHOC2	8036	Homo sapiens	21572407
MIRT055381	hsa-miR-17-5p	Homo sapiens	SHOC2	8036	Homo sapiens	23446348
MIRT055381	hsa-miR-17-5p	Homo sapiens	SHOC2	8036	Homo sapiens	23592263
MIRT055648	hsa-miR-17-5p	Homo sapiens	WDR37	22884	Homo sapiens	22473208
MIRT056475	hsa-miR-17-5p	Homo sapiens	PFKP	5214	Homo sapiens	20371350
MIRT056475	hsa-miR-17-5p	Homo sapiens	PFKP	5214	Homo sapiens	21572407
MIRT056475	hsa-miR-17-5p	Homo sapiens	PFKP	5214	Homo sapiens	22012620
MIRT056475	hsa-miR-17-5p	Homo sapiens	PFKP	5214	Homo sapiens	22473208
MIRT056475	hsa-miR-17-5p	Homo sapiens	PFKP	5214	Homo sapiens	23446348
MIRT056810	hsa-miR-17-5p	Homo sapiens	REEP3	221035	Homo sapiens	21572407
MIRT056810	hsa-miR-17-5p	Homo sapiens	REEP3	221035	Homo sapiens	22473208
MIRT057383	hsa-miR-17-5p	Homo sapiens	TNKS2	80351	Homo sapiens	21572407
MIRT057383	hsa-miR-17-5p	Homo sapiens	TNKS2	80351	Homo sapiens	22473208
MIRT057821	hsa-miR-17-5p	Homo sapiens	SLC30A7	148867	Homo sapiens	23592263
MIRT058911	hsa-miR-17-5p	Homo sapiens	FAM46C	54855	Homo sapiens	22473208
MIRT059185	hsa-miR-17-5p	Homo sapiens	CRY2	1408	Homo sapiens	22473208
MIRT060074	hsa-miR-17-5p	Homo sapiens	TMEM138	51524	Homo sapiens	22473208
MIRT060497	hsa-miR-17-5p	Homo sapiens	PPP6R3	55291	Homo sapiens	21572407
MIRT060675	hsa-miR-17-5p	Homo sapiens	KLHL20	27252	Homo sapiens	22473208
MIRT061180	hsa-miR-17-5p	Homo sapiens	MED17	9440	Homo sapiens	21572407
MIRT061180	hsa-miR-17-5p	Homo sapiens	MED17	9440	Homo sapiens	22473208
MIRT061788	hsa-miR-17-5p	Homo sapiens	PPP1R15B	84919	Homo sapiens	20371350
MIRT061788	hsa-miR-17-5p	Homo sapiens	PPP1R15B	84919	Homo sapiens	21572407
MIRT061788	hsa-miR-17-5p	Homo sapiens	PPP1R15B	84919	Homo sapiens	22012620
MIRT061788	hsa-miR-17-5p	Homo sapiens	PPP1R15B	84919	Homo sapiens	23446348
MIRT061788	hsa-miR-17-5p	Homo sapiens	PPP1R15B	84919	Homo sapiens	24398324
MIRT063053	hsa-miR-17-5p	Homo sapiens	ULK1	8408	Homo sapiens	21572407
MIRT063196	hsa-let-7f-5p	Homo sapiens	ADIPOR2	79602	Homo sapiens	21572407
MIRT063433	hsa-miR-17-5p	Homo sapiens	SKI	6497	Homo sapiens	22473208
MIRT064794	hsa-miR-17-5p	Homo sapiens	ZBTB18	10472	Homo sapiens	21572407
MIRT064794	hsa-miR-17-5p	Homo sapiens	ZBTB18	10472	Homo sapiens	22473208
MIRT065363	hsa-miR-17-5p	Homo sapiens	TMBIM6	7009	Homo sapiens	22473208
MIRT065669	hsa-miR-17-5p	Homo sapiens	ACVR1B	91	Homo sapiens	20371350
MIRT065669	hsa-miR-17-5p	Homo sapiens	ACVR1B	91	Homo sapiens	21572407
MIRT065669	hsa-miR-17-5p	Homo sapiens	ACVR1B	91	Homo sapiens	23446348
MIRT065688	hsa-let-7f-5p	Homo sapiens	ESPL1	9700	Homo sapiens	21572407
MIRT065688	hsa-let-7f-5p	Homo sapiens	ESPL1	9700	Homo sapiens	23446348
MIRT065784	hsa-miR-126-5p	Homo sapiens	HOXC8	3224	Homo sapiens	20371350
MIRT067227	hsa-miR-17-5p	Homo sapiens	FOXJ2	55810	Homo sapiens	21572407
MIRT067400	hsa-let-7f-5p	Homo sapiens	TMTC3	160418	Homo sapiens	23592263
MIRT068155	hsa-let-7f-5p	Homo sapiens	TXLNA	200081	Homo sapiens	21572407
MIRT068491	hsa-miR-17-5p	Homo sapiens	NHLRC3	387921	Homo sapiens	22473208
MIRT068529	hsa-let-7f-5p	Homo sapiens	NHLRC3	387921	Homo sapiens	20371350
MIRT068529	hsa-let-7f-5p	Homo sapiens	NHLRC3	387921	Homo sapiens	21572407
MIRT068529	hsa-let-7f-5p	Homo sapiens	NHLRC3	387921	Homo sapiens	24398324
MIRT068790	hsa-let-7f-5p	Homo sapiens	FNDC3A	22862	Homo sapiens	23592263
MIRT069697	hsa-miR-17-5p	Homo sapiens	FOXJ3	22887	Homo sapiens	21572407
MIRT069697	hsa-miR-17-5p	Homo sapiens	FOXJ3	22887	Homo sapiens	22473208
MIRT070838	hsa-miR-17-5p	Homo sapiens	EIF2S1	1965	Homo sapiens	21572407
MIRT070838	hsa-miR-17-5p	Homo sapiens	EIF2S1	1965	Homo sapiens	23824327
MIRT070992	hsa-miR-17-5p	Homo sapiens	SMOC1	64093	Homo sapiens	21572407
MIRT071321	hsa-miR-17-5p	Homo sapiens	CMPK1	51727	Homo sapiens	22473208
MIRT071900	hsa-miR-17-5p	Homo sapiens	ZFYVE9	9372	Homo sapiens	23592263
MIRT072246	hsa-miR-17-5p	Homo sapiens	B2M	567	Homo sapiens	20371350
MIRT072246	hsa-miR-17-5p	Homo sapiens	B2M	567	Homo sapiens	21572407
MIRT072246	hsa-miR-17-5p	Homo sapiens	B2M	567	Homo sapiens	23446348
MIRT072246	hsa-miR-17-5p	Homo sapiens	B2M	567	Homo sapiens	23592263
MIRT072246	hsa-miR-17-5p	Homo sapiens	B2M	567	Homo sapiens	24398324
MIRT072566	hsa-miR-17-5p	Homo sapiens	USP3	9960	Homo sapiens	22473208
MIRT073116	hsa-miR-17-5p	Homo sapiens	UBE2Q2	92912	Homo sapiens	22473208
MIRT073373	hsa-miR-17-5p	Homo sapiens	ABHD2	11057	Homo sapiens	22473208
MIRT073406	hsa-miR-17-5p	Homo sapiens	SEMA4B	10509	Homo sapiens	22473208
MIRT073669	hsa-let-7f-5p	Homo sapiens	IGF1R	3480	Homo sapiens	21572407
MIRT073669	hsa-let-7f-5p	Homo sapiens	IGF1R	3480	Homo sapiens	23446348
MIRT073669	hsa-let-7f-5p	Homo sapiens	IGF1R	3480	Homo sapiens	23592263
MIRT073669	hsa-let-7f-5p	Homo sapiens	IGF1R	3480	Homo sapiens	24398324
MIRT074788	hsa-miR-17-5p	Homo sapiens	CYLD	1540	Homo sapiens	22473208
MIRT074888	hsa-miR-17-5p	Homo sapiens	CHD9	80205	Homo sapiens	22473208
MIRT075774	hsa-miR-17-5p	Homo sapiens	KIAA0513	9764	Homo sapiens	21572407
MIRT075774	hsa-miR-17-5p	Homo sapiens	KIAA0513	9764	Homo sapiens	23446348
MIRT075774	hsa-miR-17-5p	Homo sapiens	KIAA0513	9764	Homo sapiens	23592263
MIRT076176	hsa-miR-17-5p	Homo sapiens	GID4	79018	Homo sapiens	20371350
MIRT076176	hsa-miR-17-5p	Homo sapiens	GID4	79018	Homo sapiens	22473208
MIRT076176	hsa-miR-17-5p	Homo sapiens	GID4	79018	Homo sapiens	23592263
MIRT076224	hsa-let-7f-5p	Homo sapiens	SMCR8	140775	Homo sapiens	21572407
MIRT076224	hsa-let-7f-5p	Homo sapiens	SMCR8	140775	Homo sapiens	23446348
MIRT076224	hsa-let-7f-5p	Homo sapiens	SMCR8	140775	Homo sapiens	24398324
MIRT077063	hsa-miR-17-5p	Homo sapiens	KRT10	3858	Homo sapiens	20371350
MIRT077063	hsa-miR-17-5p	Homo sapiens	KRT10	3858	Homo sapiens	21572407
MIRT077063	hsa-miR-17-5p	Homo sapiens	KRT10	3858	Homo sapiens	23446348
MIRT077063	hsa-miR-17-5p	Homo sapiens	KRT10	3858	Homo sapiens	23592263
MIRT077830	hsa-miR-17-5p	Homo sapiens	MINK1	50488	Homo sapiens	22473208
MIRT077830	hsa-miR-17-5p	Homo sapiens	MINK1	50488	Homo sapiens	23313552
MIRT078647	hsa-miR-126-5p	Homo sapiens	ICT1	3396	Homo sapiens	21572407
MIRT078810	hsa-miR-17-5p	Homo sapiens	UNK	85451	Homo sapiens	22012620
MIRT079341	hsa-miR-17-5p	Homo sapiens	CCDC137	339230	Homo sapiens	20371350
MIRT079341	hsa-miR-17-5p	Homo sapiens	CCDC137	339230	Homo sapiens	22473208
MIRT079410	hsa-miR-17-5p	Homo sapiens	FOXK2	3607	Homo sapiens	21572407
MIRT079410	hsa-miR-17-5p	Homo sapiens	FOXK2	3607	Homo sapiens	22473208
MIRT079410	hsa-miR-17-5p	Homo sapiens	FOXK2	3607	Homo sapiens	23446348
MIRT079657	hsa-miR-126-5p	Homo sapiens	NAPG	8774	Homo sapiens	20371350
MIRT079657	hsa-miR-126-5p	Homo sapiens	NAPG	8774	Homo sapiens	21572407
MIRT079657	hsa-miR-126-5p	Homo sapiens	NAPG	8774	Homo sapiens	22012620
MIRT079657	hsa-miR-126-5p	Homo sapiens	NAPG	8774	Homo sapiens	23446348
MIRT079657	hsa-miR-126-5p	Homo sapiens	NAPG	8774	Homo sapiens	23592263
MIRT079657	hsa-miR-126-5p	Homo sapiens	NAPG	8774	Homo sapiens	24398324
MIRT079771	hsa-miR-17-5p	Homo sapiens	CABLES1	91768	Homo sapiens	23592263
MIRT079850	hsa-miR-126-5p	Homo sapiens	DSG2	1829	Homo sapiens	21572407
MIRT080176	hsa-miR-17-5p	Homo sapiens	PRKACB	5567	Homo sapiens	21572407
MIRT080399	hsa-let-7f-5p	Homo sapiens	ONECUT2	9480	Homo sapiens	23446348
MIRT080847	hsa-miR-17-5p	Homo sapiens	RAB12	201475	Homo sapiens	22473208
MIRT081115	hsa-miR-17-5p	Homo sapiens	LDLR	3949	Homo sapiens	23285084
MIRT081115	hsa-miR-17-5p	Homo sapiens	LDLR	3949	Homo sapiens	20371350
MIRT081115	hsa-miR-17-5p	Homo sapiens	LDLR	3949	Homo sapiens	21572407
MIRT081115	hsa-miR-17-5p	Homo sapiens	LDLR	3949	Homo sapiens	22012620
MIRT081115	hsa-miR-17-5p	Homo sapiens	LDLR	3949	Homo sapiens	22473208
MIRT081115	hsa-miR-17-5p	Homo sapiens	LDLR	3949	Homo sapiens	23592263
MIRT081197	hsa-miR-17-5p	Homo sapiens	MIDN	90007	Homo sapiens	20371350
MIRT081197	hsa-miR-17-5p	Homo sapiens	MIDN	90007	Homo sapiens	21572407
MIRT081197	hsa-miR-17-5p	Homo sapiens	MIDN	90007	Homo sapiens	22473208
MIRT081197	hsa-miR-17-5p	Homo sapiens	MIDN	90007	Homo sapiens	23446348
MIRT081197	hsa-miR-17-5p	Homo sapiens	MIDN	90007	Homo sapiens	23592263
MIRT081197	hsa-miR-17-5p	Homo sapiens	MIDN	90007	Homo sapiens	24398324
MIRT081549	hsa-miR-941	Homo sapiens	ZNF431	170959	Homo sapiens	23446348
MIRT081549	hsa-miR-941	Homo sapiens	ZNF431	170959	Homo sapiens	23592263
MIRT081894	hsa-miR-146a-5p	Homo sapiens	KCTD15	79047	Homo sapiens	20371350
MIRT081894	hsa-miR-146a-5p	Homo sapiens	KCTD15	79047	Homo sapiens	21572407
MIRT081894	hsa-miR-146a-5p	Homo sapiens	KCTD15	79047	Homo sapiens	23446348
MIRT081894	hsa-miR-146a-5p	Homo sapiens	KCTD15	79047	Homo sapiens	23592263
MIRT081898	hsa-miR-589-5p	Homo sapiens	KCTD15	79047	Homo sapiens	20371350
MIRT081898	hsa-miR-589-5p	Homo sapiens	KCTD15	79047	Homo sapiens	21572407
MIRT081898	hsa-miR-589-5p	Homo sapiens	KCTD15	79047	Homo sapiens	23592263
MIRT081980	hsa-miR-17-5p	Homo sapiens	GRAMD1A	57655	Homo sapiens	22473208
MIRT082289	hsa-miR-17-5p	Homo sapiens	FNBP1L	54874	Homo sapiens	20371350
MIRT082289	hsa-miR-17-5p	Homo sapiens	FNBP1L	54874	Homo sapiens	21572407
MIRT082289	hsa-miR-17-5p	Homo sapiens	FNBP1L	54874	Homo sapiens	23446348
MIRT083301	hsa-let-7f-5p	Homo sapiens	ZCCHC3	85364	Homo sapiens	23446348
MIRT083738	hsa-miR-17-5p	Homo sapiens	PARD6B	84612	Homo sapiens	22473208
MIRT083959	hsa-miR-17-5p	Homo sapiens	RAB22A	57403	Homo sapiens	21572407
MIRT083959	hsa-miR-17-5p	Homo sapiens	RAB22A	57403	Homo sapiens	22473208
MIRT083959	hsa-miR-17-5p	Homo sapiens	RAB22A	57403	Homo sapiens	23592263
MIRT084343	hsa-miR-17-5p	Homo sapiens	RRM2	6241	Homo sapiens	22473208
MIRT084343	hsa-miR-17-5p	Homo sapiens	RRM2	6241	Homo sapiens	23592263
MIRT084977	hsa-let-7f-5p	Homo sapiens	BACH1	571	Homo sapiens	20371350
MIRT085172	hsa-miR-17-5p	Homo sapiens	SLC5A3	6526	Homo sapiens	20371350
MIRT085172	hsa-miR-17-5p	Homo sapiens	SLC5A3	6526	Homo sapiens	21572407
MIRT085374	hsa-miR-17-5p	Homo sapiens	SPOPL	339745	Homo sapiens	22473208
MIRT085866	hsa-miR-17-5p	Homo sapiens	TANC1	85461	Homo sapiens	22473208
MIRT087601	hsa-miR-17-5p	Homo sapiens	ATG16L1	55054	Homo sapiens	22473208
MIRT088032	hsa-miR-17-5p	Homo sapiens	UBXN2A	165324	Homo sapiens	20371350
MIRT088032	hsa-miR-17-5p	Homo sapiens	UBXN2A	165324	Homo sapiens	21572407
MIRT088336	hsa-miR-17-5p	Homo sapiens	MAPRE3	22924	Homo sapiens	20371350
MIRT088336	hsa-miR-17-5p	Homo sapiens	MAPRE3	22924	Homo sapiens	21572407
MIRT088336	hsa-miR-17-5p	Homo sapiens	MAPRE3	22924	Homo sapiens	23446348
MIRT088336	hsa-miR-17-5p	Homo sapiens	MAPRE3	22924	Homo sapiens	24398324
MIRT090632	hsa-miR-17-5p	Homo sapiens	U2SURP	23350	Homo sapiens	20371350
MIRT090632	hsa-miR-17-5p	Homo sapiens	U2SURP	23350	Homo sapiens	21572407
MIRT090632	hsa-miR-17-5p	Homo sapiens	U2SURP	23350	Homo sapiens	22012620
MIRT090632	hsa-miR-17-5p	Homo sapiens	U2SURP	23350	Homo sapiens	22473208
MIRT092684	hsa-miR-17-5p	Homo sapiens	C3ORF38	285237	Homo sapiens	20371350
MIRT092684	hsa-miR-17-5p	Homo sapiens	C3ORF38	285237	Homo sapiens	21572407
MIRT092684	hsa-miR-17-5p	Homo sapiens	C3ORF38	285237	Homo sapiens	23446348
MIRT092684	hsa-miR-17-5p	Homo sapiens	C3ORF38	285237	Homo sapiens	24398324
MIRT092787	hsa-miR-126-5p	Homo sapiens	SETD5	55209	Homo sapiens	20371350
MIRT093799	hsa-miR-17-5p	Homo sapiens	KLF3	51274	Homo sapiens	22012620
MIRT093940	hsa-miR-17-5p	Homo sapiens	SLAIN2	57606	Homo sapiens	22473208
MIRT093986	hsa-miR-126-5p	Homo sapiens	SLAIN2	57606	Homo sapiens	21572407
MIRT094161	hsa-let-7f-5p	Homo sapiens	PCGF3	10336	Homo sapiens	20371350
MIRT094161	hsa-let-7f-5p	Homo sapiens	PCGF3	10336	Homo sapiens	23446348
MIRT094161	hsa-let-7f-5p	Homo sapiens	PCGF3	10336	Homo sapiens	23592263
MIRT094461	hsa-let-7f-5p	Homo sapiens	SMARCAD1	56916	Homo sapiens	20371350
MIRT094461	hsa-let-7f-5p	Homo sapiens	SMARCAD1	56916	Homo sapiens	24398324
MIRT094992	hsa-miR-126-5p	Homo sapiens	AFF4	27125	Homo sapiens	23824327
MIRT095197	hsa-miR-17-5p	Homo sapiens	SMAD5	4090	Homo sapiens	22473208
MIRT095718	hsa-miR-17-5p	Homo sapiens	ANKH	56172	Homo sapiens	20371350
MIRT095718	hsa-miR-17-5p	Homo sapiens	ANKH	56172	Homo sapiens	21572407
MIRT095718	hsa-miR-17-5p	Homo sapiens	ANKH	56172	Homo sapiens	23446348
MIRT095718	hsa-miR-17-5p	Homo sapiens	ANKH	56172	Homo sapiens	23592263
MIRT095767	hsa-let-7f-5p	Homo sapiens	GRPEL2	134266	Homo sapiens	20371350
MIRT095767	hsa-let-7f-5p	Homo sapiens	GRPEL2	134266	Homo sapiens	21572407
MIRT095767	hsa-let-7f-5p	Homo sapiens	GRPEL2	134266	Homo sapiens	23446348
MIRT095767	hsa-let-7f-5p	Homo sapiens	GRPEL2	134266	Homo sapiens	23592263
MIRT095767	hsa-let-7f-5p	Homo sapiens	GRPEL2	134266	Homo sapiens	24398324
MIRT095994	hsa-miR-17-5p	Homo sapiens	ATP6V0E1	8992	Homo sapiens	22473208
MIRT096307	hsa-miR-17-5p	Homo sapiens	SQSTM1	8878	Homo sapiens	22473208
MIRT097127	hsa-miR-17-5p	Homo sapiens	FCHO2	115548	Homo sapiens	21572407
MIRT097127	hsa-miR-17-5p	Homo sapiens	FCHO2	115548	Homo sapiens	22473208
MIRT097335	hsa-miR-126-5p	Homo sapiens	SCAMP1	9522	Homo sapiens	23446348
MIRT097602	hsa-miR-17-5p	Homo sapiens	POLR3G	10622	Homo sapiens	22473208
MIRT097648	hsa-miR-17-5p	Homo sapiens	LYSMD3	116068	Homo sapiens	22473208
MIRT099305	hsa-miR-17-5p	Homo sapiens	QKI	9444	Homo sapiens	21572407
MIRT099305	hsa-miR-17-5p	Homo sapiens	QKI	9444	Homo sapiens	23446348
MIRT099354	hsa-miR-17-5p	Homo sapiens	C6ORF120	387263	Homo sapiens	22473208
MIRT099600	hsa-miR-486-5p	Homo sapiens	ID4	3400	Homo sapiens	20371350
MIRT099600	hsa-miR-486-5p	Homo sapiens	ID4	3400	Homo sapiens	22012620
MIRT099600	hsa-miR-486-5p	Homo sapiens	ID4	3400	Homo sapiens	23446348
MIRT100095	hsa-let-7f-5p	Homo sapiens	ABT1	29777	Homo sapiens	21572407
MIRT100095	hsa-let-7f-5p	Homo sapiens	ABT1	29777	Homo sapiens	23313552
MIRT100095	hsa-let-7f-5p	Homo sapiens	ABT1	29777	Homo sapiens	23592263
MIRT100095	hsa-let-7f-5p	Homo sapiens	ABT1	29777	Homo sapiens	24398324
MIRT100276	hsa-miR-17-5p	Homo sapiens	MICB	4277	Homo sapiens	22473208
MIRT100452	hsa-miR-17-5p	Homo sapiens	ZBTB9	221504	Homo sapiens	22473208
MIRT100944	hsa-miR-17-5p	Homo sapiens	CENPQ	55166	Homo sapiens	20371350
MIRT100944	hsa-miR-17-5p	Homo sapiens	CENPQ	55166	Homo sapiens	23446348
MIRT102293	hsa-miR-17-5p	Homo sapiens	DNAJB9	4189	Homo sapiens	20371350
MIRT102293	hsa-miR-17-5p	Homo sapiens	DNAJB9	4189	Homo sapiens	21572407
MIRT102293	hsa-miR-17-5p	Homo sapiens	DNAJB9	4189	Homo sapiens	22012620
MIRT102293	hsa-miR-17-5p	Homo sapiens	DNAJB9	4189	Homo sapiens	23446348
MIRT102293	hsa-miR-17-5p	Homo sapiens	DNAJB9	4189	Homo sapiens	24398324
MIRT103188	hsa-miR-17-5p	Homo sapiens	SP4	6671	Homo sapiens	20371350
MIRT103188	hsa-miR-17-5p	Homo sapiens	SP4	6671	Homo sapiens	21572407
MIRT103188	hsa-miR-17-5p	Homo sapiens	SP4	6671	Homo sapiens	23446348
MIRT103410	hsa-miR-126-5p	Homo sapiens	SNX10	29887	Homo sapiens	21572407
MIRT104160	hsa-miR-17-5p	Homo sapiens	PHTF2	57157	Homo sapiens	20371350
MIRT104160	hsa-miR-17-5p	Homo sapiens	PHTF2	57157	Homo sapiens	21572407
MIRT104160	hsa-miR-17-5p	Homo sapiens	PHTF2	57157	Homo sapiens	23446348
MIRT104391	hsa-miR-17-5p	Homo sapiens	ANKIB1	54467	Homo sapiens	22473208
MIRT108650	hsa-miR-17-5p	Homo sapiens	ZBTB33	10009	Homo sapiens	21572407
MIRT108650	hsa-miR-17-5p	Homo sapiens	ZBTB33	10009	Homo sapiens	22473208
MIRT108650	hsa-miR-17-5p	Homo sapiens	ZBTB33	10009	Homo sapiens	23592263
MIRT110265	hsa-miR-17-5p	Homo sapiens	GBF1	8729	Homo sapiens	22473208
MIRT112088	hsa-miR-17-5p	Homo sapiens	TIMM17A	10440	Homo sapiens	20371350
MIRT112088	hsa-miR-17-5p	Homo sapiens	TIMM17A	10440	Homo sapiens	21572407
MIRT112088	hsa-miR-17-5p	Homo sapiens	TIMM17A	10440	Homo sapiens	22012620
MIRT112243	hsa-let-7f-5p	Homo sapiens	MDM4	4194	Homo sapiens	23592263
MIRT112243	hsa-let-7f-5p	Homo sapiens	MDM4	4194	Homo sapiens	24398324
MIRT115778	hsa-miR-17-5p	Homo sapiens	CAPN15	6650	Homo sapiens	23592263
MIRT116186	hsa-miR-126-5p	Homo sapiens	NUFIP2	57532	Homo sapiens	21572407
MIRT118587	hsa-let-7f-5p	Homo sapiens	STK4	6789	Homo sapiens	23446348
MIRT120922	hsa-let-7f-5p	Homo sapiens	PDE12	201626	Homo sapiens	20371350
MIRT120922	hsa-let-7f-5p	Homo sapiens	PDE12	201626	Homo sapiens	21572407
MIRT120922	hsa-let-7f-5p	Homo sapiens	PDE12	201626	Homo sapiens	23446348
MIRT120922	hsa-let-7f-5p	Homo sapiens	PDE12	201626	Homo sapiens	24398324
MIRT121799	hsa-miR-17-5p	Homo sapiens	GRPEL2	134266	Homo sapiens	22473208
MIRT122362	hsa-miR-17-5p	Homo sapiens	RGMB	285704	Homo sapiens	20371350
MIRT122362	hsa-miR-17-5p	Homo sapiens	RGMB	285704	Homo sapiens	21572407
MIRT123318	hsa-let-7f-5p	Homo sapiens	CALU	813	Homo sapiens	20371350
MIRT123976	hsa-let-7f-5p	Homo sapiens	POLR3D	661	Homo sapiens	23313552
MIRT124124	hsa-miR-17-5p	Homo sapiens	GINS4	84296	Homo sapiens	21572407
MIRT124124	hsa-miR-17-5p	Homo sapiens	GINS4	84296	Homo sapiens	23446348
MIRT126305	hsa-miR-17-5p	Homo sapiens	ACADSB	36	Homo sapiens	22473208
MIRT126343	hsa-miR-17-5p	Homo sapiens	ZRANB1	54764	Homo sapiens	22473208
MIRT126547	hsa-miR-17-5p	Homo sapiens	MASTL	84930	Homo sapiens	21572407
MIRT126547	hsa-miR-17-5p	Homo sapiens	MASTL	84930	Homo sapiens	22473208
MIRT127160	hsa-miR-17-5p	Homo sapiens	VPS26A	9559	Homo sapiens	22473208
MIRT129130	hsa-miR-17-5p	Homo sapiens	ARCN1	372	Homo sapiens	22473208
MIRT130067	hsa-miR-17-5p	Homo sapiens	TXNIP	10628	Homo sapiens	20371350
MIRT130067	hsa-miR-17-5p	Homo sapiens	TXNIP	10628	Homo sapiens	22473208
MIRT130067	hsa-miR-17-5p	Homo sapiens	TXNIP	10628	Homo sapiens	24398324
MIRT132292	hsa-miR-146a-5p	Homo sapiens	ARL8A	127829	Homo sapiens	21572407
MIRT132305	hsa-miR-589-5p	Homo sapiens	ARL8A	127829	Homo sapiens	21572407
MIRT132393	hsa-miR-17-5p	Homo sapiens	PPP1R12B	4660	Homo sapiens	22473208
MIRT133312	hsa-miR-17-5p	Homo sapiens	ORAI1	84876	Homo sapiens	22473208
MIRT134274	hsa-miR-17-5p	Homo sapiens	DNM1L	10059	Homo sapiens	22473208
MIRT135705	hsa-miR-17-5p	Homo sapiens	PIP4K2C	79837	Homo sapiens	22473208
MIRT135792	hsa-miR-17-5p	Homo sapiens	GNS	2799	Homo sapiens	20371350
MIRT135792	hsa-miR-17-5p	Homo sapiens	GNS	2799	Homo sapiens	21572407
MIRT135792	hsa-miR-17-5p	Homo sapiens	GNS	2799	Homo sapiens	22473208
MIRT135792	hsa-miR-17-5p	Homo sapiens	GNS	2799	Homo sapiens	23592263
MIRT138109	hsa-miR-17-5p	Homo sapiens	BRMS1L	84312	Homo sapiens	22473208
MIRT138345	hsa-miR-17-5p	Homo sapiens	FRMD6	122786	Homo sapiens	22473208
MIRT138791	hsa-miR-17-5p	Homo sapiens	SUSD6	9766	Homo sapiens	22473208
MIRT140625	hsa-miR-17-5p	Homo sapiens	PLEKHO2	80301	Homo sapiens	22473208
MIRT140790	hsa-miR-17-5p	Homo sapiens	SMAD6	4091	Homo sapiens	22473208
MIRT141125	hsa-miR-17-5p	Homo sapiens	SCAMP5	192683	Homo sapiens	22473208
MIRT141697	hsa-miR-17-5p	Homo sapiens	RCCD1	91433	Homo sapiens	22473208
MIRT142094	hsa-miR-17-5p	Homo sapiens	CCP110	9738	Homo sapiens	22473208
MIRT142375	hsa-miR-17-5p	Homo sapiens	TNRC6A	27327	Homo sapiens	22473208
MIRT144206	hsa-miR-17-5p	Homo sapiens	SNTB2	6645	Homo sapiens	22473208
MIRT144977	hsa-miR-17-5p	Homo sapiens	PAFAH1B1	5048	Homo sapiens	22473208
MIRT145596	hsa-miR-17-5p	Homo sapiens	LASP1	3927	Homo sapiens	22473208
MIRT145596	hsa-miR-17-5p	Homo sapiens	LASP1	3927	Homo sapiens	23592263
MIRT147117	hsa-miR-17-5p	Homo sapiens	MAP3K3	4215	Homo sapiens	22473208
MIRT147272	hsa-miR-17-5p	Homo sapiens	KPNA2	3838	Homo sapiens	20371350
MIRT147272	hsa-miR-17-5p	Homo sapiens	KPNA2	3838	Homo sapiens	21572407
MIRT147272	hsa-miR-17-5p	Homo sapiens	KPNA2	3838	Homo sapiens	22012620
MIRT147272	hsa-miR-17-5p	Homo sapiens	KPNA2	3838	Homo sapiens	22473208
MIRT147272	hsa-miR-17-5p	Homo sapiens	KPNA2	3838	Homo sapiens	23592263
MIRT147272	hsa-miR-17-5p	Homo sapiens	KPNA2	3838	Homo sapiens	24398324
MIRT147918	hsa-miR-17-5p	Homo sapiens	CAMTA1	23261	Homo sapiens	22473208
MIRT148865	hsa-miR-17-5p	Homo sapiens	ANKRD12	23253	Homo sapiens	22473208
MIRT151689	hsa-miR-17-5p	Homo sapiens	CHAF1A	10036	Homo sapiens	22473208
MIRT151798	hsa-miR-17-5p	Homo sapiens	BLOC1S3	388552	Homo sapiens	22473208
MIRT151852	hsa-miR-17-5p	Homo sapiens	ARHGAP35	2909	Homo sapiens	22473208
MIRT151931	hsa-miR-17-5p	Homo sapiens	TBC1D17	79735	Homo sapiens	22473208
MIRT152273	hsa-let-7f-5p	Homo sapiens	TNFSF9	8744	Homo sapiens	23592263
MIRT152366	hsa-miR-17-5p	Homo sapiens	ARHGEF18	23370	Homo sapiens	22473208
MIRT152672	hsa-miR-17-5p	Homo sapiens	POFUT1	23509	Homo sapiens	22473208
MIRT153326	hsa-miR-17-5p	Homo sapiens	MAVS	57506	Homo sapiens	20371350
MIRT153326	hsa-miR-17-5p	Homo sapiens	MAVS	57506	Homo sapiens	21572407
MIRT153452	hsa-miR-17-5p	Homo sapiens	TTPAL	79183	Homo sapiens	22473208
MIRT153689	hsa-miR-126-5p	Homo sapiens	NCOA3	8202	Homo sapiens	23824327
MIRT153848	hsa-let-7f-5p	Homo sapiens	NCOA3	8202	Homo sapiens	24398324
MIRT153968	hsa-miR-17-5p	Homo sapiens	PRNP	5621	Homo sapiens	22100165
MIRT153968	hsa-miR-17-5p	Homo sapiens	PRNP	5621	Homo sapiens	22473208
MIRT155230	hsa-miR-17-5p	Homo sapiens	IFNAR2	3455	Homo sapiens	22473208
MIRT155332	hsa-miR-17-5p	Homo sapiens	IFNAR1	3454	Homo sapiens	22473208
MIRT155884	hsa-miR-17-5p	Homo sapiens	SIK1	150094	Homo sapiens	21572407
MIRT156401	hsa-miR-17-5p	Homo sapiens	RAPGEF4	11069	Homo sapiens	22473208
MIRT156592	hsa-miR-126-5p	Homo sapiens	COQ10B	80219	Homo sapiens	22291592
MIRT156639	hsa-miR-17-5p	Homo sapiens	C2ORF69	205327	Homo sapiens	22473208
MIRT157144	hsa-miR-17-5p	Homo sapiens	FAM117B	150864	Homo sapiens	22473208
MIRT158287	hsa-miR-17-5p	Homo sapiens	ASB1	51665	Homo sapiens	22473208
MIRT158572	hsa-miR-17-5p	Homo sapiens	TNRC6B	23112	Homo sapiens	23446348
MIRT159102	hsa-miR-17-5p	Homo sapiens	NRBP1	29959	Homo sapiens	22473208
MIRT159102	hsa-miR-17-5p	Homo sapiens	NRBP1	29959	Homo sapiens	23592263
MIRT159398	hsa-miR-17-5p	Homo sapiens	FEZ2	9637	Homo sapiens	22473208
MIRT160003	hsa-miR-17-5p	Homo sapiens	TET3	200424	Homo sapiens	22473208
MIRT164522	hsa-miR-17-5p	Homo sapiens	MSMO1	6307	Homo sapiens	21572407
MIRT164522	hsa-miR-17-5p	Homo sapiens	MSMO1	6307	Homo sapiens	22473208
MIRT164658	hsa-miR-17-5p	Homo sapiens	WHSC1	7468	Homo sapiens	22473208
MIRT164719	hsa-miR-17-5p	Homo sapiens	ADD1	118	Homo sapiens	22473208
MIRT166061	hsa-miR-17-5p	Homo sapiens	FAF2	23197	Homo sapiens	22473208
MIRT166138	hsa-miR-146a-5p	Homo sapiens	SQSTM1	8878	Homo sapiens	21572407
MIRT166138	hsa-miR-146a-5p	Homo sapiens	SQSTM1	8878	Homo sapiens	24398324
MIRT167837	hsa-miR-17-5p	Homo sapiens	HECA	51696	Homo sapiens	22473208
MIRT168215	hsa-miR-17-5p	Homo sapiens	BTN3A2	11118	Homo sapiens	22473208
MIRT168584	hsa-let-7f-5p	Homo sapiens	HMGA1	3159	Homo sapiens	23313552
MIRT168584	hsa-let-7f-5p	Homo sapiens	HMGA1	3159	Homo sapiens	23592263
MIRT169662	hsa-miR-17-5p	Homo sapiens	AGFG2	3268	Homo sapiens	22473208
MIRT170563	hsa-miR-17-5p	Homo sapiens	CASP2	835	Homo sapiens	22473208
MIRT170848	hsa-miR-17-5p	Homo sapiens	TAX1BP1	8887	Homo sapiens	20371350
MIRT170848	hsa-miR-17-5p	Homo sapiens	TAX1BP1	8887	Homo sapiens	22473208
MIRT170848	hsa-miR-17-5p	Homo sapiens	TAX1BP1	8887	Homo sapiens	23592263
MIRT172196	hsa-miR-17-5p	Homo sapiens	OXR1	55074	Homo sapiens	22473208
MIRT173111	hsa-miR-17-5p	Homo sapiens	E2F5	1875	Homo sapiens	22473208
MIRT173687	hsa-miR-17-5p	Homo sapiens	PRPF4	9128	Homo sapiens	22473208
MIRT175235	hsa-miR-126-5p	Homo sapiens	PSAT1	29968	Homo sapiens	20371350
MIRT175235	hsa-miR-126-5p	Homo sapiens	PSAT1	29968	Homo sapiens	23446348
MIRT175378	hsa-miR-17-5p	Homo sapiens	ACSL4	2182	Homo sapiens	21572407
MIRT175591	hsa-miR-17-5p	Homo sapiens	OCRL	4952	Homo sapiens	22473208
MIRT175643	hsa-miR-17-5p	Homo sapiens	PHF6	84295	Homo sapiens	22473208
MIRT176078	hsa-miR-17-5p	Homo sapiens	CHIC1	53344	Homo sapiens	22473208
MIRT178060	hsa-miR-17-5p	Homo sapiens	SAMD8	142891	Homo sapiens	21572407
MIRT180604	hsa-let-7f-5p	Homo sapiens	CRY2	1408	Homo sapiens	23592263
MIRT182516	hsa-miR-17-5p	Homo sapiens	ZBTB37	84614	Homo sapiens	20371350
MIRT187471	hsa-miR-17-5p	Homo sapiens	PCBP2	5094	Homo sapiens	20371350
MIRT187471	hsa-miR-17-5p	Homo sapiens	PCBP2	5094	Homo sapiens	23446348
MIRT187718	hsa-let-7f-5p	Homo sapiens	SUOX	6821	Homo sapiens	21572407
MIRT188182	hsa-miR-17-5p	Homo sapiens	DYRK2	8445	Homo sapiens	21572407
MIRT191127	hsa-miR-126-5p	Homo sapiens	L2HGDH	79944	Homo sapiens	21572407
MIRT191127	hsa-miR-126-5p	Homo sapiens	L2HGDH	79944	Homo sapiens	23313552
MIRT191127	hsa-miR-126-5p	Homo sapiens	L2HGDH	79944	Homo sapiens	23446348
MIRT191405	hsa-let-7f-5p	Homo sapiens	NAA30	122830	Homo sapiens	21572407
MIRT193102	hsa-let-7f-5p	Homo sapiens	MAPK6	5597	Homo sapiens	21572407
MIRT194848	hsa-miR-17-5p	Homo sapiens	UBFD1	56061	Homo sapiens	22473208
MIRT195287	hsa-miR-126-5p	Homo sapiens	LEPROT	54741	Homo sapiens	20371350
MIRT195903	hsa-miR-126-5p	Homo sapiens	SRSF11	9295	Homo sapiens	21572407
MIRT199105	hsa-miR-17-5p	Homo sapiens	ZNF532	55205	Homo sapiens	22012620
MIRT199282	hsa-miR-17-5p	Homo sapiens	SH3GLB1	51100	Homo sapiens	21572407
MIRT200923	hsa-miR-17-5p	Homo sapiens	ZNF264	9422	Homo sapiens	20371350
MIRT200923	hsa-miR-17-5p	Homo sapiens	ZNF264	9422	Homo sapiens	21572407
MIRT200923	hsa-miR-17-5p	Homo sapiens	ZNF264	9422	Homo sapiens	22012620
MIRT201018	hsa-miR-17-5p	Homo sapiens	ZNF805	390980	Homo sapiens	21572407
MIRT205045	hsa-miR-17-5p	Homo sapiens	CREB1	1385	Homo sapiens	23446348
MIRT205045	hsa-miR-17-5p	Homo sapiens	CREB1	1385	Homo sapiens	23433743
MIRT205280	hsa-miR-17-5p	Homo sapiens	STK11IP	114790	Homo sapiens	21572407
MIRT206191	hsa-miR-17-5p	Homo sapiens	RAB10	10890	Homo sapiens	20371350
MIRT206191	hsa-miR-17-5p	Homo sapiens	RAB10	10890	Homo sapiens	21572407
MIRT208974	hsa-miR-17-5p	Homo sapiens	SKIL	6498	Homo sapiens	20371350
MIRT208974	hsa-miR-17-5p	Homo sapiens	SKIL	6498	Homo sapiens	21572407
MIRT208974	hsa-miR-17-5p	Homo sapiens	SKIL	6498	Homo sapiens	22012620
MIRT208974	hsa-miR-17-5p	Homo sapiens	SKIL	6498	Homo sapiens	23446348
MIRT208974	hsa-miR-17-5p	Homo sapiens	SKIL	6498	Homo sapiens	24398324
MIRT210755	hsa-miR-126-5p	Homo sapiens	CHMP2B	25978	Homo sapiens	21572407
MIRT213202	hsa-miR-17-5p	Homo sapiens	REST	5978	Homo sapiens	23446348
MIRT213320	hsa-miR-17-5p	Homo sapiens	KIAA0232	9778	Homo sapiens	23824327
MIRT214865	hsa-miR-126-5p	Homo sapiens	NR3C1	2908	Homo sapiens	23313552
MIRT215721	hsa-let-7f-5p	Homo sapiens	C5ORF51	285636	Homo sapiens	20371350
MIRT215721	hsa-let-7f-5p	Homo sapiens	C5ORF51	285636	Homo sapiens	21572407
MIRT215721	hsa-let-7f-5p	Homo sapiens	C5ORF51	285636	Homo sapiens	23446348
MIRT215721	hsa-let-7f-5p	Homo sapiens	C5ORF51	285636	Homo sapiens	23592263
MIRT215721	hsa-let-7f-5p	Homo sapiens	C5ORF51	285636	Homo sapiens	24398324
MIRT216422	hsa-miR-17-5p	Homo sapiens	SERF1A	8293	Homo sapiens	22012620
MIRT216426	hsa-miR-126-5p	Homo sapiens	SERF1A	8293	Homo sapiens	22012620
MIRT216447	hsa-miR-17-5p	Homo sapiens	SERF1B	728492	Homo sapiens	22012620
MIRT216451	hsa-miR-126-5p	Homo sapiens	SERF1B	728492	Homo sapiens	22012620
MIRT216660	hsa-miR-17-5p	Homo sapiens	F2R	2149	Homo sapiens	20371350
MIRT217321	hsa-miR-126-5p	Homo sapiens	FOXO3	2309	Homo sapiens	20371350
MIRT217321	hsa-miR-126-5p	Homo sapiens	FOXO3	2309	Homo sapiens	21572407
MIRT218896	hsa-miR-486-5p	Homo sapiens	PIM1	5292	Homo sapiens	23294929
MIRT220117	hsa-miR-17-5p	Homo sapiens	CAV1	857	Homo sapiens	20371350
MIRT222672	hsa-miR-17-5p	Homo sapiens	EIF4H	7458	Homo sapiens	20371350
MIRT222672	hsa-miR-17-5p	Homo sapiens	EIF4H	7458	Homo sapiens	21572407
MIRT222672	hsa-miR-17-5p	Homo sapiens	EIF4H	7458	Homo sapiens	22012620
MIRT222907	hsa-miR-17-5p	Homo sapiens	CROT	54677	Homo sapiens	22473208
MIRT224884	hsa-miR-17-5p	Homo sapiens	MAK16	84549	Homo sapiens	22473208
MIRT227325	hsa-miR-17-5p	Homo sapiens	TRIM32	22954	Homo sapiens	22473208
MIRT230962	hsa-miR-17-5p	Homo sapiens	PRRG4	79056	Homo sapiens	20371350
MIRT235592	hsa-miR-126-5p	Homo sapiens	POFUT1	23509	Homo sapiens	23592263
MIRT236107	hsa-miR-126-5p	Homo sapiens	MYCN	4613	Homo sapiens	22012620
MIRT238171	hsa-miR-17-5p	Homo sapiens	ANKRD33B	651746	Homo sapiens	20371350
MIRT238171	hsa-miR-17-5p	Homo sapiens	ANKRD33B	651746	Homo sapiens	21572407
MIRT238171	hsa-miR-17-5p	Homo sapiens	ANKRD33B	651746	Homo sapiens	22012620
MIRT238171	hsa-miR-17-5p	Homo sapiens	ANKRD33B	651746	Homo sapiens	23446348
MIRT238171	hsa-miR-17-5p	Homo sapiens	ANKRD33B	651746	Homo sapiens	23592263
MIRT240331	hsa-let-7f-5p	Homo sapiens	UBXN2B	137886	Homo sapiens	21572407
MIRT241076	hsa-miR-126-5p	Homo sapiens	ZXDA	7789	Homo sapiens	23446348
MIRT241293	hsa-miR-17-5p	Homo sapiens	ZC3H12C	85463	Homo sapiens	20371350
MIRT241293	hsa-miR-17-5p	Homo sapiens	ZC3H12C	85463	Homo sapiens	21572407
MIRT241293	hsa-miR-17-5p	Homo sapiens	ZC3H12C	85463	Homo sapiens	22012620
MIRT241293	hsa-miR-17-5p	Homo sapiens	ZC3H12C	85463	Homo sapiens	23446348
MIRT242195	hsa-miR-17-5p	Homo sapiens	TTC9	23508	Homo sapiens	21572407
MIRT242195	hsa-miR-17-5p	Homo sapiens	TTC9	23508	Homo sapiens	23446348
MIRT242654	hsa-miR-17-5p	Homo sapiens	SALL3	27164	Homo sapiens	21572407
MIRT242654	hsa-miR-17-5p	Homo sapiens	SALL3	27164	Homo sapiens	22012620
MIRT243474	hsa-let-7f-5p	Homo sapiens	TRIM71	131405	Homo sapiens	20371350
MIRT243777	hsa-miR-17-5p	Homo sapiens	AFF1	4299	Homo sapiens	22473208
MIRT244070	hsa-let-7f-5p	Homo sapiens	EDN1	1906	Homo sapiens	23592263
MIRT244587	hsa-miR-17-5p	Homo sapiens	HOOK3	84376	Homo sapiens	23313552
MIRT246958	hsa-miR-17-5p	Homo sapiens	TSKU	25987	Homo sapiens	20371350
MIRT247078	hsa-miR-17-5p	Homo sapiens	CEP57	9702	Homo sapiens	22473208
MIRT248849	hsa-miR-17-5p	Homo sapiens	SESN2	83667	Homo sapiens	22473208
MIRT250443	hsa-miR-17-5p	Homo sapiens	NFATC2IP	84901	Homo sapiens	22473208
MIRT252331	hsa-let-7f-5p	Homo sapiens	SALL3	27164	Homo sapiens	21572407
MIRT254247	hsa-miR-17-5p	Homo sapiens	TRAPPC10	7109	Homo sapiens	22473208
MIRT255315	hsa-let-7f-5p	Homo sapiens	CDV3	55573	Homo sapiens	21572407
MIRT257278	hsa-miR-17-5p	Homo sapiens	FOXC1	2296	Homo sapiens	21572407
MIRT259278	hsa-let-7f-5p	Homo sapiens	PGRMC1	10857	Homo sapiens	21572407
MIRT259362	hsa-miR-126-5p	Homo sapiens	VMA21	203547	Homo sapiens	23446348
MIRT259480	hsa-let-7f-5p	Homo sapiens	TXLNG	55787	Homo sapiens	21572407
MIRT260708	hsa-let-7f-5p	Homo sapiens	CLDN12	9069	Homo sapiens	20371350
MIRT260708	hsa-let-7f-5p	Homo sapiens	CLDN12	9069	Homo sapiens	23446348
MIRT260708	hsa-let-7f-5p	Homo sapiens	CLDN12	9069	Homo sapiens	24398324
MIRT261131	hsa-miR-126-5p	Homo sapiens	TRIM8	81603	Homo sapiens	21572407
MIRT264694	hsa-let-7f-5p	Homo sapiens	C11ORF57	55216	Homo sapiens	21572407
MIRT264694	hsa-let-7f-5p	Homo sapiens	C11ORF57	55216	Homo sapiens	23592263
MIRT266047	hsa-miR-17-5p	Homo sapiens	FJX1	24147	Homo sapiens	20371350
MIRT266047	hsa-miR-17-5p	Homo sapiens	FJX1	24147	Homo sapiens	21572407
MIRT266213	hsa-let-7f-5p	Homo sapiens	PEX11B	8799	Homo sapiens	21572407
MIRT266627	hsa-let-7f-5p	Homo sapiens	CHTOP	26097	Homo sapiens	23313552
MIRT266852	hsa-miR-17-5p	Homo sapiens	SLC25A44	9673	Homo sapiens	21572407
MIRT268840	hsa-let-7f-5p	Homo sapiens	C1ORF21	81563	Homo sapiens	20371350
MIRT269705	hsa-miR-126-5p	Homo sapiens	ELK4	2005	Homo sapiens	20371350
MIRT269705	hsa-miR-126-5p	Homo sapiens	ELK4	2005	Homo sapiens	23446348
MIRT271937	hsa-miR-589-5p	Homo sapiens	KLHL42	57542	Homo sapiens	20371350
MIRT271937	hsa-miR-589-5p	Homo sapiens	KLHL42	57542	Homo sapiens	21572407
MIRT271937	hsa-miR-589-5p	Homo sapiens	KLHL42	57542	Homo sapiens	23446348
MIRT273037	hsa-miR-126-5p	Homo sapiens	ZBTB18	10472	Homo sapiens	20371350
MIRT273037	hsa-miR-126-5p	Homo sapiens	ZBTB18	10472	Homo sapiens	21572407
MIRT280206	hsa-miR-17-5p	Homo sapiens	EIF2B2	8892	Homo sapiens	23313552
MIRT280990	hsa-miR-17-5p	Homo sapiens	SPRED1	161742	Homo sapiens	23592263
MIRT281353	hsa-miR-126-5p	Homo sapiens	TMOD3	29766	Homo sapiens	20371350
MIRT281353	hsa-miR-126-5p	Homo sapiens	TMOD3	29766	Homo sapiens	23446348
MIRT283171	hsa-miR-17-5p	Homo sapiens	C16ORF52	730094	Homo sapiens	21572407
MIRT284528	hsa-let-7f-5p	Homo sapiens	PDP2	57546	Homo sapiens	23592263
MIRT286941	hsa-miR-17-5p	Homo sapiens	SOCS7	30837	Homo sapiens	21572407
MIRT289570	hsa-miR-17-5p	Homo sapiens	KDM6B	23135	Homo sapiens	20371350
MIRT289587	hsa-miR-941	Homo sapiens	KDM6B	23135	Homo sapiens	25049231
MIRT291515	hsa-miR-126-5p	Homo sapiens	VAPA	9218	Homo sapiens	23824327
MIRT291930	hsa-miR-17-5p	Homo sapiens	TPM4	7171	Homo sapiens	23592263
MIRT293644	hsa-miR-17-5p	Homo sapiens	PVR	5817	Homo sapiens	20371350
MIRT293644	hsa-miR-17-5p	Homo sapiens	PVR	5817	Homo sapiens	21572407
MIRT294447	hsa-let-7f-5p	Homo sapiens	ZNF264	9422	Homo sapiens	21572407
MIRT296867	hsa-miR-17-5p	Homo sapiens	REV1	51455	Homo sapiens	22473208
MIRT297014	hsa-let-7f-5p	Homo sapiens	RRM2	6241	Homo sapiens	21572407
MIRT297444	hsa-let-7f-5p	Homo sapiens	SLC20A1	6574	Homo sapiens	20371350
MIRT297444	hsa-let-7f-5p	Homo sapiens	SLC20A1	6574	Homo sapiens	23592263
MIRT298275	hsa-miR-126-5p	Homo sapiens	SON	6651	Homo sapiens	20371350
MIRT299108	hsa-miR-126-5p	Homo sapiens	CSRNP3	80034	Homo sapiens	23446348
MIRT299336	hsa-miR-17-5p	Homo sapiens	CYBRD1	79901	Homo sapiens	22473208
MIRT300038	hsa-let-7f-5p	Homo sapiens	BZW1	9689	Homo sapiens	20371350
MIRT300038	hsa-let-7f-5p	Homo sapiens	BZW1	9689	Homo sapiens	23592263
MIRT300894	hsa-let-7f-5p	Homo sapiens	KREMEN1	83999	Homo sapiens	23592263
MIRT302433	hsa-miR-17-5p	Homo sapiens	CLIP4	79745	Homo sapiens	20371350
MIRT303321	hsa-let-7f-5p	Homo sapiens	MXD1	4084	Homo sapiens	21572407
MIRT306692	hsa-miR-126-5p	Homo sapiens	TFRC	7037	Homo sapiens	23313552
MIRT309847	hsa-let-7f-5p	Homo sapiens	NAT8L	339983	Homo sapiens	21572407
MIRT320632	hsa-miR-486-5p	Homo sapiens	ZNRF2	223082	Homo sapiens	23446348
MIRT322429	hsa-let-7f-5p	Homo sapiens	PPP2R2A	5520	Homo sapiens	23446348
MIRT322519	hsa-miR-17-5p	Homo sapiens	HMBOX1	79618	Homo sapiens	22012620
MIRT324732	hsa-let-7f-5p	Homo sapiens	ACER2	340485	Homo sapiens	24398324
MIRT325509	hsa-miR-17-5p	Homo sapiens	PTPDC1	138639	Homo sapiens	21572407
MIRT328572	hsa-miR-126-5p	Homo sapiens	GALNT4	8693	Homo sapiens	21572407
MIRT328576	hsa-miR-126-5p	Homo sapiens	POC1B-GALNT4	100528030	Homo sapiens	21572407
MIRT352040	hsa-miR-126-5p	Homo sapiens	BZW1	9689	Homo sapiens	23592263
MIRT363921	hsa-miR-17-5p	Homo sapiens	UBE2V2	7336	Homo sapiens	23313552
MIRT368881	hsa-miR-17-5p	Homo sapiens	BCL2L2	599	Homo sapiens	23446348
MIRT377904	hsa-miR-126-5p	Homo sapiens	LIN54	132660	Homo sapiens	22100165
MIRT378580	hsa-miR-126-5p	Homo sapiens	COL19A1	1310	Homo sapiens	22012620
MIRT380515	hsa-miR-126-5p	Homo sapiens	SLC12A6	9990	Homo sapiens	23313552
MIRT387607	hsa-miR-146a-5p	Homo sapiens	PMAIP1	5366	Homo sapiens	21572407
MIRT387609	hsa-miR-589-5p	Homo sapiens	PMAIP1	5366	Homo sapiens	21572407
MIRT397683	hsa-miR-17-5p	Homo sapiens	ATXN7L3B	552889	Homo sapiens	23592263
MIRT400045	hsa-miR-17-5p	Homo sapiens	ADRBK2	157	Homo sapiens	23824327
MIRT402058	hsa-let-7f-5p	Homo sapiens	ATP6V1F	9296	Homo sapiens	23592263
MIRT402058	hsa-let-7f-5p	Homo sapiens	ATP6V1F	9296	Homo sapiens	24398324
MIRT437352	hsa-miR-146a-5p	Homo sapiens	PTGS2	5743	Homo sapiens	22699322
MIRT437360	hsa-miR-589-5p	Homo sapiens	PTGS2	5743	Homo sapiens	23999091
MIRT437504	hsa-miR-146a-5p	Homo sapiens	CCL5	6352	Homo sapiens	24996260
MIRT437615	hsa-miR-146a-5p	Homo sapiens	S100A12	6283	Homo sapiens	22815788
MIRT437616	hsa-miR-146a-5p	Homo sapiens	ZNF117	51351	Homo sapiens	22815788
MIRT437617	hsa-miR-146a-5p	Homo sapiens	MYO6	4646	Homo sapiens	22815788
MIRT437618	hsa-miR-146a-5p	Homo sapiens	CCDC6	8030	Homo sapiens	22815788
MIRT437619	hsa-miR-146a-5p	Homo sapiens	IL1RAP	3556	Homo sapiens	22815788
MIRT437620	hsa-miR-146a-5p	Homo sapiens	IL1RL2	8808	Homo sapiens	22815788
MIRT437835	hsa-miR-146a-5p	Homo sapiens	ROBO1	6091	Homo sapiens	25445498
MIRT437844	hsa-miR-146a-5p	Homo sapiens	PTGES2	80142	Homo sapiens	23589616
MIRT437856	hsa-let-7f-5p	Homo sapiens	EIF2C1	26523	Homo sapiens	23426184
MIRT437865	hsa-miR-17-5p	Homo sapiens	TGFB1	7040	Homo sapiens	23433743
MIRT437882	hsa-miR-17-5p	Homo sapiens	CLU	1191	Homo sapiens	23436804
MIRT437884	hsa-miR-17-5p	Homo sapiens	ADAR	103	Homo sapiens	23728176
MIRT437884	hsa-miR-17-5p	Homo sapiens	ADAR	103	Homo sapiens	21572407
MIRT437884	hsa-miR-17-5p	Homo sapiens	ADAR	103	Homo sapiens	23592263
MIRT437923	hsa-miR-146a-5p	Homo sapiens	CNOT6L	246175	Homo sapiens	23591815
MIRT437932	hsa-miR-17-5p	Homo sapiens	MDM2	4193	Homo sapiens	23391506
MIRT437932	hsa-miR-17-5p	Homo sapiens	MDM2	4193	Homo sapiens	20371350
MIRT437932	hsa-miR-17-5p	Homo sapiens	MDM2	4193	Homo sapiens	23446348
MIRT437990	hsa-let-7f-5p	Homo sapiens	HDAC2	3066	Homo sapiens	24405266
MIRT438055	hsa-miR-17-5p	Homo sapiens	ETV1	2115	Homo sapiens	23969726
MIRT438057	hsa-miR-146a-5p	Homo sapiens	SIKE1	80143	Homo sapiens	23963696
MIRT438058	hsa-miR-146a-5p	Homo sapiens	CXCL12	6387	Homo sapiens	23963696
MIRT438113	hsa-miR-146a-5p	Homo sapiens	PRKCE	5581	Homo sapiens	23457043
MIRT438161	hsa-miR-17-5p	Homo sapiens	EPAS1	2034	Homo sapiens	24194900
MIRT438248	hsa-miR-146a-5p	Homo sapiens	HOXD10	3236	Homo sapiens	25010866
MIRT438306	hsa-miR-146a-5p	Homo sapiens	RAC1	5879	Homo sapiens	25214035
MIRT438307	hsa-miR-146a-5p	Homo sapiens	LAMC2	3918	Homo sapiens	25214035
MIRT438527	hsa-miR-146a-5p	Homo sapiens	COX2	4513	Homo sapiens	25047043
MIRT438558	hsa-miR-146a-5p	Homo sapiens	DUSP1	1843	Homo sapiens	23825193
MIRT438621	hsa-miR-126-5p	Homo sapiens	MYC	4609	Homo sapiens	22972034
MIRT438711	hsa-miR-486-5p	Homo sapiens	IGF1R	3480	Homo sapiens	23980150
MIRT438761	hsa-miR-17-5p	Homo sapiens	TBC1D2	55357	Homo sapiens	23285084
MIRT438788	hsa-miR-17-5p	Homo sapiens	FAS	355	Homo sapiens	24955218
MIRT438795	hsa-miR-17-5p	Homo sapiens	TP53	7157	Homo sapiens	24955218
MIRT438803	hsa-miR-451a	Homo sapiens	IKBKB	3551	Homo sapiens	23740840
MIRT438810	hsa-miR-17-5p	Homo sapiens	DNMT1	1786	Homo sapiens	23306545
MIRT438814	hsa-miR-486-5p	Homo sapiens	DOCK3	1795	Homo sapiens	24789910
MIRT438841	hsa-miR-451a	Homo sapiens	FRZB	2487	Homo sapiens	23294929
MIRT438842	hsa-miR-451a	Homo sapiens	OSR1	130497	Homo sapiens	23294929
MIRT438843	hsa-miR-451a	Homo sapiens	PKD1	5310	Homo sapiens	23294929
MIRT438844	hsa-miR-451a	Homo sapiens	ROR2	4920	Homo sapiens	23294929
MIRT438847	hsa-miR-486-5p	Homo sapiens	CADM1	23705	Homo sapiens	20371350
MIRT438847	hsa-miR-486-5p	Homo sapiens	CADM1	23705	Homo sapiens	23294929
MIRT438848	hsa-miR-486-5p	Homo sapiens	H3F3B	3021	Homo sapiens	20371350
MIRT438848	hsa-miR-486-5p	Homo sapiens	H3F3B	3021	Homo sapiens	21572407
MIRT438848	hsa-miR-486-5p	Homo sapiens	H3F3B	3021	Homo sapiens	23294929
MIRT438848	hsa-miR-486-5p	Homo sapiens	H3F3B	3021	Homo sapiens	23446348
MIRT438848	hsa-miR-486-5p	Homo sapiens	H3F3B	3021	Homo sapiens	23592263
MIRT438908	hsa-miR-146a-5p	Homo sapiens	RNF11	26994	Homo sapiens	23345523
MIRT441881	hsa-miR-17-5p	Homo sapiens	PFKFB2	5208	Homo sapiens	22100165
MIRT442019	hsa-let-7f-5p	Homo sapiens	NDUFA4P1	360165	Homo sapiens	22100165
MIRT442203	hsa-miR-17-5p	Homo sapiens	CCDC132	55610	Homo sapiens	22100165
MIRT442552	hsa-miR-17-5p	Homo sapiens	SLCO5A1	81796	Homo sapiens	22100165
MIRT442767	hsa-miR-17-5p	Homo sapiens	NRIP3	56675	Homo sapiens	22100165
MIRT442805	hsa-miR-17-5p	Homo sapiens	CEP170	9859	Homo sapiens	22012620
MIRT442805	hsa-miR-17-5p	Homo sapiens	CEP170	9859	Homo sapiens	22100165
MIRT443259	hsa-miR-17-5p	Homo sapiens	A1CF	29974	Homo sapiens	22100165
MIRT443713	hsa-miR-17-5p	Homo sapiens	LLPH	84298	Homo sapiens	22100165
MIRT444062	hsa-miR-146a-5p	Homo sapiens	SERPINA4	5267	Homo sapiens	22100165
MIRT444063	hsa-miR-589-5p	Homo sapiens	SERPINA4	5267	Homo sapiens	22100165
MIRT444235	hsa-miR-941	Homo sapiens	FXYD2	486	Homo sapiens	22100165
MIRT444312	hsa-miR-17-5p	Homo sapiens	SREK1IP1	285672	Homo sapiens	22100165
MIRT444438	hsa-miR-17-5p	Homo sapiens	EMC1	23065	Homo sapiens	22100165
MIRT445436	hsa-miR-146a-5p	Homo sapiens	ESD	2098	Homo sapiens	22100165
MIRT445437	hsa-miR-589-5p	Homo sapiens	ESD	2098	Homo sapiens	22100165
MIRT445558	hsa-miR-486-5p	Homo sapiens	PCCA	5095	Homo sapiens	22100165
MIRT445657	hsa-let-7f-5p	Homo sapiens	ATP6V1G1	9550	Homo sapiens	22100165
MIRT445657	hsa-let-7f-5p	Homo sapiens	ATP6V1G1	9550	Homo sapiens	22291592
MIRT445657	hsa-let-7f-5p	Homo sapiens	ATP6V1G1	9550	Homo sapiens	23446348
MIRT446133	hsa-miR-146a-5p	Homo sapiens	ST6GAL2	84620	Homo sapiens	22100165
MIRT446671	hsa-miR-589-5p	Homo sapiens	METTL7A	25840	Homo sapiens	22100165
MIRT447135	hsa-let-7f-5p	Homo sapiens	KIF27	55582	Homo sapiens	22100165
MIRT448043	hsa-miR-146a-5p	Homo sapiens	SFRP1	6422	Homo sapiens	22100165
MIRT448164	hsa-miR-146a-5p	Homo sapiens	MKRN2	23609	Homo sapiens	22100165
MIRT448258	hsa-let-7f-5p	Homo sapiens	ZNF774	342132	Homo sapiens	22100165
MIRT448314	hsa-miR-17-5p	Homo sapiens	WNK3	65267	Homo sapiens	22100165
MIRT448367	hsa-miR-17-5p	Homo sapiens	TSR1	55720	Homo sapiens	21572407
MIRT448367	hsa-miR-17-5p	Homo sapiens	TSR1	55720	Homo sapiens	22100165
MIRT448367	hsa-miR-17-5p	Homo sapiens	TSR1	55720	Homo sapiens	23446348
MIRT448603	hsa-miR-146a-5p	Homo sapiens	PARD6B	84612	Homo sapiens	22100165
MIRT448604	hsa-miR-589-5p	Homo sapiens	PARD6B	84612	Homo sapiens	22100165
MIRT448646	hsa-miR-17-5p	Homo sapiens	NPNT	255743	Homo sapiens	22100165
MIRT448675	hsa-miR-17-5p	Homo sapiens	MARCH4	57574	Homo sapiens	22100165
MIRT448729	hsa-miR-17-5p	Homo sapiens	ITGA2	3673	Homo sapiens	22100165
MIRT449004	hsa-let-7f-5p	Homo sapiens	ANKRD46	157567	Homo sapiens	22100165
MIRT449174	hsa-miR-17-5p	Homo sapiens	SORCS2	57537	Homo sapiens	22100165
MIRT449335	hsa-miR-146a-5p	Homo sapiens	ACTBL2	345651	Homo sapiens	22100165
MIRT449952	hsa-let-7f-5p	Homo sapiens	FMNL3	91010	Homo sapiens	22100165
MIRT450190	hsa-miR-17-5p	Homo sapiens	TMEM9B	56674	Homo sapiens	22100165
MIRT450339	hsa-miR-941	Homo sapiens	MRPL17	63875	Homo sapiens	22100165
MIRT450339	hsa-miR-941	Homo sapiens	MRPL17	63875	Homo sapiens	22291592
MIRT450497	hsa-miR-146a-5p	Homo sapiens	LIMD2	80774	Homo sapiens	22100165
MIRT450914	hsa-miR-17-5p	Homo sapiens	CADM2	253559	Homo sapiens	22100165
MIRT450952	hsa-miR-17-5p	Homo sapiens	ATAD2	29028	Homo sapiens	22100165
MIRT451154	hsa-let-7f-5p	Homo sapiens	C19orf53	28974	Homo sapiens	23592263
MIRT451623	hsa-let-7f-5p	Homo sapiens	MEIS3P1	4213	Homo sapiens	23592263
MIRT451692	hsa-let-7f-5p	Homo sapiens	C1RL	51279	Homo sapiens	23592263
MIRT451936	hsa-miR-146a-5p	Homo sapiens	TMPRSS5	80975	Homo sapiens	23592263
MIRT451937	hsa-miR-589-5p	Homo sapiens	TMPRSS5	80975	Homo sapiens	23592263
MIRT452091	hsa-let-7f-5p	Homo sapiens	NUCB2	4925	Homo sapiens	23592263
MIRT452430	hsa-let-7f-5p	Homo sapiens	QDPR	5860	Homo sapiens	23592263
MIRT452942	hsa-let-7f-5p	Homo sapiens	DISC1	27185	Homo sapiens	23592263
MIRT453400	hsa-let-7f-5p	Homo sapiens	RHD	6007	Homo sapiens	23313552
MIRT453400	hsa-let-7f-5p	Homo sapiens	RHD	6007	Homo sapiens	23592263
MIRT453400	hsa-let-7f-5p	Homo sapiens	RHD	6007	Homo sapiens	23706177
MIRT454163	hsa-let-7f-5p	Homo sapiens	HIST1H2BK	85236	Homo sapiens	23592263
MIRT454279	hsa-let-7f-5p	Homo sapiens	FXN	2395	Homo sapiens	23592263
MIRT454538	hsa-let-7f-5p	Homo sapiens	RABL2A	11159	Homo sapiens	23592263
MIRT454853	hsa-let-7f-5p	Homo sapiens	ACOT9	23597	Homo sapiens	23446348
MIRT454853	hsa-let-7f-5p	Homo sapiens	ACOT9	23597	Homo sapiens	23592263
MIRT455675	hsa-let-7f-5p	Homo sapiens	GLO1	2739	Homo sapiens	23592263
MIRT456284	hsa-miR-941	Homo sapiens	HRNR	388697	Homo sapiens	23592263
MIRT457247	hsa-let-7f-5p	Homo sapiens	RABL2B	11158	Homo sapiens	23592263
MIRT457676	hsa-let-7f-5p	Homo sapiens	ZNF587	84914	Homo sapiens	23592263
MIRT457801	hsa-miR-941	Homo sapiens	NQO2	4835	Homo sapiens	23592263
MIRT457886	hsa-let-7f-5p	Homo sapiens	THEM6	51337	Homo sapiens	23592263
MIRT457886	hsa-let-7f-5p	Homo sapiens	THEM6	51337	Homo sapiens	24398324
MIRT458015	hsa-let-7f-5p	Homo sapiens	MRPL12	6182	Homo sapiens	23592263
MIRT458278	hsa-let-7f-5p	Homo sapiens	FUT10	84750	Homo sapiens	23592263
MIRT458294	hsa-miR-17-5p	Homo sapiens	FUT10	84750	Homo sapiens	23592263
MIRT459170	hsa-miR-941	Homo sapiens	HSPA6	3310	Homo sapiens	20371350
MIRT459170	hsa-miR-941	Homo sapiens	HSPA6	3310	Homo sapiens	21572407
MIRT459170	hsa-miR-941	Homo sapiens	HSPA6	3310	Homo sapiens	22927820
MIRT459170	hsa-miR-941	Homo sapiens	HSPA6	3310	Homo sapiens	23313552
MIRT459170	hsa-miR-941	Homo sapiens	HSPA6	3310	Homo sapiens	23446348
MIRT459170	hsa-miR-941	Homo sapiens	HSPA6	3310	Homo sapiens	23592263
MIRT459170	hsa-miR-941	Homo sapiens	HSPA6	3310	Homo sapiens	23706177
MIRT459170	hsa-miR-941	Homo sapiens	HSPA6	3310	Homo sapiens	24906430
MIRT459735	hsa-let-7f-5p	Homo sapiens	RRM1	6240	Homo sapiens	23592263
MIRT460084	hsa-miR-146a-5p	Homo sapiens	HAAO	23498	Homo sapiens	23592263
MIRT460085	hsa-miR-589-5p	Homo sapiens	HAAO	23498	Homo sapiens	23592263
MIRT460452	hsa-let-7f-5p	Homo sapiens	NOM1	64434	Homo sapiens	23446348
MIRT460452	hsa-let-7f-5p	Homo sapiens	NOM1	64434	Homo sapiens	23592263
MIRT460499	hsa-let-7f-5p	Homo sapiens	FAM105A	54491	Homo sapiens	23446348
MIRT460499	hsa-let-7f-5p	Homo sapiens	FAM105A	54491	Homo sapiens	23592263
MIRT460499	hsa-let-7f-5p	Homo sapiens	FAM105A	54491	Homo sapiens	23706177
MIRT460937	hsa-let-7f-5p	Homo sapiens	NOA1	84273	Homo sapiens	23446348
MIRT460937	hsa-let-7f-5p	Homo sapiens	NOA1	84273	Homo sapiens	23592263
MIRT461091	hsa-let-7f-5p	Homo sapiens	OPA3	80207	Homo sapiens	23592263
MIRT461168	hsa-let-7f-5p	Homo sapiens	SLC11A2	4891	Homo sapiens	23313552
MIRT461168	hsa-let-7f-5p	Homo sapiens	SLC11A2	4891	Homo sapiens	23592263
MIRT461363	hsa-let-7f-5p	Homo sapiens	COL8A1	1295	Homo sapiens	23592263
MIRT462098	hsa-miR-146a-5p	Homo sapiens	TMEM214	54867	Homo sapiens	23592263
MIRT462127	hsa-miR-17-5p	Homo sapiens	AKR7A2	8574	Homo sapiens	23592263
MIRT462357	hsa-miR-146a-5p	Homo sapiens	BCL7B	9275	Homo sapiens	23592263
MIRT462358	hsa-miR-589-5p	Homo sapiens	BCL7B	9275	Homo sapiens	23592263
MIRT462381	hsa-let-7f-5p	Homo sapiens	YAE1D1	57002	Homo sapiens	23592263
MIRT462779	hsa-let-7f-5p	Homo sapiens	ZNF8	7554	Homo sapiens	23592263
MIRT463395	hsa-miR-486-5p	Homo sapiens	ZDHHC20	253832	Homo sapiens	23592263
MIRT463417	hsa-let-7f-5p	Homo sapiens	ZC3HAV1L	92092	Homo sapiens	23592263
MIRT463661	hsa-let-7f-5p	Homo sapiens	YWHAZ	7534	Homo sapiens	23592263
MIRT464264	hsa-let-7f-5p	Homo sapiens	VCL	7414	Homo sapiens	23592263
MIRT465093	hsa-miR-589-5p	Homo sapiens	TSN	7247	Homo sapiens	20371350
MIRT465093	hsa-miR-589-5p	Homo sapiens	TSN	7247	Homo sapiens	23592263
MIRT465127	hsa-let-7f-5p	Homo sapiens	TSC22D2	9819	Homo sapiens	23592263
MIRT465127	hsa-let-7f-5p	Homo sapiens	TSC22D2	9819	Homo sapiens	24398324
MIRT465179	hsa-miR-941	Homo sapiens	TRPS1	7227	Homo sapiens	20371350
MIRT465179	hsa-miR-941	Homo sapiens	TRPS1	7227	Homo sapiens	23446348
MIRT465179	hsa-miR-941	Homo sapiens	TRPS1	7227	Homo sapiens	23592263
MIRT465234	hsa-miR-17-5p	Homo sapiens	TRIP10	9322	Homo sapiens	23592263
MIRT465540	hsa-miR-17-5p	Homo sapiens	PRICKLE4	29964	Homo sapiens	23592263
MIRT465838	hsa-miR-17-5p	Homo sapiens	TMEM64	169200	Homo sapiens	22473208
MIRT465838	hsa-miR-17-5p	Homo sapiens	TMEM64	169200	Homo sapiens	23592263
MIRT466185	hsa-let-7f-5p	Homo sapiens	TMED5	50999	Homo sapiens	23592263
MIRT466185	hsa-let-7f-5p	Homo sapiens	TMED5	50999	Homo sapiens	24906430
MIRT466456	hsa-miR-17-5p	Homo sapiens	TFAM	7019	Homo sapiens	20371350
MIRT466456	hsa-miR-17-5p	Homo sapiens	TFAM	7019	Homo sapiens	21572407
MIRT466456	hsa-miR-17-5p	Homo sapiens	TFAM	7019	Homo sapiens	23446348
MIRT466456	hsa-miR-17-5p	Homo sapiens	TFAM	7019	Homo sapiens	23592263
MIRT466725	hsa-let-7f-5p	Homo sapiens	SYNJ2BP	55333	Homo sapiens	23592263
MIRT467100	hsa-miR-146a-5p	Homo sapiens	SRPRB	58477	Homo sapiens	20371350
MIRT467100	hsa-miR-146a-5p	Homo sapiens	SRPRB	58477	Homo sapiens	21572407
MIRT467100	hsa-miR-146a-5p	Homo sapiens	SRPRB	58477	Homo sapiens	23592263
MIRT467404	hsa-miR-126-5p	Homo sapiens	SOCS3	9021	Homo sapiens	23592263
MIRT467496	hsa-miR-17-5p	Homo sapiens	SMIM13	221710	Homo sapiens	20371350
MIRT467496	hsa-miR-17-5p	Homo sapiens	SMIM13	221710	Homo sapiens	21572407
MIRT467496	hsa-miR-17-5p	Homo sapiens	SMIM13	221710	Homo sapiens	23592263
MIRT467528	hsa-miR-126-5p	Homo sapiens	SMG1	23049	Homo sapiens	21572407
MIRT467528	hsa-miR-126-5p	Homo sapiens	SMG1	23049	Homo sapiens	23592263
MIRT467899	hsa-miR-17-5p	Homo sapiens	SLC22A23	63027	Homo sapiens	23592263
MIRT468089	hsa-miR-146a-5p	Homo sapiens	SHCBP1	79801	Homo sapiens	23592263
MIRT468090	hsa-miR-589-5p	Homo sapiens	SHCBP1	79801	Homo sapiens	23592263
MIRT468162	hsa-miR-17-5p	Homo sapiens	SGPL1	8879	Homo sapiens	23592263
MIRT468186	hsa-miR-17-5p	Homo sapiens	SGMS1	259230	Homo sapiens	23592263
MIRT469101	hsa-let-7f-5p	Homo sapiens	RNF144B	255488	Homo sapiens	23592263
MIRT469229	hsa-miR-146a-5p	Homo sapiens	RHOBTB3	22836	Homo sapiens	23592263
MIRT469715	hsa-let-7f-5p	Homo sapiens	RAB40C	57799	Homo sapiens	23592263
MIRT469762	hsa-miR-146a-5p	Homo sapiens	RAB2B	84932	Homo sapiens	23592263
MIRT469860	hsa-miR-17-5p	Homo sapiens	PXK	54899	Homo sapiens	20371350
MIRT469860	hsa-miR-17-5p	Homo sapiens	PXK	54899	Homo sapiens	21572407
MIRT469860	hsa-miR-17-5p	Homo sapiens	PXK	54899	Homo sapiens	23446348
MIRT469860	hsa-miR-17-5p	Homo sapiens	PXK	54899	Homo sapiens	23592263
MIRT470054	hsa-miR-17-5p	Homo sapiens	PTGFRN	5738	Homo sapiens	23592263
MIRT470418	hsa-let-7f-5p	Homo sapiens	PPP1R15B	84919	Homo sapiens	23592263
MIRT470477	hsa-miR-146a-5p	Homo sapiens	PPP1R11	6992	Homo sapiens	23592263
MIRT470481	hsa-miR-589-5p	Homo sapiens	PPP1R11	6992	Homo sapiens	23592263
MIRT470551	hsa-miR-126-5p	Homo sapiens	COASY	80347	Homo sapiens	23592263
MIRT470680	hsa-let-7f-5p	Homo sapiens	POLR2D	5433	Homo sapiens	21572407
MIRT470680	hsa-let-7f-5p	Homo sapiens	POLR2D	5433	Homo sapiens	23592263
MIRT470862	hsa-let-7f-5p	Homo sapiens	PLXND1	23129	Homo sapiens	23592263
MIRT471011	hsa-miR-17-5p	Homo sapiens	PITPNA	5306	Homo sapiens	23592263
MIRT471272	hsa-let-7f-5p	Homo sapiens	PGM2L1	283209	Homo sapiens	23592263
MIRT471901	hsa-miR-589-5p	Homo sapiens	NUAK2	81788	Homo sapiens	23592263
MIRT471966	hsa-let-7f-5p	Homo sapiens	NR6A1	2649	Homo sapiens	23592263
MIRT472169	hsa-miR-17-5p	Homo sapiens	NIN	51199	Homo sapiens	21572407
MIRT472169	hsa-miR-17-5p	Homo sapiens	NIN	51199	Homo sapiens	23592263
MIRT472285	hsa-miR-17-5p	Homo sapiens	NFIB	4781	Homo sapiens	21572407
MIRT472285	hsa-miR-17-5p	Homo sapiens	NFIB	4781	Homo sapiens	23592263
MIRT472342	hsa-miR-17-5p	Homo sapiens	NETO2	81831	Homo sapiens	21572407
MIRT472342	hsa-miR-17-5p	Homo sapiens	NETO2	81831	Homo sapiens	23592263
MIRT472594	hsa-miR-146a-5p	Homo sapiens	NACC1	112939	Homo sapiens	23592263
MIRT472595	hsa-miR-589-5p	Homo sapiens	NACC1	112939	Homo sapiens	23592263
MIRT472617	hsa-miR-126-5p	Homo sapiens	NAA50	80218	Homo sapiens	23592263
MIRT472673	hsa-let-7f-5p	Homo sapiens	NAA20	51126	Homo sapiens	23592263
MIRT472740	hsa-let-7f-5p	Homo sapiens	MTUS1	57509	Homo sapiens	23446348
MIRT472740	hsa-let-7f-5p	Homo sapiens	MTUS1	57509	Homo sapiens	23592263
MIRT472740	hsa-let-7f-5p	Homo sapiens	MTUS1	57509	Homo sapiens	24398324
MIRT473131	hsa-let-7f-5p	Homo sapiens	MLLT10	8028	Homo sapiens	23592263
MIRT473169	hsa-miR-17-5p	Homo sapiens	MLLT1	4298	Homo sapiens	23592263
MIRT473242	hsa-let-7f-5p	Homo sapiens	SMCR7L	54471	Homo sapiens	20371350
MIRT473242	hsa-let-7f-5p	Homo sapiens	SMCR7L	54471	Homo sapiens	21572407
MIRT473242	hsa-let-7f-5p	Homo sapiens	SMCR7L	54471	Homo sapiens	23592263
MIRT473242	hsa-let-7f-5p	Homo sapiens	SMCR7L	54471	Homo sapiens	24398324
MIRT473811	hsa-miR-17-5p	Homo sapiens	MAP3K2	10746	Homo sapiens	22473208
MIRT473811	hsa-miR-17-5p	Homo sapiens	MAP3K2	10746	Homo sapiens	23592263
MIRT473827	hsa-let-7f-5p	Homo sapiens	MAP2K7	5609	Homo sapiens	23592263
MIRT473908	hsa-miR-17-5p	Homo sapiens	M6PR	4074	Homo sapiens	20371350
MIRT473908	hsa-miR-17-5p	Homo sapiens	M6PR	4074	Homo sapiens	21572407
MIRT473908	hsa-miR-17-5p	Homo sapiens	M6PR	4074	Homo sapiens	22473208
MIRT473908	hsa-miR-17-5p	Homo sapiens	M6PR	4074	Homo sapiens	23446348
MIRT473908	hsa-miR-17-5p	Homo sapiens	M6PR	4074	Homo sapiens	23592263
MIRT473939	hsa-let-7f-5p	Homo sapiens	LYN	4067	Homo sapiens	23592263
MIRT474025	hsa-let-7f-5p	Homo sapiens	LRRC20	55222	Homo sapiens	23592263
MIRT474422	hsa-miR-17-5p	Homo sapiens	KLHL28	54813	Homo sapiens	20371350
MIRT474422	hsa-miR-17-5p	Homo sapiens	KLHL28	54813	Homo sapiens	21572407
MIRT474422	hsa-miR-17-5p	Homo sapiens	KLHL28	54813	Homo sapiens	22473208
MIRT474422	hsa-miR-17-5p	Homo sapiens	KLHL28	54813	Homo sapiens	23592263
MIRT474422	hsa-miR-17-5p	Homo sapiens	KLHL28	54813	Homo sapiens	23824327
MIRT474495	hsa-let-7f-5p	Homo sapiens	KLHDC8B	200942	Homo sapiens	23592263
MIRT474600	hsa-miR-17-5p	Homo sapiens	KLF6	1316	Homo sapiens	23592263
MIRT474765	hsa-let-7f-5p	Homo sapiens	KIAA0930	23313	Homo sapiens	23592263
MIRT474910	hsa-let-7f-5p	Homo sapiens	KCTD21	283219	Homo sapiens	23592263
MIRT475072	hsa-miR-126-5p	Homo sapiens	ITSN2	50618	Homo sapiens	23592263
MIRT475072	hsa-miR-126-5p	Homo sapiens	ITSN2	50618	Homo sapiens	24398324
MIRT475330	hsa-let-7f-5p	Homo sapiens	IFNLR1	163702	Homo sapiens	23592263
MIRT475378	hsa-let-7f-5p	Homo sapiens	ICOSLG	23308	Homo sapiens	23592263
MIRT475409	hsa-miR-17-5p	Homo sapiens	ICMT	23463	Homo sapiens	21572407
MIRT475409	hsa-miR-17-5p	Homo sapiens	ICMT	23463	Homo sapiens	23592263
MIRT475478	hsa-miR-17-5p	Homo sapiens	HSPA8	3312	Homo sapiens	20371350
MIRT475478	hsa-miR-17-5p	Homo sapiens	HSPA8	3312	Homo sapiens	23446348
MIRT475478	hsa-miR-17-5p	Homo sapiens	HSPA8	3312	Homo sapiens	23592263
MIRT475732	hsa-let-7f-5p	Homo sapiens	HERPUD1	9709	Homo sapiens	23592263
MIRT475732	hsa-let-7f-5p	Homo sapiens	HERPUD1	9709	Homo sapiens	23706177
MIRT476125	hsa-miR-17-5p	Homo sapiens	GPR157	80045	Homo sapiens	20371350
MIRT476125	hsa-miR-17-5p	Homo sapiens	GPR157	80045	Homo sapiens	23446348
MIRT476125	hsa-miR-17-5p	Homo sapiens	GPR157	80045	Homo sapiens	23592263
MIRT476547	hsa-let-7f-5p	Homo sapiens	GABPB1	2553	Homo sapiens	23313552
MIRT476547	hsa-let-7f-5p	Homo sapiens	GABPB1	2553	Homo sapiens	23592263
MIRT476909	hsa-miR-17-5p	Homo sapiens	FBXL5	26234	Homo sapiens	20371350
MIRT476909	hsa-miR-17-5p	Homo sapiens	FBXL5	26234	Homo sapiens	21572407
MIRT476909	hsa-miR-17-5p	Homo sapiens	FBXL5	26234	Homo sapiens	22012620
MIRT476909	hsa-miR-17-5p	Homo sapiens	FBXL5	26234	Homo sapiens	22473208
MIRT476909	hsa-miR-17-5p	Homo sapiens	FBXL5	26234	Homo sapiens	23446348
MIRT476909	hsa-miR-17-5p	Homo sapiens	FBXL5	26234	Homo sapiens	23592263
MIRT476909	hsa-miR-17-5p	Homo sapiens	FBXL5	26234	Homo sapiens	24398324
MIRT476978	hsa-let-7f-5p	Homo sapiens	FAM83G	644815	Homo sapiens	23592263
MIRT476978	hsa-let-7f-5p	Homo sapiens	FAM83G	644815	Homo sapiens	24398324
MIRT477117	hsa-miR-17-5p	Homo sapiens	FAM160B1	57700	Homo sapiens	20371350
MIRT477117	hsa-miR-17-5p	Homo sapiens	FAM160B1	57700	Homo sapiens	23446348
MIRT477117	hsa-miR-17-5p	Homo sapiens	FAM160B1	57700	Homo sapiens	23592263
MIRT477198	hsa-miR-17-5p	Homo sapiens	F3	2152	Homo sapiens	20371350
MIRT477198	hsa-miR-17-5p	Homo sapiens	F3	2152	Homo sapiens	21572407
MIRT477198	hsa-miR-17-5p	Homo sapiens	F3	2152	Homo sapiens	23446348
MIRT477198	hsa-miR-17-5p	Homo sapiens	F3	2152	Homo sapiens	23592263
MIRT477287	hsa-miR-17-5p	Homo sapiens	ERGIC2	51290	Homo sapiens	23592263
MIRT477540	hsa-let-7f-5p	Homo sapiens	EIF4G2	1982	Homo sapiens	21572407
MIRT477540	hsa-let-7f-5p	Homo sapiens	EIF4G2	1982	Homo sapiens	23592263
MIRT477681	hsa-let-7f-5p	Homo sapiens	EFHD2	79180	Homo sapiens	23592263
MIRT478720	hsa-miR-17-5p	Homo sapiens	CSNK1A1	1452	Homo sapiens	20371350
MIRT478720	hsa-miR-17-5p	Homo sapiens	CSNK1A1	1452	Homo sapiens	23592263
MIRT479041	hsa-miR-17-5p	Homo sapiens	COIL	8161	Homo sapiens	20371350
MIRT479041	hsa-miR-17-5p	Homo sapiens	COIL	8161	Homo sapiens	21572407
MIRT479041	hsa-miR-17-5p	Homo sapiens	COIL	8161	Homo sapiens	23446348
MIRT479041	hsa-miR-17-5p	Homo sapiens	COIL	8161	Homo sapiens	23592263
MIRT479041	hsa-miR-17-5p	Homo sapiens	COIL	8161	Homo sapiens	24398324
MIRT479066	hsa-miR-17-5p	Homo sapiens	CNOT6L	246175	Homo sapiens	20371350
MIRT479066	hsa-miR-17-5p	Homo sapiens	CNOT6L	246175	Homo sapiens	21572407
MIRT479066	hsa-miR-17-5p	Homo sapiens	CNOT6L	246175	Homo sapiens	23446348
MIRT479066	hsa-miR-17-5p	Homo sapiens	CNOT6L	246175	Homo sapiens	23592263
MIRT479269	hsa-miR-17-5p	Homo sapiens	CHSY1	22856	Homo sapiens	23592263
MIRT480568	hsa-miR-17-5p	Homo sapiens	BZW1	9689	Homo sapiens	23592263
MIRT480677	hsa-miR-17-5p	Homo sapiens	BSCL2	26580	Homo sapiens	23592263
MIRT480954	hsa-miR-17-5p	Homo sapiens	BBX	56987	Homo sapiens	20371350
MIRT480954	hsa-miR-17-5p	Homo sapiens	BBX	56987	Homo sapiens	21572407
MIRT480954	hsa-miR-17-5p	Homo sapiens	BBX	56987	Homo sapiens	23446348
MIRT480954	hsa-miR-17-5p	Homo sapiens	BBX	56987	Homo sapiens	23592263
MIRT481199	hsa-let-7f-5p	Homo sapiens	ATXN7L3B	552889	Homo sapiens	20371350
MIRT481199	hsa-let-7f-5p	Homo sapiens	ATXN7L3B	552889	Homo sapiens	23592263
MIRT481242	hsa-let-7f-5p	Homo sapiens	ATXN7L3	56970	Homo sapiens	23592263
MIRT481348	hsa-miR-17-5p	Homo sapiens	ATL3	25923	Homo sapiens	22473208
MIRT481348	hsa-miR-17-5p	Homo sapiens	ATL3	25923	Homo sapiens	23592263
MIRT481362	hsa-let-7f-5p	Homo sapiens	ATG9A	79065	Homo sapiens	23592263
MIRT481369	hsa-miR-146a-5p	Homo sapiens	ATG9A	79065	Homo sapiens	23592263
MIRT481387	hsa-let-7f-5p	Homo sapiens	ATG12	9140	Homo sapiens	23592263
MIRT481605	hsa-miR-17-5p	Homo sapiens	ARHGAP1	392	Homo sapiens	20371350
MIRT481605	hsa-miR-17-5p	Homo sapiens	ARHGAP1	392	Homo sapiens	21572407
MIRT481605	hsa-miR-17-5p	Homo sapiens	ARHGAP1	392	Homo sapiens	22473208
MIRT481605	hsa-miR-17-5p	Homo sapiens	ARHGAP1	392	Homo sapiens	23592263
MIRT481651	hsa-let-7f-5p	Homo sapiens	AREL1	9870	Homo sapiens	23592263
MIRT481845	hsa-let-7f-5p	Homo sapiens	AP1S1	1174	Homo sapiens	23592263
MIRT481888	hsa-miR-17-5p	Homo sapiens	ANKRD50	57182	Homo sapiens	23592263
MIRT482137	hsa-miR-17-5p	Homo sapiens	AKAP11	11215	Homo sapiens	20371350
MIRT482137	hsa-miR-17-5p	Homo sapiens	AKAP11	11215	Homo sapiens	21572407
MIRT482137	hsa-miR-17-5p	Homo sapiens	AKAP11	11215	Homo sapiens	22012620
MIRT482137	hsa-miR-17-5p	Homo sapiens	AKAP11	11215	Homo sapiens	23446348
MIRT482137	hsa-miR-17-5p	Homo sapiens	AKAP11	11215	Homo sapiens	23592263
MIRT482137	hsa-miR-17-5p	Homo sapiens	AKAP11	11215	Homo sapiens	24398324
MIRT482183	hsa-let-7f-5p	Homo sapiens	AHR	196	Homo sapiens	23592263
MIRT482219	hsa-let-7f-5p	Homo sapiens	AHCYL2	23382	Homo sapiens	23592263
MIRT482272	hsa-miR-126-5p	Homo sapiens	37469	27161	Homo sapiens	23592263
MIRT484866	hsa-miR-17-5p	Homo sapiens	ZNF70	7621	Homo sapiens	20371350
MIRT484866	hsa-miR-17-5p	Homo sapiens	ZNF70	7621	Homo sapiens	23592263
MIRT484887	hsa-miR-17-5p	Homo sapiens	ZNF652	22834	Homo sapiens	23592263
MIRT485100	hsa-miR-17-5p	Homo sapiens	SLC30A1	7779	Homo sapiens	21572407
MIRT485100	hsa-miR-17-5p	Homo sapiens	SLC30A1	7779	Homo sapiens	23592263
MIRT485194	hsa-miR-17-5p	Homo sapiens	PTP4A1	7803	Homo sapiens	21572407
MIRT485194	hsa-miR-17-5p	Homo sapiens	PTP4A1	7803	Homo sapiens	23592263
MIRT485271	hsa-miR-589-5p	Homo sapiens	PLEKHA3	65977	Homo sapiens	23592263
MIRT485295	hsa-let-7f-5p	Homo sapiens	PLAGL2	5326	Homo sapiens	23592263
MIRT485335	hsa-miR-17-5p	Homo sapiens	MYO1D	4642	Homo sapiens	23592263
MIRT485369	hsa-miR-17-5p	Homo sapiens	MYLIP	29116	Homo sapiens	20371350
MIRT485369	hsa-miR-17-5p	Homo sapiens	MYLIP	29116	Homo sapiens	21572407
MIRT485369	hsa-miR-17-5p	Homo sapiens	MYLIP	29116	Homo sapiens	23313552
MIRT485369	hsa-miR-17-5p	Homo sapiens	MYLIP	29116	Homo sapiens	23446348
MIRT485369	hsa-miR-17-5p	Homo sapiens	MYLIP	29116	Homo sapiens	23592263
MIRT485369	hsa-miR-17-5p	Homo sapiens	MYLIP	29116	Homo sapiens	24398324
MIRT485589	hsa-miR-17-5p	Homo sapiens	FOXQ1	94234	Homo sapiens	23592263
MIRT485818	hsa-miR-17-5p	Homo sapiens	ARID4B	51742	Homo sapiens	21572407
MIRT485818	hsa-miR-17-5p	Homo sapiens	ARID4B	51742	Homo sapiens	22473208
MIRT485818	hsa-miR-17-5p	Homo sapiens	ARID4B	51742	Homo sapiens	23592263
MIRT485941	hsa-miR-941	Homo sapiens	ECSIT	51295	Homo sapiens	20371350
MIRT485941	hsa-miR-941	Homo sapiens	ECSIT	51295	Homo sapiens	23592263
MIRT486030	hsa-miR-17-5p	Homo sapiens	LPAR2	9170	Homo sapiens	23592263
MIRT486658	hsa-let-7f-5p	Homo sapiens	ZNF28	7576	Homo sapiens	23592263
MIRT486758	hsa-miR-17-5p	Homo sapiens	CNOT4	4850	Homo sapiens	20371350
MIRT486758	hsa-miR-17-5p	Homo sapiens	CNOT4	4850	Homo sapiens	21572407
MIRT486758	hsa-miR-17-5p	Homo sapiens	CNOT4	4850	Homo sapiens	23592263
MIRT487523	hsa-miR-146a-5p	Homo sapiens	GXYLT2	727936	Homo sapiens	23592263
MIRT487736	hsa-miR-146a-5p	Homo sapiens	MICAL2	9645	Homo sapiens	20371350
MIRT487736	hsa-miR-146a-5p	Homo sapiens	MICAL2	9645	Homo sapiens	23592263
MIRT487737	hsa-miR-589-5p	Homo sapiens	MICAL2	9645	Homo sapiens	20371350
MIRT487737	hsa-miR-589-5p	Homo sapiens	MICAL2	9645	Homo sapiens	23592263
MIRT487854	hsa-miR-941	Homo sapiens	CLSTN1	22883	Homo sapiens	20371350
MIRT487854	hsa-miR-941	Homo sapiens	CLSTN1	22883	Homo sapiens	23592263
MIRT488424	hsa-miR-146a-5p	Homo sapiens	COPA	1314	Homo sapiens	23592263
MIRT488425	hsa-miR-589-5p	Homo sapiens	COPA	1314	Homo sapiens	23592263
MIRT489412	hsa-let-7f-5p	Homo sapiens	TUBB2A	7280	Homo sapiens	23592263
MIRT489608	hsa-miR-17-5p	Homo sapiens	ZDHHC20	253832	Homo sapiens	20371350
MIRT489608	hsa-miR-17-5p	Homo sapiens	ZDHHC20	253832	Homo sapiens	21572407
MIRT489608	hsa-miR-17-5p	Homo sapiens	ZDHHC20	253832	Homo sapiens	23446348
MIRT489608	hsa-miR-17-5p	Homo sapiens	ZDHHC20	253832	Homo sapiens	23592263
MIRT489608	hsa-miR-17-5p	Homo sapiens	ZDHHC20	253832	Homo sapiens	24398324
MIRT491661	hsa-miR-17-5p	Homo sapiens	PDRG1	81572	Homo sapiens	20371350
MIRT491661	hsa-miR-17-5p	Homo sapiens	PDRG1	81572	Homo sapiens	21572407
MIRT491661	hsa-miR-17-5p	Homo sapiens	PDRG1	81572	Homo sapiens	23446348
MIRT491661	hsa-miR-17-5p	Homo sapiens	PDRG1	81572	Homo sapiens	23592263
MIRT491661	hsa-miR-17-5p	Homo sapiens	PDRG1	81572	Homo sapiens	24398324
MIRT491808	hsa-miR-17-5p	Homo sapiens	ZFYVE21	79038	Homo sapiens	20371350
MIRT491808	hsa-miR-17-5p	Homo sapiens	ZFYVE21	79038	Homo sapiens	21572407
MIRT491808	hsa-miR-17-5p	Homo sapiens	ZFYVE21	79038	Homo sapiens	23446348
MIRT491808	hsa-miR-17-5p	Homo sapiens	ZFYVE21	79038	Homo sapiens	23592263
MIRT491857	hsa-let-7f-5p	Homo sapiens	ZBTB5	9925	Homo sapiens	20371350
MIRT491857	hsa-let-7f-5p	Homo sapiens	ZBTB5	9925	Homo sapiens	21572407
MIRT491857	hsa-let-7f-5p	Homo sapiens	ZBTB5	9925	Homo sapiens	23592263
MIRT491857	hsa-let-7f-5p	Homo sapiens	ZBTB5	9925	Homo sapiens	24398324
MIRT492012	hsa-miR-17-5p	Homo sapiens	UGCG	7357	Homo sapiens	23592263
MIRT492022	hsa-miR-486-5p	Homo sapiens	UBASH3B	84959	Homo sapiens	23592263
MIRT492213	hsa-let-7f-5p	Homo sapiens	SOCS1	8651	Homo sapiens	23592263
MIRT492359	hsa-miR-126-5p	Homo sapiens	SEMA7A	8482	Homo sapiens	23592263
MIRT492380	hsa-miR-17-5p	Homo sapiens	SEMA7A	8482	Homo sapiens	23592263
MIRT492630	hsa-let-7f-5p	Homo sapiens	PMAIP1	5366	Homo sapiens	23592263
MIRT492782	hsa-miR-17-5p	Homo sapiens	PDGFB	5155	Homo sapiens	23592263
MIRT493127	hsa-miR-17-5p	Homo sapiens	MKNK2	2872	Homo sapiens	20371350
MIRT493127	hsa-miR-17-5p	Homo sapiens	MKNK2	2872	Homo sapiens	22012620
MIRT493127	hsa-miR-17-5p	Homo sapiens	MKNK2	2872	Homo sapiens	22473208
MIRT493127	hsa-miR-17-5p	Homo sapiens	MKNK2	2872	Homo sapiens	23592263
MIRT493324	hsa-let-7f-5p	Homo sapiens	LIMD2	80774	Homo sapiens	23592263
MIRT493462	hsa-miR-589-5p	Homo sapiens	IPPK	64768	Homo sapiens	20371350
MIRT493462	hsa-miR-589-5p	Homo sapiens	IPPK	64768	Homo sapiens	23592263
MIRT493617	hsa-miR-17-5p	Homo sapiens	HMGB3	3149	Homo sapiens	21572407
MIRT493617	hsa-miR-17-5p	Homo sapiens	HMGB3	3149	Homo sapiens	23446348
MIRT493617	hsa-miR-17-5p	Homo sapiens	HMGB3	3149	Homo sapiens	23592263
MIRT493741	hsa-miR-146a-5p	Homo sapiens	GRAP2	9402	Homo sapiens	23592263
MIRT493900	hsa-let-7f-5p	Homo sapiens	FAM43A	131583	Homo sapiens	20371350
MIRT493900	hsa-let-7f-5p	Homo sapiens	FAM43A	131583	Homo sapiens	23592263
MIRT494078	hsa-miR-17-5p	Homo sapiens	DUSP2	1844	Homo sapiens	22012620
MIRT494078	hsa-miR-17-5p	Homo sapiens	DUSP2	1844	Homo sapiens	23592263
MIRT494262	hsa-let-7f-5p	Homo sapiens	CEP120	153241	Homo sapiens	23592263
MIRT494430	hsa-miR-17-5p	Homo sapiens	BTG2	7832	Homo sapiens	21572407
MIRT494430	hsa-miR-17-5p	Homo sapiens	BTG2	7832	Homo sapiens	23592263
MIRT494483	hsa-miR-126-5p	Homo sapiens	BRWD3	254065	Homo sapiens	23592263
MIRT494634	hsa-miR-941	Homo sapiens	ASB6	140459	Homo sapiens	20371350
MIRT494634	hsa-miR-941	Homo sapiens	ASB6	140459	Homo sapiens	23592263
MIRT494682	hsa-let-7f-5p	Homo sapiens	ARID3A	1820	Homo sapiens	23592263
MIRT495967	hsa-let-7f-5p	Homo sapiens	TBC1D19	55296	Homo sapiens	22291592
MIRT496065	hsa-miR-17-5p	Homo sapiens	MORC1	27136	Homo sapiens	22291592
MIRT496082	hsa-miR-941	Homo sapiens	ATP1B4	23439	Homo sapiens	22291592
MIRT496110	hsa-let-7f-5p	Homo sapiens	SNX17	9784	Homo sapiens	22291592
MIRT496211	hsa-miR-941	Homo sapiens	PLEKHG2	64857	Homo sapiens	22291592
MIRT497304	hsa-miR-146a-5p	Homo sapiens	CD300LB	124599	Homo sapiens	22291592
MIRT497305	hsa-miR-589-5p	Homo sapiens	CD300LB	124599	Homo sapiens	22291592
MIRT497874	hsa-let-7f-5p	Homo sapiens	SLC12A7	10723	Homo sapiens	22291592
MIRT498107	hsa-miR-486-5p	Homo sapiens	RCOR3	55758	Homo sapiens	22291592
MIRT498121	hsa-let-7f-5p	Homo sapiens	PLEKHO1	51177	Homo sapiens	20371350
MIRT498121	hsa-let-7f-5p	Homo sapiens	PLEKHO1	51177	Homo sapiens	22291592
MIRT498164	hsa-miR-17-5p	Homo sapiens	FEM1C	56929	Homo sapiens	20371350
MIRT498164	hsa-miR-17-5p	Homo sapiens	FEM1C	56929	Homo sapiens	22012620
MIRT498164	hsa-miR-17-5p	Homo sapiens	FEM1C	56929	Homo sapiens	22291592
MIRT498164	hsa-miR-17-5p	Homo sapiens	FEM1C	56929	Homo sapiens	22473208
MIRT498164	hsa-miR-17-5p	Homo sapiens	FEM1C	56929	Homo sapiens	23446348
MIRT499404	hsa-let-7f-5p	Homo sapiens	PLCG2	5336	Homo sapiens	23446348
MIRT499404	hsa-let-7f-5p	Homo sapiens	PLCG2	5336	Homo sapiens	24398324
MIRT499492	hsa-let-7f-5p	Homo sapiens	GGA3	23163	Homo sapiens	24398324
MIRT499652	hsa-let-7f-5p	Homo sapiens	SDR42E1	93517	Homo sapiens	24398324
MIRT499844	hsa-miR-126-5p	Homo sapiens	AVPR1A	552	Homo sapiens	22012620
MIRT499844	hsa-miR-126-5p	Homo sapiens	AVPR1A	552	Homo sapiens	24398324
MIRT499908	hsa-miR-17-5p	Homo sapiens	KIAA1191	57179	Homo sapiens	20371350
MIRT499908	hsa-miR-17-5p	Homo sapiens	KIAA1191	57179	Homo sapiens	22473208
MIRT499908	hsa-miR-17-5p	Homo sapiens	KIAA1191	57179	Homo sapiens	24398324
MIRT499941	hsa-let-7f-5p	Homo sapiens	MFSD8	256471	Homo sapiens	24398324
MIRT499996	hsa-let-7f-5p	Homo sapiens	HIST1H2BD	3017	Homo sapiens	23446348
MIRT499996	hsa-let-7f-5p	Homo sapiens	HIST1H2BD	3017	Homo sapiens	24398324
MIRT500725	hsa-miR-17-5p	Homo sapiens	TRIM37	4591	Homo sapiens	24398324
MIRT500767	hsa-miR-17-5p	Homo sapiens	TMEM127	55654	Homo sapiens	20371350
MIRT500767	hsa-miR-17-5p	Homo sapiens	TMEM127	55654	Homo sapiens	21572407
MIRT500767	hsa-miR-17-5p	Homo sapiens	TMEM127	55654	Homo sapiens	22473208
MIRT500767	hsa-miR-17-5p	Homo sapiens	TMEM127	55654	Homo sapiens	23313552
MIRT500767	hsa-miR-17-5p	Homo sapiens	TMEM127	55654	Homo sapiens	24398324
MIRT500816	hsa-let-7f-5p	Homo sapiens	THBS1	7057	Homo sapiens	24398324
MIRT500872	hsa-miR-17-5p	Homo sapiens	SUCO	51430	Homo sapiens	21572407
MIRT500872	hsa-miR-17-5p	Homo sapiens	SUCO	51430	Homo sapiens	22473208
MIRT500872	hsa-miR-17-5p	Homo sapiens	SUCO	51430	Homo sapiens	24398324
MIRT500903	hsa-let-7f-5p	Homo sapiens	STRN	6801	Homo sapiens	20371350
MIRT500903	hsa-let-7f-5p	Homo sapiens	STRN	6801	Homo sapiens	24398324
MIRT501117	hsa-let-7f-5p	Homo sapiens	SLC5A6	8884	Homo sapiens	21572407
MIRT501117	hsa-let-7f-5p	Homo sapiens	SLC5A6	8884	Homo sapiens	24398324
MIRT501176	hsa-let-7f-5p	Homo sapiens	SLC10A7	84068	Homo sapiens	20371350
MIRT501176	hsa-let-7f-5p	Homo sapiens	SLC10A7	84068	Homo sapiens	21572407
MIRT501176	hsa-let-7f-5p	Homo sapiens	SLC10A7	84068	Homo sapiens	24398324
MIRT501211	hsa-let-7f-5p	Homo sapiens	SUMO1	7341	Homo sapiens	24398324
MIRT501246	hsa-let-7f-5p	Homo sapiens	SEMA4C	54910	Homo sapiens	20371350
MIRT501246	hsa-let-7f-5p	Homo sapiens	SEMA4C	54910	Homo sapiens	23446348
MIRT501246	hsa-let-7f-5p	Homo sapiens	SEMA4C	54910	Homo sapiens	24398324
MIRT501329	hsa-let-7f-5p	Homo sapiens	RNFT1	51136	Homo sapiens	24398324
MIRT501352	hsa-let-7f-5p	Homo sapiens	RNF44	22838	Homo sapiens	20371350
MIRT501352	hsa-let-7f-5p	Homo sapiens	RNF44	22838	Homo sapiens	24398324
MIRT501390	hsa-let-7f-5p	Homo sapiens	RBFOX2	23543	Homo sapiens	20371350
MIRT501390	hsa-let-7f-5p	Homo sapiens	RBFOX2	23543	Homo sapiens	21572407
MIRT501390	hsa-let-7f-5p	Homo sapiens	RBFOX2	23543	Homo sapiens	22012620
MIRT501390	hsa-let-7f-5p	Homo sapiens	RBFOX2	23543	Homo sapiens	23446348
MIRT501390	hsa-let-7f-5p	Homo sapiens	RBFOX2	23543	Homo sapiens	24398324
MIRT501434	hsa-let-7f-5p	Homo sapiens	RAB11FIP4	84440	Homo sapiens	24398324
MIRT501468	hsa-miR-17-5p	Homo sapiens	PTPN4	5775	Homo sapiens	20371350
MIRT501468	hsa-miR-17-5p	Homo sapiens	PTPN4	5775	Homo sapiens	21572407
MIRT501468	hsa-miR-17-5p	Homo sapiens	PTPN4	5775	Homo sapiens	22473208
MIRT501468	hsa-miR-17-5p	Homo sapiens	PTPN4	5775	Homo sapiens	23446348
MIRT501468	hsa-miR-17-5p	Homo sapiens	PTPN4	5775	Homo sapiens	24398324
MIRT501758	hsa-let-7f-5p	Homo sapiens	NSD1	64324	Homo sapiens	24398324
MIRT501922	hsa-miR-146a-5p	Homo sapiens	MBD4	8930	Homo sapiens	21572407
MIRT501922	hsa-miR-146a-5p	Homo sapiens	MBD4	8930	Homo sapiens	24398324
MIRT501935	hsa-miR-126-5p	Homo sapiens	MBD2	8932	Homo sapiens	20371350
MIRT501935	hsa-miR-126-5p	Homo sapiens	MBD2	8932	Homo sapiens	21572407
MIRT501935	hsa-miR-126-5p	Homo sapiens	MBD2	8932	Homo sapiens	23446348
MIRT501935	hsa-miR-126-5p	Homo sapiens	MBD2	8932	Homo sapiens	24398324
MIRT501945	hsa-let-7f-5p	Homo sapiens	MBD2	8932	Homo sapiens	20371350
MIRT501945	hsa-let-7f-5p	Homo sapiens	MBD2	8932	Homo sapiens	21572407
MIRT501945	hsa-let-7f-5p	Homo sapiens	MBD2	8932	Homo sapiens	23446348
MIRT501945	hsa-let-7f-5p	Homo sapiens	MBD2	8932	Homo sapiens	24398324
MIRT501965	hsa-miR-126-5p	Homo sapiens	MAPK8	5599	Homo sapiens	24398324
MIRT502006	hsa-miR-17-5p	Homo sapiens	MAP7	9053	Homo sapiens	20371350
MIRT502006	hsa-miR-17-5p	Homo sapiens	MAP7	9053	Homo sapiens	22012620
MIRT502006	hsa-miR-17-5p	Homo sapiens	MAP7	9053	Homo sapiens	23446348
MIRT502006	hsa-miR-17-5p	Homo sapiens	MAP7	9053	Homo sapiens	24398324
MIRT502052	hsa-miR-17-5p	Homo sapiens	LAMTOR1	55004	Homo sapiens	20371350
MIRT502052	hsa-miR-17-5p	Homo sapiens	LAMTOR1	55004	Homo sapiens	23446348
MIRT502052	hsa-miR-17-5p	Homo sapiens	LAMTOR1	55004	Homo sapiens	24398324
MIRT502107	hsa-let-7f-5p	Homo sapiens	KPNA5	3841	Homo sapiens	20371350
MIRT502107	hsa-let-7f-5p	Homo sapiens	KPNA5	3841	Homo sapiens	21572407
MIRT502107	hsa-let-7f-5p	Homo sapiens	KPNA5	3841	Homo sapiens	23446348
MIRT502107	hsa-let-7f-5p	Homo sapiens	KPNA5	3841	Homo sapiens	24398324
MIRT502128	hsa-let-7f-5p	Homo sapiens	KMT2D	8085	Homo sapiens	21572407
MIRT502128	hsa-let-7f-5p	Homo sapiens	KMT2D	8085	Homo sapiens	24398324
MIRT502373	hsa-miR-17-5p	Homo sapiens	GIGYF1	64599	Homo sapiens	20371350
MIRT502373	hsa-miR-17-5p	Homo sapiens	GIGYF1	64599	Homo sapiens	21572407
MIRT502373	hsa-miR-17-5p	Homo sapiens	GIGYF1	64599	Homo sapiens	22473208
MIRT502373	hsa-miR-17-5p	Homo sapiens	GIGYF1	64599	Homo sapiens	23446348
MIRT502373	hsa-miR-17-5p	Homo sapiens	GIGYF1	64599	Homo sapiens	24398324
MIRT502405	hsa-miR-17-5p	Homo sapiens	GATA6	2627	Homo sapiens	20371350
MIRT502405	hsa-miR-17-5p	Homo sapiens	GATA6	2627	Homo sapiens	21572407
MIRT502405	hsa-miR-17-5p	Homo sapiens	GATA6	2627	Homo sapiens	23446348
MIRT502405	hsa-miR-17-5p	Homo sapiens	GATA6	2627	Homo sapiens	24398324
MIRT502785	hsa-let-7f-5p	Homo sapiens	CEP135	9662	Homo sapiens	24398324
MIRT502843	hsa-let-7f-5p	Homo sapiens	CELF1	10658	Homo sapiens	24398324
MIRT503082	hsa-miR-17-5p	Homo sapiens	C11orf30	56946	Homo sapiens	20371350
MIRT503082	hsa-miR-17-5p	Homo sapiens	C11orf30	56946	Homo sapiens	21572407
MIRT503082	hsa-miR-17-5p	Homo sapiens	C11orf30	56946	Homo sapiens	22012620
MIRT503082	hsa-miR-17-5p	Homo sapiens	C11orf30	56946	Homo sapiens	22473208
MIRT503082	hsa-miR-17-5p	Homo sapiens	C11orf30	56946	Homo sapiens	24398324
MIRT503216	hsa-miR-17-5p	Homo sapiens	ACER2	340485	Homo sapiens	24398324
MIRT503246	hsa-miR-126-5p	Homo sapiens	ZFP36	7538	Homo sapiens	23313552
MIRT503246	hsa-miR-126-5p	Homo sapiens	ZFP36	7538	Homo sapiens	23446348
MIRT503611	hsa-miR-17-5p	Homo sapiens	ZNF780A	284323	Homo sapiens	23446348
MIRT503753	hsa-miR-941	Homo sapiens	CEP19	84984	Homo sapiens	20371350
MIRT503753	hsa-miR-941	Homo sapiens	CEP19	84984	Homo sapiens	21572407
MIRT503753	hsa-miR-941	Homo sapiens	CEP19	84984	Homo sapiens	23446348
MIRT503807	hsa-miR-17-5p	Homo sapiens	ZNF12	7559	Homo sapiens	20371350
MIRT503807	hsa-miR-17-5p	Homo sapiens	ZNF12	7559	Homo sapiens	21572407
MIRT503807	hsa-miR-17-5p	Homo sapiens	ZNF12	7559	Homo sapiens	22473208
MIRT503807	hsa-miR-17-5p	Homo sapiens	ZNF12	7559	Homo sapiens	23446348
MIRT503830	hsa-miR-17-5p	Homo sapiens	TMEM242	729515	Homo sapiens	20371350
MIRT503830	hsa-miR-17-5p	Homo sapiens	TMEM242	729515	Homo sapiens	23446348
MIRT503962	hsa-miR-126-5p	Homo sapiens	ZNF180	7733	Homo sapiens	21572407
MIRT503962	hsa-miR-126-5p	Homo sapiens	ZNF180	7733	Homo sapiens	22012620
MIRT503962	hsa-miR-126-5p	Homo sapiens	ZNF180	7733	Homo sapiens	23446348
MIRT503968	hsa-miR-17-5p	Homo sapiens	ZNF180	7733	Homo sapiens	21572407
MIRT503968	hsa-miR-17-5p	Homo sapiens	ZNF180	7733	Homo sapiens	22012620
MIRT503968	hsa-miR-17-5p	Homo sapiens	ZNF180	7733	Homo sapiens	23446348
MIRT504100	hsa-miR-17-5p	Homo sapiens	C9orf40	55071	Homo sapiens	20371350
MIRT504100	hsa-miR-17-5p	Homo sapiens	C9orf40	55071	Homo sapiens	21572407
MIRT504100	hsa-miR-17-5p	Homo sapiens	C9orf40	55071	Homo sapiens	22473208
MIRT504100	hsa-miR-17-5p	Homo sapiens	C9orf40	55071	Homo sapiens	23446348
MIRT504567	hsa-miR-17-5p	Homo sapiens	ZNF417	147687	Homo sapiens	20371350
MIRT504567	hsa-miR-17-5p	Homo sapiens	ZNF417	147687	Homo sapiens	21572407
MIRT504567	hsa-miR-17-5p	Homo sapiens	ZNF417	147687	Homo sapiens	23446348
MIRT504642	hsa-miR-17-5p	Homo sapiens	MFSD8	256471	Homo sapiens	20371350
MIRT504642	hsa-miR-17-5p	Homo sapiens	MFSD8	256471	Homo sapiens	21572407
MIRT504642	hsa-miR-17-5p	Homo sapiens	MFSD8	256471	Homo sapiens	23446348
MIRT504788	hsa-let-7f-5p	Homo sapiens	C12orf4	57102	Homo sapiens	23446348
MIRT505015	hsa-let-7f-5p	Homo sapiens	ZNF644	84146	Homo sapiens	23446348
MIRT505033	hsa-miR-486-5p	Homo sapiens	ZNF460	10794	Homo sapiens	20371350
MIRT505033	hsa-miR-486-5p	Homo sapiens	ZNF460	10794	Homo sapiens	23446348
MIRT505061	hsa-miR-17-5p	Homo sapiens	ZNF202	7753	Homo sapiens	20371350
MIRT505061	hsa-miR-17-5p	Homo sapiens	ZNF202	7753	Homo sapiens	21572407
MIRT505061	hsa-miR-17-5p	Homo sapiens	ZNF202	7753	Homo sapiens	23446348
MIRT505067	hsa-miR-486-5p	Homo sapiens	ZIC5	85416	Homo sapiens	20371350
MIRT505067	hsa-miR-486-5p	Homo sapiens	ZIC5	85416	Homo sapiens	21572407
MIRT505067	hsa-miR-486-5p	Homo sapiens	ZIC5	85416	Homo sapiens	23446348
MIRT505388	hsa-miR-126-5p	Homo sapiens	TMEM100	55273	Homo sapiens	23446348
MIRT505493	hsa-miR-17-5p	Homo sapiens	SRSF2	6427	Homo sapiens	20371350
MIRT505493	hsa-miR-17-5p	Homo sapiens	SRSF2	6427	Homo sapiens	22473208
MIRT505493	hsa-miR-17-5p	Homo sapiens	SRSF2	6427	Homo sapiens	23446348
MIRT505584	hsa-let-7f-5p	Homo sapiens	SMC1A	8243	Homo sapiens	20371350
MIRT505584	hsa-let-7f-5p	Homo sapiens	SMC1A	8243	Homo sapiens	21572407
MIRT505584	hsa-let-7f-5p	Homo sapiens	SMC1A	8243	Homo sapiens	23446348
MIRT505869	hsa-miR-17-5p	Homo sapiens	POLR1B	84172	Homo sapiens	20371350
MIRT505869	hsa-miR-17-5p	Homo sapiens	POLR1B	84172	Homo sapiens	23446348
MIRT505982	hsa-miR-17-5p	Homo sapiens	RAB11FIP1	80223	Homo sapiens	21572407
MIRT505982	hsa-miR-17-5p	Homo sapiens	RAB11FIP1	80223	Homo sapiens	22473208
MIRT505982	hsa-miR-17-5p	Homo sapiens	RAB11FIP1	80223	Homo sapiens	23446348
MIRT506362	hsa-let-7f-5p	Homo sapiens	NUP155	9631	Homo sapiens	20371350
MIRT506362	hsa-let-7f-5p	Homo sapiens	NUP155	9631	Homo sapiens	21572407
MIRT506362	hsa-let-7f-5p	Homo sapiens	NUP155	9631	Homo sapiens	23446348
MIRT506459	hsa-miR-17-5p	Homo sapiens	NACC2	138151	Homo sapiens	20371350
MIRT506459	hsa-miR-17-5p	Homo sapiens	NACC2	138151	Homo sapiens	23446348
MIRT506546	hsa-miR-17-5p	Homo sapiens	MORF4L1	10933	Homo sapiens	20371350
MIRT506546	hsa-miR-17-5p	Homo sapiens	MORF4L1	10933	Homo sapiens	21572407
MIRT506546	hsa-miR-17-5p	Homo sapiens	MORF4L1	10933	Homo sapiens	22012620
MIRT506546	hsa-miR-17-5p	Homo sapiens	MORF4L1	10933	Homo sapiens	23446348
MIRT506623	hsa-miR-17-5p	Homo sapiens	MARCH6	10299	Homo sapiens	20371350
MIRT506623	hsa-miR-17-5p	Homo sapiens	MARCH6	10299	Homo sapiens	21572407
MIRT506623	hsa-miR-17-5p	Homo sapiens	MARCH6	10299	Homo sapiens	22012620
MIRT506623	hsa-miR-17-5p	Homo sapiens	MARCH6	10299	Homo sapiens	23446348
MIRT506663	hsa-miR-17-5p	Homo sapiens	MAPK1	5594	Homo sapiens	21572407
MIRT506663	hsa-miR-17-5p	Homo sapiens	MAPK1	5594	Homo sapiens	22473208
MIRT506663	hsa-miR-17-5p	Homo sapiens	MAPK1	5594	Homo sapiens	23446348
MIRT506684	hsa-miR-17-5p	Homo sapiens	LZIC	84328	Homo sapiens	20371350
MIRT506684	hsa-miR-17-5p	Homo sapiens	LZIC	84328	Homo sapiens	23446348
MIRT506849	hsa-miR-17-5p	Homo sapiens	KIF23	9493	Homo sapiens	21572407
MIRT506849	hsa-miR-17-5p	Homo sapiens	KIF23	9493	Homo sapiens	22473208
MIRT506849	hsa-miR-17-5p	Homo sapiens	KIF23	9493	Homo sapiens	23446348
MIRT506874	hsa-miR-17-5p	Homo sapiens	KIAA1147	57189	Homo sapiens	23446348
MIRT506888	hsa-miR-17-5p	Homo sapiens	KIAA0101	9768	Homo sapiens	20371350
MIRT506888	hsa-miR-17-5p	Homo sapiens	KIAA0101	9768	Homo sapiens	23446348
MIRT506939	hsa-let-7f-5p	Homo sapiens	IGDCC4	57722	Homo sapiens	20371350
MIRT506939	hsa-let-7f-5p	Homo sapiens	IGDCC4	57722	Homo sapiens	21572407
MIRT506939	hsa-let-7f-5p	Homo sapiens	IGDCC4	57722	Homo sapiens	23446348
MIRT506992	hsa-miR-17-5p	Homo sapiens	HNRNPR	10236	Homo sapiens	23446348
MIRT507204	hsa-miR-17-5p	Homo sapiens	FZD9	8326	Homo sapiens	20371350
MIRT507204	hsa-miR-17-5p	Homo sapiens	FZD9	8326	Homo sapiens	21572407
MIRT507204	hsa-miR-17-5p	Homo sapiens	FZD9	8326	Homo sapiens	23446348
MIRT507251	hsa-let-7f-5p	Homo sapiens	FIGN	55137	Homo sapiens	20371350
MIRT507251	hsa-let-7f-5p	Homo sapiens	FIGN	55137	Homo sapiens	21572407
MIRT507251	hsa-let-7f-5p	Homo sapiens	FIGN	55137	Homo sapiens	23446348
MIRT507251	hsa-let-7f-5p	Homo sapiens	FIGN	55137	Homo sapiens	23706177
MIRT507371	hsa-miR-17-5p	Homo sapiens	FAM129A	116496	Homo sapiens	20371350
MIRT507371	hsa-miR-17-5p	Homo sapiens	FAM129A	116496	Homo sapiens	21572407
MIRT507371	hsa-miR-17-5p	Homo sapiens	FAM129A	116496	Homo sapiens	22473208
MIRT507371	hsa-miR-17-5p	Homo sapiens	FAM129A	116496	Homo sapiens	23446348
MIRT507436	hsa-miR-17-5p	Homo sapiens	ELK4	2005	Homo sapiens	20371350
MIRT507436	hsa-miR-17-5p	Homo sapiens	ELK4	2005	Homo sapiens	23446348
MIRT507696	hsa-let-7f-5p	Homo sapiens	COIL	8161	Homo sapiens	20371350
MIRT507696	hsa-let-7f-5p	Homo sapiens	COIL	8161	Homo sapiens	21572407
MIRT507696	hsa-let-7f-5p	Homo sapiens	COIL	8161	Homo sapiens	23446348
MIRT507941	hsa-miR-486-5p	Homo sapiens	BTF3L4	91408	Homo sapiens	20371350
MIRT507941	hsa-miR-486-5p	Homo sapiens	BTF3L4	91408	Homo sapiens	21572407
MIRT507941	hsa-miR-486-5p	Homo sapiens	BTF3L4	91408	Homo sapiens	23446348
MIRT507948	hsa-miR-17-5p	Homo sapiens	BTF3L4	91408	Homo sapiens	20371350
MIRT507948	hsa-miR-17-5p	Homo sapiens	BTF3L4	91408	Homo sapiens	21572407
MIRT507948	hsa-miR-17-5p	Homo sapiens	BTF3L4	91408	Homo sapiens	23446348
MIRT507966	hsa-miR-17-5p	Homo sapiens	BNIP2	663	Homo sapiens	20371350
MIRT507966	hsa-miR-17-5p	Homo sapiens	BNIP2	663	Homo sapiens	21572407
MIRT507966	hsa-miR-17-5p	Homo sapiens	BNIP2	663	Homo sapiens	22473208
MIRT507966	hsa-miR-17-5p	Homo sapiens	BNIP2	663	Homo sapiens	23446348
MIRT508091	hsa-miR-17-5p	Homo sapiens	ANKRD52	283373	Homo sapiens	22473208
MIRT508091	hsa-miR-17-5p	Homo sapiens	ANKRD52	283373	Homo sapiens	23446348
MIRT508400	hsa-let-7f-5p	Homo sapiens	C1orf210	149466	Homo sapiens	21572407
MIRT508400	hsa-let-7f-5p	Homo sapiens	C1orf210	149466	Homo sapiens	23446348
MIRT508400	hsa-let-7f-5p	Homo sapiens	C1orf210	149466	Homo sapiens	23706177
MIRT508577	hsa-miR-17-5p	Homo sapiens	CEP72	55722	Homo sapiens	20371350
MIRT508577	hsa-miR-17-5p	Homo sapiens	CEP72	55722	Homo sapiens	23446348
MIRT508664	hsa-let-7f-5p	Homo sapiens	DIABLO	56616	Homo sapiens	20371350
MIRT508664	hsa-let-7f-5p	Homo sapiens	DIABLO	56616	Homo sapiens	23446348
MIRT508746	hsa-miR-17-5p	Homo sapiens	ZNF682	91120	Homo sapiens	23313552
MIRT508746	hsa-miR-17-5p	Homo sapiens	ZNF682	91120	Homo sapiens	23446348
MIRT508838	hsa-miR-17-5p	Homo sapiens	GPR155	151556	Homo sapiens	23446348
MIRT508931	hsa-let-7f-5p	Homo sapiens	AK4	205	Homo sapiens	20371350
MIRT508931	hsa-let-7f-5p	Homo sapiens	AK4	205	Homo sapiens	23446348
MIRT509131	hsa-miR-17-5p	Homo sapiens	BMP8B	656	Homo sapiens	20371350
MIRT509131	hsa-miR-17-5p	Homo sapiens	BMP8B	656	Homo sapiens	21572407
MIRT509131	hsa-miR-17-5p	Homo sapiens	BMP8B	656	Homo sapiens	23446348
MIRT509746	hsa-miR-17-5p	Homo sapiens	EFCAB11	90141	Homo sapiens	21572407
MIRT509746	hsa-miR-17-5p	Homo sapiens	EFCAB11	90141	Homo sapiens	23446348
MIRT510030	hsa-miR-17-5p	Homo sapiens	CRISPLD2	83716	Homo sapiens	23313552
MIRT510030	hsa-miR-17-5p	Homo sapiens	CRISPLD2	83716	Homo sapiens	23446348
MIRT510078	hsa-miR-146a-5p	Homo sapiens	PPWD1	23398	Homo sapiens	20371350
MIRT510078	hsa-miR-146a-5p	Homo sapiens	PPWD1	23398	Homo sapiens	22012620
MIRT510078	hsa-miR-146a-5p	Homo sapiens	PPWD1	23398	Homo sapiens	23446348
MIRT510079	hsa-miR-589-5p	Homo sapiens	PPWD1	23398	Homo sapiens	20371350
MIRT510079	hsa-miR-589-5p	Homo sapiens	PPWD1	23398	Homo sapiens	22012620
MIRT510079	hsa-miR-589-5p	Homo sapiens	PPWD1	23398	Homo sapiens	23446348
MIRT510368	hsa-miR-126-5p	Homo sapiens	ZNF703	80139	Homo sapiens	20371350
MIRT510368	hsa-miR-126-5p	Homo sapiens	ZNF703	80139	Homo sapiens	21572407
MIRT510368	hsa-miR-126-5p	Homo sapiens	ZNF703	80139	Homo sapiens	23446348
MIRT510394	hsa-let-7f-5p	Homo sapiens	ZNF566	84924	Homo sapiens	20371350
MIRT510394	hsa-let-7f-5p	Homo sapiens	ZNF566	84924	Homo sapiens	21572407
MIRT510394	hsa-let-7f-5p	Homo sapiens	ZNF566	84924	Homo sapiens	23446348
MIRT510519	hsa-let-7f-5p	Homo sapiens	YOD1	55432	Homo sapiens	20371350
MIRT510519	hsa-let-7f-5p	Homo sapiens	YOD1	55432	Homo sapiens	21572407
MIRT510519	hsa-let-7f-5p	Homo sapiens	YOD1	55432	Homo sapiens	23446348
MIRT510879	hsa-miR-17-5p	Homo sapiens	RAN	5901	Homo sapiens	20371350
MIRT510879	hsa-miR-17-5p	Homo sapiens	RAN	5901	Homo sapiens	21572407
MIRT510879	hsa-miR-17-5p	Homo sapiens	RAN	5901	Homo sapiens	22012620
MIRT510879	hsa-miR-17-5p	Homo sapiens	RAN	5901	Homo sapiens	22473208
MIRT510879	hsa-miR-17-5p	Homo sapiens	RAN	5901	Homo sapiens	23446348
MIRT511088	hsa-miR-17-5p	Homo sapiens	NIPA1	123606	Homo sapiens	20371350
MIRT511088	hsa-miR-17-5p	Homo sapiens	NIPA1	123606	Homo sapiens	22473208
MIRT511088	hsa-miR-17-5p	Homo sapiens	NIPA1	123606	Homo sapiens	23446348
MIRT511264	hsa-miR-17-5p	Homo sapiens	KLHL36	79786	Homo sapiens	20371350
MIRT511264	hsa-miR-17-5p	Homo sapiens	KLHL36	79786	Homo sapiens	21572407
MIRT511264	hsa-miR-17-5p	Homo sapiens	KLHL36	79786	Homo sapiens	23446348
MIRT511321	hsa-miR-17-5p	Homo sapiens	KIAA1551	55196	Homo sapiens	23446348
MIRT511385	hsa-let-7f-5p	Homo sapiens	IKZF3	22806	Homo sapiens	23446348
MIRT511385	hsa-let-7f-5p	Homo sapiens	IKZF3	22806	Homo sapiens	23706177
MIRT511557	hsa-miR-17-5p	Homo sapiens	HMGB1	3146	Homo sapiens	21572407
MIRT511557	hsa-miR-17-5p	Homo sapiens	HMGB1	3146	Homo sapiens	23313552
MIRT511557	hsa-miR-17-5p	Homo sapiens	HMGB1	3146	Homo sapiens	23446348
MIRT512216	hsa-miR-126-5p	Homo sapiens	C18orf25	147339	Homo sapiens	20371350
MIRT512216	hsa-miR-126-5p	Homo sapiens	C18orf25	147339	Homo sapiens	23446348
MIRT512323	hsa-miR-17-5p	Homo sapiens	ACTR2	10097	Homo sapiens	20371350
MIRT512323	hsa-miR-17-5p	Homo sapiens	ACTR2	10097	Homo sapiens	21572407
MIRT512323	hsa-miR-17-5p	Homo sapiens	ACTR2	10097	Homo sapiens	23446348
MIRT512744	hsa-let-7f-5p	Homo sapiens	CD59	966	Homo sapiens	20371350
MIRT512744	hsa-let-7f-5p	Homo sapiens	CD59	966	Homo sapiens	23446348
MIRT513468	hsa-miR-17-5p	Homo sapiens	NARS	4677	Homo sapiens	20371350
MIRT513468	hsa-miR-17-5p	Homo sapiens	NARS	4677	Homo sapiens	21572407
MIRT513468	hsa-miR-17-5p	Homo sapiens	NARS	4677	Homo sapiens	23446348
MIRT513657	hsa-miR-589-5p	Homo sapiens	TMEM136	219902	Homo sapiens	23446348
MIRT513662	hsa-miR-146a-5p	Homo sapiens	TMEM136	219902	Homo sapiens	23446348
MIRT513707	hsa-miR-17-5p	Homo sapiens	RBM20	282996	Homo sapiens	22012620
MIRT513707	hsa-miR-17-5p	Homo sapiens	RBM20	282996	Homo sapiens	23446348
MIRT513749	hsa-miR-17-5p	Homo sapiens	PKNOX1	5316	Homo sapiens	23446348
MIRT513992	hsa-miR-17-5p	Homo sapiens	CEP97	79598	Homo sapiens	22473208
MIRT513992	hsa-miR-17-5p	Homo sapiens	CEP97	79598	Homo sapiens	23446348
MIRT514102	hsa-miR-17-5p	Homo sapiens	EPS15L1	58513	Homo sapiens	20371350
MIRT514102	hsa-miR-17-5p	Homo sapiens	EPS15L1	58513	Homo sapiens	21572407
MIRT514102	hsa-miR-17-5p	Homo sapiens	EPS15L1	58513	Homo sapiens	23446348
MIRT514138	hsa-miR-17-5p	Homo sapiens	SERF2	10169	Homo sapiens	23446348
MIRT514322	hsa-miR-17-5p	Homo sapiens	FXYD5	53827	Homo sapiens	20371350
MIRT514322	hsa-miR-17-5p	Homo sapiens	FXYD5	53827	Homo sapiens	21572407
MIRT514322	hsa-miR-17-5p	Homo sapiens	FXYD5	53827	Homo sapiens	23446348
MIRT514768	hsa-miR-941	Homo sapiens	RBM4B	83759	Homo sapiens	23446348
MIRT514999	hsa-miR-17-5p	Homo sapiens	DNTTIP2	30836	Homo sapiens	23446348
MIRT515206	hsa-miR-17-5p	Homo sapiens	CRCP	27297	Homo sapiens	23446348
MIRT515221	hsa-miR-126-5p	Homo sapiens	GRIK5	2901	Homo sapiens	23446348
MIRT515576	hsa-miR-17-5p	Homo sapiens	TMEM134	80194	Homo sapiens	23446348
MIRT515596	hsa-miR-941	Homo sapiens	FBXL13	222235	Homo sapiens	23446348
MIRT515670	hsa-miR-941	Homo sapiens	LRRC27	80313	Homo sapiens	23446348
MIRT515953	hsa-let-7f-5p	Homo sapiens	C9orf156	51531	Homo sapiens	23446348
MIRT516061	hsa-miR-17-5p	Homo sapiens	MED18	54797	Homo sapiens	23446348
MIRT516082	hsa-let-7f-5p	Homo sapiens	ZBTB8OS	339487	Homo sapiens	23446348
MIRT516082	hsa-let-7f-5p	Homo sapiens	ZBTB8OS	339487	Homo sapiens	23706177
MIRT516371	hsa-miR-17-5p	Homo sapiens	GABPB1	2553	Homo sapiens	22473208
MIRT516371	hsa-miR-17-5p	Homo sapiens	GABPB1	2553	Homo sapiens	23446348
MIRT516560	hsa-miR-17-5p	Homo sapiens	MIXL1	83881	Homo sapiens	23446348
MIRT516800	hsa-miR-17-5p	Homo sapiens	PTRF	284119	Homo sapiens	21572407
MIRT516800	hsa-miR-17-5p	Homo sapiens	PTRF	284119	Homo sapiens	23446348
MIRT517022	hsa-miR-17-5p	Homo sapiens	COX19	90639	Homo sapiens	23446348
MIRT517188	hsa-miR-17-5p	Homo sapiens	SLC28A1	9154	Homo sapiens	23446348
MIRT517261	hsa-miR-17-5p	Homo sapiens	PRIM1	5557	Homo sapiens	23313552
MIRT517261	hsa-miR-17-5p	Homo sapiens	PRIM1	5557	Homo sapiens	23446348
MIRT518318	hsa-miR-17-5p	Homo sapiens	ZNF514	84874	Homo sapiens	21572407
MIRT518318	hsa-miR-17-5p	Homo sapiens	ZNF514	84874	Homo sapiens	23446348
MIRT518469	hsa-miR-17-5p	Homo sapiens	KIF6	221458	Homo sapiens	23446348
MIRT518700	hsa-miR-17-5p	Homo sapiens	KCNMB1	3779	Homo sapiens	23446348
MIRT518805	hsa-miR-17-5p	Homo sapiens	MED16	10025	Homo sapiens	21572407
MIRT518805	hsa-miR-17-5p	Homo sapiens	MED16	10025	Homo sapiens	23446348
MIRT518864	hsa-miR-17-5p	Homo sapiens	NEK8	284086	Homo sapiens	23446348
MIRT518973	hsa-miR-17-5p	Homo sapiens	GRK7	131890	Homo sapiens	23446348
MIRT519433	hsa-miR-17-5p	Homo sapiens	KCNA7	3743	Homo sapiens	21572407
MIRT519433	hsa-miR-17-5p	Homo sapiens	KCNA7	3743	Homo sapiens	23446348
MIRT519549	hsa-miR-17-5p	Homo sapiens	TMEM38A	79041	Homo sapiens	23446348
MIRT519558	hsa-miR-941	Homo sapiens	AQR	9716	Homo sapiens	23446348
[truncated: 824 more rows]

## Sheet: Count targets by miRNA
target_gene	target_gene_entrez	count(distinct mirna)
MYC	4609	4
CDKN1A	1026	3
PMAIP1	5366	3
NCOA3	8202	3
BZW1	9689	3
ZNF460	10794	3
CBX5	23468	3
CYBRD1	79901	3
USP48	84196	3
PARD6B	84612	3
TMEM167A	153339	3
RBM12B	389677	3
C16orf52	730094	3
AMD1	262	2
FAS	355	2
ARHGAP5	394	2
ATP5B	506	2
CCND1	595	2
BCL2	596	2
ENTPD5	957	2
COPA	1314	2
COX6B1	1340	2
CRY2	1408	2
DECR1	1666	2
DYNC1LI2	1783	2
DSPP	1834	2
DUSP1	1843	2
DVL3	1857	2
EIF4G2	1982	2
ELK4	2005	2
EPHA4	2043	2
ESD	2098	2
FANCF	2188	2
FXN	2395	2
FTH1	2495	2
GABPB1	2553	2
GLO1	2739	2
HIST1H2BD	3017	2
ICAM1	3383	2
IFIT1	3434	2
IGF1R	3480	2
IRAK1	3654	2
ITPKB	3707	2
LBR	3930	2
SMAD4	4089	2
MEF2D	4209	2
MMP2	4313	2
COX2	4513	2
ND4	4538	2
MYH9	4627	2
MYLK	4638	2
NAP1L1	4673	2
NARS	4677	2
ROR2	4920	2
PDGFB	5155	2
PGAM1	5223	2
SERPINA4	5267	2
PLAG1	5324	2
PLAGL2	5326	2
PPP2R1A	5518	2
PTGS2	5743	2
RRM2	6241	2
CCL5	6352	2
CXCL12	6387	2
SOD2	6648	2
SON	6651	2
SP4	6671	2
SUOX	6821	2
SURF4	6836	2
PPP1R11	6992	2
THBS1	7057	2
TLL1	7092	2
NR2C2	7182	2
EIF4H	7458	2
YWHAZ	7534	2
ZNF180	7733	2
CCDC6	8030	2
COIL	8161	2
SERF1A	8293	2
FZD9	8326	2
DYRK2	8445	2
SEMA7A	8482	2
GBF1	8729	2
SQSTM1	8878	2
MBD4	8930	2
MBD2	8932	2
WASL	8976	2
SOCS3	9021	2
RABEP1	9135	2
BCL7B	9275	2
ZNF264	9422	2
MICAL2	9645	2
ZBTB5	9925	2
HS3ST1	9957	2
AKAP8	10270	2
BTN2A2	10385	2
ZBTB18	10472	2
TGOLN2	10618	2
COPS8	10920	2
MYCBP2	23077	2
KDM6B	23135	2
MDN1	23195	2
ZNF629	23361	2
LARP1	23367	2
PPWD1	23398	2
HAAO	23498	2
POFUT1	23509	2
ACOT9	23597	2
LSM4	25804	2
ARIH1	25820	2
METTL7A	25840	2
SERBP1	26135	2
SALL3	27164	2
ATAD2	29028	2
TMOD3	29766	2
ERGIC2	51290	2
ZBTB7A	51341	2
LEPROT	54741	2
DNAJC28	54943	2
ELP2	55250	2
TMEM100	55273	2
YOD1	55432	2
RUFY2	55680	2
YAE1D1	57002	2
PLEKHG5	57449	2
NUFIP2	57532	2
MARCH4	57574	2
SLAIN2	57606	2
RAB40C	57799	2
PLEKHA3	65977	2
CAPRIN2	65981	2
KCTD15	79047	2
ATG9A	79065	2
ATP13A3	79572	2
SHCBP1	79801	2
METTL8	79828	2
SIKE1	80143	2
NAA50	80218	2
EDEM3	80267	2
LIMD2	80774	2
TMPRSS5	80975	2
C1orf21	81563	2
TRIM8	81603	2
DNAL1	83544	2
TMEM101	84336	2
ZBTB37	84614	2
USP38	84640	2
FUT10	84750	2
PPP1R15B	84919	2
ZNF566	84924	2
DGCR6L	85359	2
FMNL3	91010	2
CDKN2AIPNL	91368	2
BTF3L4	91408	2
PIGS	94005	2
NACC1	112939	2
TTC8	123016	2
ZC3H18	124245	2
CD300LB	124599	2
ARL8A	127829	2
TRIM71	131405	2
DCBLD2	131566	2
GRPEL2	134266	2
BRI3BP	140707	2
ZNF280B	140883	2
ZNF578	147660	2
ZNF417	147687	2
ZNF738	148203	2
HORMAD2	150280	2
DENND5B	160518	2
AGO3	192669	2
TXLNA	200081	2
SAMD9L	219285	2
TMEM136	219902	2
CCDC83	220047	2
SLC16A9	220963	2
CNOT6L	246175	2
ZDHHC20	253832	2
CNEP1R1	255919	2
MFSD8	256471	2
PGM2L1	283209	2
ZNF260	339324	2
NAT8L	339983	2
ACER2	340485	2
NHLRC3	387921	2
ATXN7L3B	552889	2
SERF1B	728492	2
ABCA1	19	1
ACADSB	36	1
ACOX1	51	1
ACTA1	58	1
ACVR1B	91	1
ADAR	103	1
ADARB1	104	1
ADD1	118	1
ADH5	128	1
ADRBK2	157	1
AP1G1	164	1
AHR	196	1
AK1	203	1
AK4	205	1
AKT1	207	1
ALDH9A1	223	1
APEX1	328	1
XIAP	331	1
APOH	350	1
APP	351	1
ARCN1	372	1
ARF6	382	1
RHOC	389	1
RND3	390	1
ARHGAP1	392	1
ARL1	400	1
ARSB	411	1
ASNS	440	1
ATF3	467	1
ATP1B3	483	1
FXYD2	486	1
ATP2A2	488	1
ATP2B1	490	1
ALDH7A1	501	1
ATR	545	1
ATRX	546	1
KIF1A	547	1
AVPR1A	552	1
B2M	567	1
BACH1	571	1
BCL2A1	597	1
BCL2L2	599	1
BGLAP	632	1
PRDM1	639	1
BLVRA	644	1
BMP2	650	1
BMP8B	656	1
BMPR2	659	1
POLR3D	661	1
BNIP2	663	1
BRCA1	672	1
BRCA2	675	1
CALM1	801	1
CALU	813	1
CANX	821	1
CAPZA2	830	1
CASP2	835	1
CAV1	857	1
RUNX1	861	1
RUNX3	864	1
CBL	867	1
CCNA2	890	1
CCND2	894	1
CCNG1	900	1
CCNT2	905	1
CCT6A	908	1
CD28	940	1
CD40	958	1
CD40LG	959	1
CD47	961	1
CD59	966	1
CDC20	991	1
CDKN3	1033	1
CETN2	1069	1
CFL2	1073	1
RCC1	1104	1
CHD4	1108	1
CKS1B	1163	1
AP1S1	1174	1
CLU	1191	1
CLPTM1	1209	1
COL8A1	1295	1
COL19A1	1310	1
KLF6	1316	1
MAP3K8	1326	1
COX7B	1349	1
CPE	1363	1
CPOX	1371	1
CPS1	1373	1
CPT1A	1374	1
CREB1	1385	1
CRK	1398	1
MAPK14	1432	1
CSNK1A1	1452	1
CSNK1G3	1456	1
CTPS1	1503	1
CTSS	1520	1
CYB5A	1528	1
CYLD	1540	1
CYP19A1	1588	1
DAPK3	1613	1
DDB1	1642	1
DDX5	1655	1
DFFB	1677	1
DHODH	1723	1
DNA2	1763	1
DNAH9	1770	1
DNMT1	1786	1
DOCK3	1795	1
DPYSL2	1808	1
ARID3A	1820	1
DSG2	1829	1
DUSP2	1844	1
E2F1	1869	1
E2F2	1870	1
E2F3	1871	1
E2F5	1875	1
E2F6	1876	1
EDA	1896	1
EDN1	1906	1
EEF1A1	1915	1
EGFR	1956	1
EIF2S1	1965	1
EIF4A2	1974	1
ELAVL2	1993	1
ELAVL1	1994	1
ELF4	2000	1
EPAS1	2034	1
EPB41L2	2037	1
NR2F6	2063	1
ERBB4	2066	1
ERCC2	2068	1
ERCC6	2074	1
ESR2	2100	1
ETF1	2107	1
ETV1	2115	1
EZH1	2145	1
F2R	2149	1
F2RL1	2150	1
F3	2152	1
FANCA	2175	1
ACSL4	2182	1
FASN	2194	1
FER	2241	1
FOXC1	2296	1
FOXO1	2308	1
FOXO3	2309	1
FMO4	2329	1
FPR1	2357	1
FRZB	2487	1
FYB	2533	1
XRCC6	2547	1
GAB1	2549	1
GABBR1	2550	1
GAK	2580	1
GALC	2581	1
GAPDH	2597	1
GATA6	2627	1
GBP3	2635	1
KAT2A	2648	1
NR6A1	2649	1
GLUD1	2746	1
GLUL	2752	1
GNAS	2778	1
GNB1	2782	1
GNG5	2787	1
GNS	2799	1
GOLGA1	2800	1
GOLGA2	2801	1
GOLGA4	2803	1
GPI	2821	1
GPM6A	2823	1
GPM6B	2824	1
GRK5	2869	1
MKNK2	2872	1
GPS1	2873	1
GRIK5	2901	1
NR3C1	2908	1
ARHGAP35	2909	1
GTF2E1	2960	1
GTF2H3	2967	1
GTF3C1	2975	1
H3F3B	3021	1
HAS2	3037	1
HTT	3064	1
HDAC2	3066	1
CFH	3075	1
HIF1A	3091	1
HIP1	3092	1
HLA-DRB5	3127	1
HMGB1	3146	1
HMGB2	3148	1
HMGB3	3149	1
HMGA1	3159	1
HNRNPA2B1	3181	1
HNRNPU	3192	1
HOXB6	3216	1
HOXC8	3224	1
HOXD10	3236	1
HOXD11	3237	1
HPGD	3248	1
AGFG2	3268	1
HSPA1A	3303	1
HSPA6	3310	1
HSPA8	3312	1
HSPB2	3316	1
HSP90AA1	3320	1
IGSF3	3321	1
ICT1	3396	1
ID4	3400	1
IFI27	3429	1
IFIT3	3437	1
IFNAR1	3454	1
IFNAR2	3455	1
IGFBP5	3488	1
IKBKB	3551	1
IL1RAP	3556	1
IL6R	3570	1
IL8	3576	1
IL13	3596	1
FOXK2	3607	1
ILF3	3609	1
IPP	3652	1
IRAK2	3656	1
IRF7	3665	1
ITGA2	3673	1
ITGA3	3675	1
ITGB1	3688	1
ITGB2	3689	1
ITGB8	3696	1
JAK1	3716	1
KCNA7	3743	1
KCNB1	3745	1
KCND3	3752	1
KCNJ8	3764	1
KCNMB1	3779	1
KIF5C	3800	1
KLRD1	3824	1
KIF22	3835	1
KPNA2	3838	1
KPNA5	3841	1
KRT10	3858	1
L1CAM	3897	1
LAMC1	3915	1
LAMC2	3918	1
RPSA	3921	1
LASP1	3927	1
LDLR	3949	1
LIMK1	3984	1
LRPAP1	4043	1
LTBP2	4053	1
LYN	4067	1
M6PR	4074	1
NBR1	4077	1
MXD1	4084	1
SMAD2	4087	1
SMAD3	4088	1
SMAD5	4090	1
SMAD6	4091	1
MBNL1	4154	1
MCC	4163	1
MCL1	4170	1
DNAJB9	4189	1
MDK	4192	1
MDM2	4193	1
MDM4	4194	1
MECP2	4204	1
MEIS3P1	4213	1
MAP3K3	4215	1
MEN1	4221	1
MICB	4277	1
MIF	4282	1
MKI67	4288	1
MAP3K9	4293	1
KMT2A	4297	1
MLLT1	4298	1
AFF1	4299	1
MMP7	4316	1
MMP9	4318	1
MNT	4335	1
MPL	4352	1
MSH3	4437	1
ATP6	4508	1
MTF1	4520	1
ND2	4536	1
ND5	4540	1
MYO1F	4542	1
TRIM37	4591	1
MX2	4600	1
MXI1	4601	1
MYBL1	4603	1
MYCN	4613	1
MYO1D	4642	1
MYO6	4646	1
PPP1R12B	4660	1
NDUFS5	4725	1
SEPT2	4735	1
NFIB	4781	1
NFKB1	4790	1
NQO2	4835	1
NONO	4841	1
CNOT4	4850	1
NOTCH2	4853	1
NPAS2	4862	1
NPAT	4863	1
NPTX1	4884	1
SLC11A2	4891	1
NUCB2	4925	1
NUP98	4928	1
OCRL	4952	1
OPRL1	4987	1
P4HA1	5033	1
PA2G4	5036	1
PAFAH1B1	5048	1
PAFAH2	5051	1
SERPINE1	5054	1
PCBP2	5094	1
PCCA	5095	1
PDE4C	5143	1
PDHB	5162	1
PDPK1	5170	1
PER1	5187	1
PFKFB2	5208	1
PFKP	5214	1
PFN1	5216	1
PGM3	5238	1
ABCB1	5243	1
SLC25A3	5250	1
PIK3CA	5290	1
PIM1	5292	1
PIP4K2A	5305	1
PITPNA	5306	1
PKD1	5310	1
PKD2	5311	1
PKNOX1	5316	1
PLCG2	5336	1
PLRG1	5356	1
PLS1	5357	1
PLXNA1	5361	1
POLR2D	5433	1
POU3F1	5453	1
CTSA	5476	1
PPP1CA	5499	1
PPP2R2A	5520	1
PPP3R1	5534	1
PPP6C	5537	1
PRIM1	5557	1
PRIM2	5558	1
PRKACB	5567	1
PRKAR1A	5573	1
PRKCB	5579	1
PRKCE	5581	1
MAPK1	5594	1
MAPK6	5597	1
MAPK8	5599	1
MAPK9	5601	1
MAP2K7	5609	1
PRNP	5621	1
KLK6	5653	1
KLK10	5655	1
PTBP1	5725	1
PTEN	5728	1
PTGER4	5734	1
PTGFRN	5738	1
PTGIS	5740	1
TWF1	5756	1
QSOX1	5768	1
PTPN4	5775	1
PTPN7	5778	1
PTPRO	5800	1
PURB	5814	1
PVR	5817	1
QARS	5859	1
QDPR	5860	1
RAB5A	5868	1
RAB5B	5869	1
RAC1	5879	1
RAN	5901	1
RANGAP1	5905	1
RB1	5925	1
RBBP7	5931	1
RBL1	5933	1
RBL2	5934	1
RDX	5962	1
REST	5978	1
RFC2	5982	1
RFXAP	5994	1
RGS13	6003	1
RHD	6007	1
RLF	6018	1
ROBO1	6091	1
ROCK1	6093	1
RORA	6095	1
RPA2	6118	1
RPL7	6129	1
RPL17	6139	1
RPL21	6144	1
RPL37	6167	1
MRPL12	6182	1
RPS7	6201	1
RPS15A	6210	1
RPS27A	6233	1
RRAD	6236	1
RRM1	6240	1
RTN2	6253	1
RYR2	6262	1
S100A12	6283	1
MSMO1	6307	1
ATXN1	6310	1
ATXN2	6311	1
ATXN7	6314	1
SCD	6319	1
CCL1	6346	1
CCL7	6354	1
SDHA	6389	1
TRAPPC2	6399	1
SELE	6401	1
SFRP1	6422	1
SRSF2	6427	1
TRA2B	6434	1
SGSH	6448	1
STIL	6491	1
SKI	6497	1
SKIL	6498	1
SLC1A5	6510	1
SLC5A3	6526	1
SLC5A5	6528	1
SLC6A4	6532	1
SLC16A2	6567	1
SLC20A1	6574	1
SLPI	6590	1
SMARCC1	6599	1
SMARCC2	6601	1
SMN1	6606	1
SNRPC	6631	1
SNTB2	6645	1
CAPN15	6650	1
SOX4	6659	1
SP1	6667	1
SPIB	6689	1
SPP1	6696	1
STAT1	6772	1
STAT2	6773	1
STAT3	6774	1
STK4	6789	1
STK11	6794	1
STRN	6801	1
STX4	6810	1
TCEA2	6919	1
TCEB1	6921	1
TCEB3	6924	1
TCF4	6925	1
TCF3	6929	1
TCF7L2	6934	1
TMBIM6	7009	1
TFAM	7019	1
TFRC	7037	1
TG	7038	1
TGFB1	7040	1
TGFBR1	7046	1
TGFBR2	7048	1
TGFBR3	7049	1
KLF10	7071	1
TIMP3	7078	1
NKX2-1	7080	1
TJP1	7082	1
TLR2	7097	1
TLR4	7099	1
TSPAN6	7105	1
GPR137B	7107	1
TRAPPC10	7109	1
TNFAIP1	7126	1
TP53	7157	1
TPM4	7171	1
TRAF6	7189	1
TRPS1	7227	1
TSN	7247	1
TSC2	7249	1
TSG101	7251	1
TUBB2A	7280	1
TXK	7294	1
UBC	7316	1
UBE2H	7328	1
UBE2V2	7336	1
SUMO1	7341	1
UGCG	7357	1
UGT8	7368	1
UMPS	7372	1
UQCRFS1	7386	1
VCL	7414	1
VDAC1	7416	1
VEGFA	7422	1
WEE1	7465	1
WHSC1	7468	1
YES1	7525	1
ZFP36	7538	1
ZNF7	7553	1
ZNF8	7554	1
ZNF12	7559	1
ZNF28	7576	1
ZNF35	7584	1
ZBTB25	7597	1
ZNF70	7621	1
ZNF174	7727	1
ZNF200	7752	1
ZNF202	7753	1
ZNF223	7766	1
SLC30A1	7779	1
MAP3K12	7786	1
ZXDA	7789	1
PTP4A1	7803	1
CSDE1	7812	1
BTG2	7832	1
CXCR4	7852	1
REEP5	7905	1
MLLT10	8028	1
SHOC2	8036	1
KMT2D	8085	1
HMGA2	8091	1
HDHD1	8226	1
PNPLA4	8228	1
SMC1A	8243	1
TRRAP	8295	1
FZD4	8322	1
HIST1H2AM	8336	1
HIST2H2AA3	8337	1
HIST1H2BG	8339	1
HIST1H4C	8364	1
HIST1H4B	8366	1
ULK1	8408	1
EEA1	8411	1
TPST2	8459	1
OFD1	8481	1
IFITM1	8519	1
COPS3	8533	1
MAPKAPK5	8550	1
BHLHE40	8553	1
DEGS1	8560	1
THOC5	8563	1
AKR7A2	8574	1
SLC25A12	8604	1
RFXANK	8625	1
RTCA	8634	1
OASL	8638	1
AOC3	8639	1
NUMB	8650	1
SOCS1	8651	1
EIF3C	8663	1
EIF4G3	8672	1
PEA15	8682	1
GALNT4	8693	1
TNFSF12	8742	1
TNFSF9	8744	1
ADAM9	8754	1
FADD	8772	1
NAPG	8774	1
TNFRSF10B	8795	1
PEX11B	8799	1
CREG1	8804	1
IL1RL2	8808	1
KAT2B	8850	1
IER3	8870	1
ARHGEF7	8874	1
SGPL1	8879	1
SLC5A6	8884	1
TAX1BP1	8887	1
EIF2B2	8892	1
CPNE3	8895	1
MTMR3	8897	1
HIST1H2BJ	8970	1
ATP6V0E1	8992	1
F2RL3	9002	1
MAP3K14	9020	1
BAZ1B	9031	1
TM4SF5	9032	1
RPL14	9045	1
MAP7	9053	1
CLDN12	9069	1
PKMYT1	9088	1
USP2	9099	1
NMI	9111	1
PRPF4	9128	1
CCNB2	9133	1
ATG12	9140	1
SLC28A1	9154	1
TMSB10	9168	1
LPAR2	9170	1
ZBED1	9189	1
SLC33A1	9197	1
VAPA	9218	1
MTA2	9219	1
NOLC1	9221	1
PTTG1	9232	1
MSC	9242	1
RPS6KA5	9252	1
MFHAS1	9258	1
PDLIM7	9260	1
STK17B	9262	1
SRSF11	9295	1
ATP6V1F	9296	1
SOCS6	9306	1
TRIP10	9322	1
CNOT8	9337	1
TCEAL1	9338	1
UBE4A	9354	1
ITGBL1	9358	1
ZFYVE9	9372	1
GRAP2	9402	1
CRIPT	9419	1
HAND1	9421	1
KCNK6	9424	1
MED17	9440	1
QKI	9444	1
SH3BP5	9467	1
ONECUT2	9480	1
KIF23	9493	1
SLC4A7	9497	1
FXR2	9513	1
SPTLC2	9517	1
SCAMP1	9522	1
BAG2	9532	1
ATP6V1G1	9550	1
VPS26A	9559	1
CLOCK	9575	1
ENTPD4	9583	1
CYTIP	9595	1
NUP155	9631	1
ISG15	9636	1
FEZ2	9637	1
MORF4L2	9643	1
SOCS5	9655	1
CEP135	9662	1
SLC25A44	9673	1
KDM4A	9682	1
N4BP1	9683	1
UBE3C	9690	1
KIAA0391	9692	1
ESPL1	9700	1
CEP57	9702	1
HERPUD1	9709	1
AQR	9716	1
VPRBP	9730	1
CEP104	9731	1
SART3	9733	1
CCP110	9738	1
LAPTM4A	9741	1
SLK	9748	1
KMT2B	9757	1
KIAA0513	9764	1
SUSD6	9766	1
KIAA0101	9768	1
EIF4A3	9775	1
KIAA0232	9778	1
SNX17	9784	1
SERTAD2	9792	1
EFCAB14	9813	1
TSC22D2	9819	1
MELK	9833	1
PLEKHM1	9842	1
CEP170	9859	1
AREL1	9870	1
UBAP2L	9898	1
RABGAP1L	9910	1
NCAPD2	9918	1
SEC16A	9919	1
IQSEC1	9922	1
LPGAT1	9926	1
WDR1	9948	1
USP3	9960	1
MED12	9968	1
MED13	9969	1
HNRNPDL	9987	1
SLC12A6	9990	1
ZBTB33	10009	1
BCL2L11	10018	1
MED16	10025	1
CHAF1A	10036	1
DNAJB6	10049	1
UBA2	10054	1
DNM1L	10059	1
ABCF2	10061	1
SCAMP2	10066	1
HUWE1	10075	1
ACTR2	10097	1
TSPAN3	10099	1
PPIF	10105	1
ARPC2	10109	1
FEM1B	10116	1
TRAP1	10131	1
OPTN	10133	1
TOB1	10140	1
G3BP1	10146	1
ABI2	10152	1
FARP1	10160	1
WASF2	10163	1
SERF2	10169	1
RBM5	10181	1
NME6	10201	1
TOPORS	10210	1
GDF11	10220	1
ZNF443	10224	1
STX6	10228	1
HNRNPR	10236	1
SF3A1	10291	1
MARCH6	10299	1
RTN3	10313	1
PCGF3	10336	1
TRIM22	10346	1
TUBB4B	10383	1
BTN3A3	10384	1
BASP1	10409	1
IFITM3	10410	1
CDIPT	10423	1
TIMM17A	10440	1
N4BP2L2	10443	1
SEC23A	10484	1
CAP1	10487	1
SEMA4B	10509	1
IFI44	10561	1
OLFM4	10562	1
PRPF8	10594	1
USP16	10600	1
PAIP1	10605	1
PDLIM5	10611	1
ERLIN1	10613	1
HEXIM1	10614	1
ARID3B	10620	1
POLR3F	10621	1
POLR3G	10622	1
TXNIP	10628	1
LEFTY1	10637	1
IGF2BP1	10642	1
IGF2BP3	10643	1
CELF1	10658	1
DCTN6	10671	1
GNB5	10681	1
POLQ	10721	1
SLC12A7	10723	1
MGEA5	10724	1
NFAT5	10725	1
PTGES3	10728	1
MAP3K2	10746	1
TRAF3IP2	10758	1
ZBTB6	10773	1
ARPP19	10776	1
CCR9	10803	1
FRS2	10818	1
SRCAP	10847	1
PGRMC1	10857	1
HCP5	10866	1
MRPS30	10884	1
RAB10	10890	1
EHMT2	10919	1
MORF4L1	10933	1
MSL3	10943	1
BTG3	10950	1
CBX1	10951	1
PNRC1	10957	1
IFI44L	10964	1
ACOT2	10965	1
YWHAQ	10971	1
TMED10	10972	1
ASCC3	10973	1
COPS6	10980	1
IMMT	10989	1
TMED1	11018	1
LIAS	11019	1
B3GNT1	11041	1
ABHD2	11057	1
UBE2C	11065	1
RAPGEF4	11069	1
TRIOBP	11078	1
DNAJB4	11080	1
HNRNPUL1	11100	1
CIT	11113	1
FGFR1OP	11116	1
BTN3A2	11118	1
BTN3A1	11119	1
FAF1	11124	1
POLR3A	11128	1
FICD	11153	1
RABL2B	11158	1
RABL2A	11159	1
NUDT4	11163	1
NUDT3	11165	1
BAZ2A	11176	1
SEC23IP	11196	1
AKAP11	11215	1
ATXN2L	11273	1
RRAS2	22800	1
IKZF3	22806	1
HSPA4L	22824	1
ZNF652	22834	1
RHOBTB3	22836	1
RNF44	22838	1
ZNF507	22847	1
AAK1	22848	1
CHSY1	22856	1
FNDC3A	22862	1
ATG14	22863	1
INPP5F	22876	1
MLXIP	22877	1
CLSTN1	22883	1
WDR37	22884	1
FOXJ3	22887	1
UBOX5	22888	1
MAPRE3	22924	1
TRIM32	22954	1
PCNX	22990	1
FBXO21	23014	1
PHLPP2	23035	1
ZNF292	23036	1
SMG1	23049	1
EMC1	23065	1
AVL9	23080	1
PEG10	23089	1
SIPA1L3	23094	1
KIF1B	23095	1
MCF2L2	23101	1
TNRC6B	23112	1
TAB2	23118	1
POGZ	23126	1
PLXND1	23129	1
ATG2A	23130	1
DCUN1D4	23142	1
GGA3	23163	1
LPIN1	23175	1
GANAB	23193	1
FBXL7	23194	1
FAF2	23197	1
PMPCA	23203	1
ARL6IP1	23204	1
FBXO28	23219	1
SEL1L3	23231	1
PHLPP1	23239	1
KIAA0922	23240	1
PACS2	23241	1
RPRD2	23248	1
ANKRD12	23253	1
CAMTA1	23261	1
DNMBP	23268	1
MTUS2	23281	1
WWC1	23286	1
BICD2	23299	1
ICOSLG	23308	1
KIAA0930	23313	1
CUX2	23316	1
MAN2B2	23324	1
U2SURP	23350	1
PSD3	23362	1
ARHGEF18	23370	1
AHCYL2	23382	1
ATP1B4	23439	1
SF3B3	23450	1
ICMT	23463	1
ZFYVE26	23503	1
TTC9	23508	1
ANP32C	23520	1
ACAP2	23527	1
TNPO3	23534	1
RBFOX2	23543	1
CDC42EP4	23580	1
MKRN1	23608	1
MKRN2	23609	1
BACE1	23621	1
PPP1R15A	23645	1
SLC7A11	23657	1
CADM1	23705	1
TMEM245	23731	1
BHMT2	23743	1
IFIT5	24138	1
FJX1	24147	1
HYPK	25764	1
ARMC8	25852	1
INTS7	25896	1
RTTN	25914	1
ATL3	25923	1
CLIC4	25932	1
ZNF385A	25946	1
CHMP2B	25978	1
TSKU	25987	1
SPATS2L	26010	1
LSM14A	26065	1
CHTOP	26097	1
SZRD1	26099	1
WSB1	26118	1
NOC2L	26155	1
FBXW2	26190	1
FBXL5	26234	1
FBXO10	26267	1
SACS	26278	1
37104	26523	1
EIF2C1	26523	1
BSCL2	26580	1
CKAP2	26586	1
HBP1	26959	1
RNF11	26994	1
TPK1	27010	1
FOXP1	27086	1
AFF4	27125	1
MORC1	27136	1
37469	27161	1
DISC1	27185	1
TNFRSF21	27242	1
RNF115	27246	1
KLHL20	27252	1
LSM3	27258	1
CRCP	27297	1
RAB30	27314	1
TNRC6A	27327	1
UBE2S	27338	1
RRP7A	27341	1
POLM	27434	1
NKIRAS1	28512	1
OSTM1	28962	1
C11orf54	28970	1
SPCS1	28972	1
C19orf53	28974	1
ASTE1	28990	1
THYN1	29087	1
MYLIP	29116	1
RACGAP1	29127	1
UHRF1	29128	1
CARD10	29775	1
ABT1	29777	1
SENP1	29843	1
CNOT7	29883	1
SNX10	29887	1
CPSF1	29894	1
NRBP1	29959	1
PRICKLE4	29964	1
LRP12	29967	1
PSAT1	29968	1
A1CF	29974	1
DNTTIP2	30836	1
SOCS7	30837	1
MINK1	50488	1
ITSN2	50618	1
DCAF8	50717	1
TMED5	50999	1
TMED7	51014	1
ISOC1	51015	1
MRPS16	51021	1
ATL1	51062	1
YARS2	51067	1
SH3GLB1	51100	1
SUV420H1	51111	1
RMDN1	51115	1
NAA20	51126	1
RLIM	51132	1
IRAK4	51135	1
RNFT1	51136	1
CERCAM	51148	1
HN1	51155	1
DCTN4	51164	1
PLEKHO1	51177	1
NIN	51199	1
CPA4	51200	1
PDZD11	51248	1
KLF3	51274	1
DNAJC27	51277	1
C1RL	51279	1
TLR7	51284	1
ECSIT	51295	1
SLC25A37	51312	1
WAC	51322	1
SPTBN5	51332	1
THEM6	51337	1
CRNKL1	51340	1
ZNF117	51351	1
UBR5	51366	1
RWDD1	51389	1
ZNF107	51427	1
SUCO	51430	1
FAM8A1	51439	1
REV1	51455	1
LIMA1	51474	1
ANKFY1	51479	1
NCKIPSD	51517	1
TMEM138	51524	1
C9orf156	51531	1
RAB14	51552	1
LGSN	51557	1
AZIN1	51582	1
TAF9B	51616	1
ASB1	51665	1
HECA	51696	1
RAB23	51715	1
CAB39	51719	1
CMPK1	51727	1
ARID4B	51742	1
ERAP1	51752	1
BTBD1	53339	1
CHIC1	53344	1
FXYD5	53827	1
CYCS	54205	1
SNTG2	54221	1
GDAP1	54332	1
DNAJC10	54431	1
CCSER2	54462	1
ANKIB1	54467	1
SMCR7L	54471	1
RNF216	54476	1
FAM105A	54491	1
TMX3	54495	1
MTRF1L	54516	1
GNL3L	54552	1
SGTB	54557	1
CROT	54677	1
RRN3	54700	1
OTUD4	54726	1
ZRANB1	54764	1
TRIM44	54765	1
MED18	54797	1
DYM	54808	1
ZNF562	54811	1
KLHL28	54813	1
VPS13C	54832	1
MFSD6	54842	1
FAM46C	54855	1
TMEM214	54867	1
FNBP1L	54874	1
BCOR	54880	1
PXK	54899	1
CDKAL1	54901	1
SEMA4C	54910	1
CHTF8	54921	1
OCIAD1	54940	1
PARP16	54956	1
GEMIN8	54960	1
SLC35F6	54978	1
ZNF770	54989	1
LAMTOR1	55004	1
RMND1	55005	1
C14orf119	55017	1
FKBP14	55033	1
ATG16L1	55054	1
C9orf40	55071	1
OXR1	55074	1
ARGLU1	55082	1
ATG2B	55102	1
PIWIL2	55124	1
FIGN	55137	1
MTPAP	55149	1
CENPQ	55166	1
C14orf105	55195	1
KIAA1551	55196	1
ZNF532	55205	1
ARL8B	55207	1
SETD5	55209	1
C11ORF57	55216	1
LRRC20	55222	1
SLC38A7	55238	1
C7orf43	55262	1
TMEM19	55266	1
VPS53	55275	1
RBM41	55285	1
PPP6R3	55291	1
TBC1D19	55296	1
GIMAP4	55303	1
RFK	55312	1
SYNJ2BP	55333	1
TBC1D2	55357	1
FEM1A	55527	1
CDV3	55573	1
NAGK	55577	1
KIF27	55582	1
FAM46A	55603	1
ZNF280C	55609	1
CCDC132	55610	1
DEPDC1	55635	1
BCAS4	55653	1
TMEM127	55654	1
HIF1AN	55662	1
ZNF446	55663	1
MFN1	55669	1
RBM22	55696	1
VAC14	55697	1
IPO9	55705	1
TSR1	55720	1
CEP72	55722	1
BTBD7	55727	1
FAM222B	55731	1
COA1	55744	1
SEPT11	55752	1
RCOR3	55758	1
FTSJD1	55783	1
TXLNG	55787	1
CSGALNACT1	55790	1
LRIF1	55791	1
FOXJ2	55810	1
UBAP2	55833	1
CENPN	55839	1
TMEM165	55858	1
ACTR10	55860	1
ECHDC1	55862	1
ASH1L	55870	1
UBFD1	56061	1
ANKH	56172	1
PARD3	56288	1
DIABLO	56616	1
EIF5A2	56648	1
TMEM9B	56674	1
NRIP3	56675	1
SAR1A	56681	1
RAD18	56852	1
SH3GLB2	56904	1
SMARCAD1	56916	1
DHX33	56919	1
PAK6	56924	1
FEM1C	56929	1
C11orf30	56946	1
ATXN7L3	56970	1
BBX	56987	1
CCDC47	57003	1
C1orf63	57035	1
ENTPD7	57089	1
C12orf4	57102	1
SMURF1	57154	1
PHTF2	57157	1
PELI1	57162	1
ZNFX1	57169	1
KIAA1191	57179	1
ANKRD50	57182	1
KIAA1147	57189	1
PBXIP1	57326	1
CBX8	57332	1
RAB22A	57403	1
MAVS	57506	1
MTUS1	57509	1
SERINC1	57515	1
KIAA1328	57536	1
SORCS2	57537	1
KLHL42	57542	1
PDP2	57546	1
STAMBPL1	57559	1
POGK	57645	1
USP28	57646	1
GRAMD1A	57655	1
ZBTB4	57659	1
EPB41L5	57669	1
GPAM	57678	1
FAM160B1	57700	1
IGDCC4	57722	1
SUGP1	57794	1
GATAD1	57798	1
RAP2C	57826	1
SRPRB	58477	1
ABHD17C	58489	1
LY6G5B	58496	1
EPS15L1	58513	1
RRAGD	58528	1
ENPP5	59084	1
SLC22A23	63027	1
MRPL17	63875	1
ELMO2	63916	1
FAM217B	63939	1
PRSS22	64063	1
NPAS3	64067	1
SMOC1	64093	1
ABCG8	64241	1
PAPD5	64282	1
NSD1	64324	1
ZMAT3	64393	1
AKTIP	64400	1
C5orf28	64417	1
NOM1	64434	1
GIGYF1	64599	1
NUCKS1	64710	1
IPPK	64768	1
CCDC14	64770	1
CRTC3	64784	1
TBC1D15	64786	1
EXO5	64789	1
TUT1	64852	1
PLEKHG2	64857	1
NABP1	64859	1
MRPS6	64968	1
MRPL40	64976	1
GPBP1	65056	1
WNK1	65125	1
C8orf33	65265	1
WNK3	65267	1
PHACTR4	65979	1
MTMR9	66036	1
GID4	79018	1
ZFYVE21	79038	1
TMEM38A	79041	1
PRRG4	79056	1
DCTPP1	79077	1
C1orf50	79078	1
ZNF426	79088	1
GNPTAB	79158	1
EFHD2	79180	1
TTPAL	79183	1
LRRC2	79442	1
FYCO1	79443	1
CDC73	79577	1
CEP97	79598	1
ADIPOR2	79602	1
METTL21D	79609	1
HMBOX1	79618	1
ARMC7	79637	1
ARSJ	79642	1
PANK3	79646	1
ARHGAP10	79658	1
PPP1R3B	79660	1
TBL1XR1	79718	1
TBC1D17	79735	1
TEFM	79736	1
CLIP4	79745	1
KLHL36	79786	1
ZNF665	79788	1
FBXO31	79791	1
AGMAT	79814	1
ZMYM1	79830	1
PEAK1	79834	1
LONRF3	79836	1
PIP4K2C	79837	1
FAM57A	79850	1
TM4SF20	79853	1
TNIP3	79931	1
SYNPO2L	79933	1
L2HGDH	79944	1
SYNDIG1	79953	1
ATAT1	79969	1
PCNXL2	80003	1
FOXRED2	80020	1
ZNF556	80032	1
CSRNP3	80034	1
GPR157	80045	1
DCAF17	80067	1
ZNF703	80139	1
PTGES2	80142	1
UXS1	80146	1
C4orf29	80167	1
TMEM134	80194	1
RNF34	80196	1
CHD9	80205	1
OPA3	80207	1
COQ10B	80219	1
RAB11FIP1	80223	1
ORAI2	80228	1
SLC35F5	80255	1
C16orf70	80262	1
PLEKHO2	80301	1
MED28	80306	1
KLHL15	80311	1
LRRC27	80313	1
WDR82	80335	1
COASY	80347	1
TNKS2	80351	1
SLC19A3	80704	1
DDHD1	80821	1
APOL6	80830	1
COLEC12	81035	1
TRIM11	81559	1
PDRG1	81572	1
ANKRD13C	81573	1
FAM83D	81610	1
NUAK2	81788	1
SLCO5A1	81796	1
NETO2	81831	1
RNF146	81847	1
ZNF611	81856	1
LAS1L	81887	1
FAHD1	81889	1
SLC25A28	81894	1
ZNF93	81931	1
SESN2	83667	1
CRISPLD2	83716	1
ITCH	83737	1
RBM4B	83759	1
MIXL1	83881	1
GSG2	83903	1
SPRTN	83932	1
HDAC10	83933	1
TMEM133	83935	1
KREMEN1	83999	1
EMILIN2	84034	1
KATNAL1	84056	1
SLC10A7	84068	1
ANKRD27	84079	1
QRFPR	84109	1
UTP15	84135	1
ZNF644	84146	1
RPF2	84154	1
ARID5B	84159	1
GTF2IRD2	84163	1
POLR1B	84172	1
YIPF4	84272	1
NOA1	84273	1
SLC25A33	84275	1
FAM213A	84293	1
PHF6	84295	1
GINS4	84296	1
LLPH	84298	1
DDI2	84301	1
BRMS1L	84312	1
CMSS1	84319	1
ZBED3	84327	1
LZIC	84328	1
PCGF5	84333	1
HOOK3	84376	1
RAB11FIP4	84440	1
LCOR	84458	1
DCTN5	84516	1
C15orf41	84529	1
KIAA1841	84542	1
MAK16	84549	1
FAXC	84553	1
ST6GAL2	84620	1
MYPN	84665	1
USP32	84669	1
ZNF347	84671	1
PIGO	84720	1
ZNF514	84874	1
ORAI1	84876	1
MFSD2A	84879	1
TMTC4	84899	1
NFATC2IP	84901	1
ZNF587	84914	1
CIRH1A	84916	1
FAM104A	84923	1
MASTL	84930	1
RAB2B	84932	1
WDR73	84942	1
UBASH3B	84959	1
FBXL20	84961	1
CEP19	84984	1
USP45	85015	1
HIST1H2BK	85236	1
BAGE5	85316	1
ZCCHC3	85364	1
SLC45A3	85414	1
ZIC5	85416	1
STON2	85439	1
UNK	85451	1
TANC1	85461	1
FHDC1	85462	1
ZC3H12C	85463	1
SSH2	85464	1
SAPCD2	89958	1
MIDN	90007	1
CCDC120	90060	1
EFCAB11	90141	1
ZNF799	90576	1
COX19	90639	1
ZNF598	90850	1
ZNF682	91120	1
SLC25A46	91137	1
TMEM67	91147	1
RCCD1	91433	1
C19orf40	91442	1
ACBD5	91452	1
RSAD2	91543	1
C12orf65	91574	1
CHURC1	91612	1
SYT12	91683	1
YTHDC1	91746	1
ELMSAN1	91748	1
KIAA1919	91749	1
CABLES1	91768	1
MYLK3	91807	1
ZC3HAV1L	92092	1
MTSS1L	92154	1
ASB16	92591	1
MOB1B	92597	1
HIST3H2A	92815	1
UBE2Q2	92912	1
HAUS8	93323	1
SDR42E1	93517	1
ZFAND4	93550	1
TADA2B	93624	1
CAMK2N2	94032	1
ORMDL3	94103	1
ARHGAP12	94134	1
FOXQ1	94234	1
EPSTI1	94240	1
TP53INP1	94241	1
EGLN3	112399	1
WDR89	112840	1
CHST14	113189	1
EFHC1	114327	1
STK11IP	114790	1
FMNL2	114793	1
PWWP2A	114825	1
OSBPL1A	114876	1
TMEM123	114908	1
RAB42	115273	1
PCMTD1	115294	1
ZNF689	115509	1
FCHO2	115548	1
DIS3L	115752	1
LYSMD3	116068	1
ABHD15	116236	1
FAM129A	116496	1
SNAP47	116841	1
ARAP2	116984	1
THEM4	117145	1
SSX2IP	117178	1
ZNF354B	117608	1
PDZD8	118987	1
LRIG3	121227	1
C14orf28	122525	1
FRMD6	122786	1
NAA30	122830	1
ISCA2	122961	1
C15orf40	123207	1
NIPA1	123606	1
FOPNL	123811	1
EARS2	124454	1
MSI2	124540	1
MRPL10	124995	1
FAM210A	125228	1
TNFAIP8L1	126282	1
C19orf47	126526	1
TPRG1L	127262	1
RNF19B	127544	1
NUP35	129401	1
XIRP2	129446	1
ICA1L	130026	1
OSR1	130497	1
FAM43A	131583	1
GRK7	131890	1
LIN54	132660	1
ARL9	132946	1
ADAT2	134637	1
PM20D2	135293	1
UBXN2B	137886	1
NACC2	138151	1
PTPDC1	138639	1
SPIN4	139886	1
MUC17	140453	1
ASB6	140459	1
MACROD2	140733	1
SMCR8	140775	1
ZSWIM3	140831	1
SIRPA	140885	1
SAMD8	142891	1
TRUB1	142940	1
VTI1A	143187	1
SESN3	143686	1
SPTY2D1	144108	1
PRICKLE1	144165	1
ALG10B	144245	1
ZNF597	146434	1
ZNF785	146540	1
RUNDC1	146923	1
WIPF2	147179	1
C18orf25	147339	1
ZNF681	148213	1
SLC30A7	148867	1
MANEAL	149175	1
C1orf210	149466	1
SIK1	150094	1
DUSP18	150290	1
FAM117B	150864	1
PPP1R1C	151242	1
GPR155	151556	1
DTX3L	151636	1
CEP120	153241	1
RNF145	153830	1
CNKSR3	154043	1
C7orf60	154743	1
KCTD7	154881	1
WBSCR27	155368	1
ANKRD46	157567	1
CXorf38	159013	1
TMTC3	160418	1
GRASP	160622	1
SPRED1	161742	1
IFNLR1	163702	1
UBXN2A	165324	1
CCDC71L	168455	1
ZNF800	168850	1
TMEM64	169200	1
OLFML2A	169611	1
ZNF431	170959	1
SCAMP5	192683	1
LDHD	197257	1
TET3	200424	1
KLHDC8B	200942	1
RAB12	201475	1
ZNF584	201514	1
PDE12	201626	1
CCDC125	202243	1
VMA21	203547	1
C2ORF69	205327	1
REEP3	221035	1
KIF6	221458	1
ZBTB9	221504	1
SMIM13	221710	1
FOXK1	221937	1
FBXL13	222235	1
NAPEPLD	222236	1
ZNRF2	223082	1
RNASEH1	246243	1
TMEM9	252839	1
PRR14L	253143	1
CADM2	253559	1
RALGAPA1	253959	1
BRWD3	254065	1
EPGN	255324	1
RNF144B	255488	1
NPNT	255743	1
TMEM196	256130	1
CXorf23	256643	1
ANKS4B	257629	1
SGMS1	259230	1
RBM20	282996	1
KCTD21	283219	1
ANKRD52	283373	1
CEP170B	283638	1
LINC00304	283860	1
KANSL1	284058	1
NEK8	284086	1
PTRF	284119	1
ZIK1	284307	1
ZNF780A	284323	1
ZNF326	284695	1
FAM126B	285172	1
C3ORF38	285237	1
GPRIN3	285513	1
C5ORF51	285636	1
SREK1IP1	285672	1
ZNF454	285676	1
RGMB	285704	1
HIST2H3A	333932	1
LUZP2	338645	1
CCDC137	339230	1
ZBTB8OS	339487	1
SPOPL	339745	1
ZNF774	342132	1
STAC2	342667	1
ACTBL2	345651	1
MTX3	345778	1
WDR53	348793	1
ZBTB41	360023	1
NDUFA4P1	360165	1
NHLRC2	374354	1
DNAJB13	374407	1
DRAXIN	374946	1
FAM89A	375061	1
C6ORF120	387263	1
CLEC12B	387837	1
RGS9BP	388531	1
BLOC1S3	388552	1
ZNF749	388567	1
HRNR	388697	1
BEND4	389206	1
GTF2IRD2B	389524	1
NUGGC	389643	1
ZNF805	390980	1
MUC21	394263	1
FAM102A	399665	1
LRRD1	401387	1
RAB19	401409	1
SAMD12	401474	1
ZYG11A	440590	1
C18orf32	497661	1
GDF5OS	554250	1
FBXO48	554251	1
HIST2H4B	554313	1
SMIM15	643155	1
ZFP62	643836	1
FAM83G	644815	1
TMEM200C	645369	1
LINC00598	646982	1
ANKRD33B	651746	1
GXYLT2	727936	1
GTF2H2C	728340	1
CCDC30	728621	1
SLC35E2B	728661	1
TMEM242	729515	1
RPL17-C18orf32	100526842	1
POC1B-GALNT4	100528030	1

## Sheet: Targets_description
target_gene	target_gene_entrez	count(distinct mirna)	description
ACER2	340485	2	alkaline ceramidase 2 [Source:HGNC Symbol;Acc:HGNC:23675]
ACOT9	23597	2	acyl-CoA thioesterase 9 [Source:HGNC Symbol;Acc:HGNC:17152]
AGO3	192669	2	argonaute 3, RISC catalytic component [Source:HGNC Symbol;Acc:HGNC:18421]
AKAP8	10270	2	A-kinase anchoring protein 8 [Source:HGNC Symbol;Acc:HGNC:378]
AMD1	262	2	adenosylmethionine decarboxylase 1 [Source:HGNC Symbol;Acc:HGNC:457]
ARHGAP5	394	2	Rho GTPase activating protein 5 [Source:HGNC Symbol;Acc:HGNC:675]
ARIH1	25820	2	ariadne RBR E3 ubiquitin protein ligase 1 [Source:HGNC Symbol;Acc:HGNC:689]
ARL8A	127829	2	ADP ribosylation factor like GTPase 8A [Source:HGNC Symbol;Acc:HGNC:25192]
ATAD2	29028	2	ATPase family, AAA domain containing 2 [Source:HGNC Symbol;Acc:HGNC:30123]
ATG9A	79065	2	autophagy related 9A [Source:HGNC Symbol;Acc:HGNC:22408]
ATP13A3	79572	2	ATPase 13A3 [Source:HGNC Symbol;Acc:HGNC:24113]
ATP5B	506	2	ATP synthase, H+ transporting, mitochondrial F1 complex, beta polypeptide [Source:HGNC Symbol;Acc:HGNC:830]
ATXN7L3B	552889	2	ataxin 7 like 3B [Source:HGNC Symbol;Acc:HGNC:37931]
BCL2	596	2	BCL2, apoptosis regulator [Source:HGNC Symbol;Acc:HGNC:990]
BCL7B	9275	2	BCL tumor suppressor 7B [Source:HGNC Symbol;Acc:HGNC:1005]
BRI3BP	140707	2	BRI3 binding protein [Source:HGNC Symbol;Acc:HGNC:14251]
BTF3L4	91408	2	basic transcription factor 3 like 4 [Source:HGNC Symbol;Acc:HGNC:30547]
BTN2A2	10385	2	butyrophilin subfamily 2 member A2 [Source:HGNC Symbol;Acc:HGNC:1137]
BZW1	9689	3	basic leucine zipper and W2 domains 1 [Source:HGNC Symbol;Acc:HGNC:18380]
C16orf52	730094	3	chromosome 16 open reading frame 52 [Source:HGNC Symbol;Acc:HGNC:27087]
C1orf21	81563	2	chromosome 1 open reading frame 21 [Source:HGNC Symbol;Acc:HGNC:15494]
CAPRIN2	65981	2	caprin family member 2 [Source:HGNC Symbol;Acc:HGNC:21259]
CBX5	23468	3	chromobox 5 [Source:HGNC Symbol;Acc:HGNC:1555]
CCDC6	8030	2	coiled-coil domain containing 6 [Source:HGNC Symbol;Acc:HGNC:18782]
CCDC83	220047	2	coiled-coil domain containing 83 [Source:HGNC Symbol;Acc:HGNC:28535]
CCL5	6352	2	C-C motif chemokine ligand 5 [Source:HGNC Symbol;Acc:HGNC:10632]
CCND1	595	2	cyclin D1 [Source:HGNC Symbol;Acc:HGNC:1582]
CD300LB	124599	2	CD300 molecule like family member b [Source:HGNC Symbol;Acc:HGNC:30811]
CDKN1A	1026	3	cyclin dependent kinase inhibitor 1A [Source:HGNC Symbol;Acc:HGNC:1784]
CDKN2AIPNL	91368	2	CDKN2A interacting protein N-terminal like [Source:HGNC Symbol;Acc:HGNC:30545]
CNEP1R1	255919	2	CTD nuclear envelope phosphatase 1 regulatory subunit 1 [Source:HGNC Symbol;Acc:HGNC:26759]
CNOT6L	246175	2	CCR4-NOT transcription complex subunit 6 like [Source:HGNC Symbol;Acc:HGNC:18042]
COIL	8161	2	coilin [Source:HGNC Symbol;Acc:HGNC:2184]
COPA	1314	2	coatomer protein complex subunit alpha [Source:HGNC Symbol;Acc:HGNC:2230]
COPS8	10920	2	COP9 signalosome subunit 8 [Source:HGNC Symbol;Acc:HGNC:24335]
COX2	4513	2	mitochondrially encoded cytochrome c oxidase IIprovided by HGNC
COX6B1	1340	2	cytochrome c oxidase subunit 6B1 [Source:HGNC Symbol;Acc:HGNC:2280]
CRY2	1408	2	cryptochrome circadian clock 2 [Source:HGNC Symbol;Acc:HGNC:2385]
CXCL12	6387	2	C-X-C motif chemokine ligand 12 [Source:HGNC Symbol;Acc:HGNC:10672]
CYBRD1	79901	3	cytochrome b reductase 1 [Source:HGNC Symbol;Acc:HGNC:20797]
DCBLD2	131566	2	discoidin, CUB and LCCL domain containing 2 [Source:HGNC Symbol;Acc:HGNC:24627]
DECR1	1666	2	2,4-dienoyl-CoA reductase 1 [Source:HGNC Symbol;Acc:HGNC:2753]
DENND5B	160518	2	DENN domain containing 5B [Source:HGNC Symbol;Acc:HGNC:28338]
DGCR6L	85359	2	DiGeorge syndrome critical region gene 6 like [Source:HGNC Symbol;Acc:HGNC:18551]
DNAJC28	54943	2	DnaJ heat shock protein family (Hsp40) member C28 [Source:HGNC Symbol;Acc:HGNC:1297]
DNAL1	83544	2	dynein axonemal light chain 1 [Source:HGNC Symbol;Acc:HGNC:23247]
DSPP	1834	2	dentin sialophosphoprotein [Source:HGNC Symbol;Acc:HGNC:3054]
DUSP1	1843	2	dual specificity phosphatase 1 [Source:HGNC Symbol;Acc:HGNC:3064]
DVL3	1857	2	dishevelled segment polarity protein 3 [Source:HGNC Symbol;Acc:HGNC:3087]
DYNC1LI2	1783	2	dynein cytoplasmic 1 light intermediate chain 2 [Source:HGNC Symbol;Acc:HGNC:2966]
DYRK2	8445	2	dual specificity tyrosine phosphorylation regulated kinase 2 [Source:HGNC Symbol;Acc:HGNC:3093]
EDEM3	80267	2	ER degradation enhancing alpha-mannosidase like protein 3 [Source:HGNC Symbol;Acc:HGNC:16787]
EIF4G2	1982	2	eukaryotic translation initiation factor 4 gamma 2 [Source:HGNC Symbol;Acc:HGNC:3297]
EIF4H	7458	2	eukaryotic translation initiation factor 4H [Source:HGNC Symbol;Acc:HGNC:12741]
ELK4	2005	2	ELK4, ETS transcription factor [Source:HGNC Symbol;Acc:HGNC:3326]
ELP2	55250	2	elongator acetyltransferase complex subunit 2 [Source:HGNC Symbol;Acc:HGNC:18248]
ENTPD5	957	2	ectonucleoside triphosphate diphosphohydrolase 5 [Source:HGNC Symbol;Acc:HGNC:3367]
EPHA4	2043	2	EPH receptor A4 [Source:HGNC Symbol;Acc:HGNC:3388]
ERGIC2	51290	2	ERGIC and golgi 2 [Source:HGNC Symbol;Acc:HGNC:30208]
ESD	2098	2	esterase D [Source:HGNC Symbol;Acc:HGNC:3465]
FANCF	2188	2	Fanconi anemia complementation group F [Source:HGNC Symbol;Acc:HGNC:3587]
FAS	355	2	Fas cell surface death receptor [Source:HGNC Symbol;Acc:HGNC:11920]
FMNL3	91010	2	formin like 3 [Source:HGNC Symbol;Acc:HGNC:23698]
FTH1	2495	2	ferritin heavy chain 1 [Source:HGNC Symbol;Acc:HGNC:3976]
FUT10	84750	2	fucosyltransferase 10 [Source:HGNC Symbol;Acc:HGNC:19234]
FXN	2395	2	frataxin [Source:HGNC Symbol;Acc:HGNC:3951]
FZD9	8326	2	frizzled class receptor 9 [Source:HGNC Symbol;Acc:HGNC:4047]
GABPB1	2553	2	GA binding protein transcription factor beta subunit 1 [Source:HGNC Symbol;Acc:HGNC:4074]
GBF1	8729	2	golgi brefeldin A resistant guanine nucleotide exchange factor 1 [Source:HGNC Symbol;Acc:HGNC:4181]
GLO1	2739	2	glyoxalase I [Source:HGNC Symbol;Acc:HGNC:4323]
GRPEL2	134266	2	GrpE like 2, mitochondrial [Source:HGNC Symbol;Acc:HGNC:21060]
HAAO	23498	2	3-hydroxyanthranilate 3,4-dioxygenase [Source:HGNC Symbol;Acc:HGNC:4796]
HIST1H2BD	3017	2	histone cluster 1 H2B family member d [Source:HGNC Symbol;Acc:HGNC:4747]
HORMAD2	150280	2	HORMA domain containing 2 [Source:HGNC Symbol;Acc:HGNC:28383]
HS3ST1	9957	2	heparan sulfate-glucosamine 3-sulfotransferase 1 [Source:HGNC Symbol;Acc:HGNC:5194]
ICAM1	3383	2	intercellular adhesion molecule 1 [Source:HGNC Symbol;Acc:HGNC:5344]
IFIT1	3434	2	interferon induced protein with tetratricopeptide repeats 1 [Source:HGNC Symbol;Acc:HGNC:5407]
IGF1R	3480	2	insulin like growth factor 1 receptor [Source:HGNC Symbol;Acc:HGNC:5465]
IRAK1	3654	2	interleukin 1 receptor associated kinase 1 [Source:HGNC Symbol;Acc:HGNC:6112]
ITPKB	3707	2	inositol-trisphosphate 3-kinase B [Source:HGNC Symbol;Acc:HGNC:6179]
KCTD15	79047	2	potassium channel tetramerization domain containing 15 [Source:HGNC Symbol;Acc:HGNC:23297]
KDM6B	23135	2	lysine demethylase 6B [Source:HGNC Symbol;Acc:HGNC:29012]
LARP1	23367	2	La ribonucleoprotein domain family member 1 [Source:HGNC Symbol;Acc:HGNC:29531]
LBR	3930	2	lamin B receptor [Source:HGNC Symbol;Acc:HGNC:6518]
LEPROT	54741	2	leptin receptor overlapping transcript [Source:HGNC Symbol;Acc:HGNC:29477]
LIMD2	80774	2	LIM domain containing 2 [Source:HGNC Symbol;Acc:HGNC:28142]
LSM4	25804	2	LSM4 homolog, U6 small nuclear RNA and mRNA degradation associated [Source:HGNC Symbol;Acc:HGNC:17259]
MARCH4	57574	2	membrane associated ring-CH-type finger 4 [Source:HGNC Symbol;Acc:HGNC:29269]
MBD2	8932	2	methyl-CpG binding domain protein 2 [Source:HGNC Symbol;Acc:HGNC:6917]
MBD4	8930	2	methyl-CpG binding domain 4, DNA glycosylase [Source:HGNC Symbol;Acc:HGNC:6919]
MDN1	23195	2	midasin AAA ATPase 1 [Source:HGNC Symbol;Acc:HGNC:18302]
MEF2D	4209	2	myocyte enhancer factor 2D [Source:HGNC Symbol;Acc:HGNC:6997]
METTL7A	25840	2	methyltransferase like 7A [Source:HGNC Symbol;Acc:HGNC:24550]
METTL8	79828	2	methyltransferase like 8 [Source:HGNC Symbol;Acc:HGNC:25856]
MFSD8	256471	2	major facilitator superfamily domain containing 8 [Source:HGNC Symbol;Acc:HGNC:28486]
MICAL2	9645	2	microtubule associated monooxygenase, calponin and LIM domain containing 2 [Source:HGNC Symbol;Acc:HGNC:24693]
MMP2	4313	2	matrix metallopeptidase 2 [Source:HGNC Symbol;Acc:HGNC:7166]
MYC	4609	4	MYC proto-oncogene, bHLH transcription factor [Source:HGNC Symbol;Acc:HGNC:7553]
MYCBP2	23077	2	MYC binding protein 2, E3 ubiquitin protein ligase [Source:HGNC Symbol;Acc:HGNC:23386]
MYH9	4627	2	myosin heavy chain 9 [Source:HGNC Symbol;Acc:HGNC:7579]
MYLK	4638	2	myosin light chain kinase [Source:HGNC Symbol;Acc:HGNC:7590]
NAA50	80218	2	N(alpha)-acetyltransferase 50, NatE catalytic subunit [Source:HGNC Symbol;Acc:HGNC:29533]
NACC1	112939	2	nucleus accumbens associated 1 [Source:HGNC Symbol;Acc:HGNC:20967]
NAP1L1	4673	2	nucleosome assembly protein 1 like 1 [Source:HGNC Symbol;Acc:HGNC:7637]
NARS	4677	2	asparaginyl-tRNA synthetase [Source:HGNC Symbol;Acc:HGNC:7643]
NAT8L	339983	2	N-acetyltransferase 8 like [Source:HGNC Symbol;Acc:HGNC:26742]
NCOA3	8202	3	nuclear receptor coactivator 3 [Source:HGNC Symbol;Acc:HGNC:7670]
ND4	4538	2	mitochondrially encoded NADH:ubiquinone oxidoreductase core subunit 4 [Source:HGNC Symbol;Acc:HGNC:7459
NHLRC3	387921	2	NHL repeat containing 3 [Source:HGNC Symbol;Acc:HGNC:33751]
NR2C2	7182	2	nuclear receptor subfamily 2 group C member 2 [Source:HGNC Symbol;Acc:HGNC:7972]
NUFIP2	57532	2	NUFIP2, FMR1 interacting protein 2 [Source:HGNC Symbol;Acc:HGNC:17634]
PARD6B	84612	3	par-6 family cell polarity regulator beta [Source:HGNC Symbol;Acc:HGNC:16245]
PDGFB	5155	2	platelet derived growth factor subunit B [Source:HGNC Symbol;Acc:HGNC:8800]
PGAM1	5223	2	phosphoglycerate mutase 1 [Source:HGNC Symbol;Acc:HGNC:8888]
PGM2L1	283209	2	phosphoglucomutase 2 like 1 [Source:HGNC Symbol;Acc:HGNC:20898]
PIGS	94005	2	phosphatidylinositol glycan anchor biosynthesis class S [Source:HGNC Symbol;Acc:HGNC:14937]
PLAG1	5324	2	PLAG1 zinc finger [Source:HGNC Symbol;Acc:HGNC:9045]
PLAGL2	5326	2	PLAG1 like zinc finger 2 [Source:HGNC Symbol;Acc:HGNC:9047]
PLEKHA3	65977	2	pleckstrin homology domain containing A3 [Source:HGNC Symbol;Acc:HGNC:14338]
PLEKHG5	57449	2	pleckstrin homology and RhoGEF domain containing G5 [Source:HGNC Symbol;Acc:HGNC:29105]
PMAIP1	5366	3	phorbol-12-myristate-13-acetate-induced protein 1 [Source:HGNC Symbol;Acc:HGNC:9108]
POFUT1	23509	2	protein O-fucosyltransferase 1 [Source:HGNC Symbol;Acc:HGNC:14988]
PPP1R11	6992	2	protein phosphatase 1 regulatory inhibitor subunit 11 [Source:HGNC Symbol;Acc:HGNC:9285]
PPP1R15B	84919	2	protein phosphatase 1 regulatory subunit 15B [Source:HGNC Symbol;Acc:HGNC:14951]
PPP2R1A	5518	2	protein phosphatase 2 scaffold subunit Aalpha [Source:HGNC Symbol;Acc:HGNC:9302]
PPWD1	23398	2	peptidylprolyl isomerase domain and WD repeat containing 1 [Source:HGNC Symbol;Acc:HGNC:28954]
PTGS2	5743	2	prostaglandin-endoperoxide synthase 2 [Source:HGNC Symbol;Acc:HGNC:9605]
RAB40C	57799	2	RAB40C, member RAS oncogene family [Source:HGNC Symbol;Acc:HGNC:18285]
RABEP1	9135	2	rabaptin, RAB GTPase binding effector protein 1 [Source:HGNC Symbol;Acc:HGNC:17677]
RBM12B	389677	3	RNA binding motif protein 12B [Source:HGNC Symbol;Acc:HGNC:32310]
ROR2	4920	2	receptor tyrosine kinase like orphan receptor 2 [Source:HGNC Symbol;Acc:HGNC:10257]
RRM2	6241	2	ribonucleotide reductase regulatory subunit M2 [Source:HGNC Symbol;Acc:HGNC:10452]
RUFY2	55680	2	RUN and FYVE domain containing 2 [Source:HGNC Symbol;Acc:HGNC:19761]
SALL3	27164	2	spalt like transcription factor 3 [Source:HGNC Symbol;Acc:HGNC:10527]
SAMD9L	219285	2	sterile alpha motif domain containing 9 like [Source:HGNC Symbol;Acc:HGNC:1349]
SEMA7A	8482	2	semaphorin 7A (John Milton Hagen blood group) [Source:HGNC Symbol;Acc:HGNC:10741]
SERBP1	26135	2	SERPINE1 mRNA binding protein 1 [Source:HGNC Symbol;Acc:HGNC:17860]
SERF1A	8293	2	small EDRK-rich factor 1A [Source:HGNC Symbol;Acc:HGNC:10755]
SERF1B	728492	2	small EDRK-rich factor 1B [Source:HGNC Symbol;Acc:HGNC:10756]
SERPINA4	5267	2	serpin family A member 4 [Source:HGNC Symbol;Acc:HGNC:8948]
SHCBP1	79801	2	SHC binding and spindle associated 1 [Source:HGNC Symbol;Acc:HGNC:29547]
SIKE1	80143	2	suppressor of IKBKE 1 [Source:HGNC Symbol;Acc:HGNC:26119]
SLAIN2	57606	2	SLAIN motif family member 2 [Source:HGNC Symbol;Acc:HGNC:29282]
SLC16A9	220963	2	solute carrier family 16 member 9 [Source:HGNC Symbol;Acc:HGNC:23520]
SMAD4	4089	2	SMAD family member 4 [Source:HGNC Symbol;Acc:HGNC:6770]
SOCS3	9021	2	suppressor of cytokine signaling 3 [Source:HGNC Symbol;Acc:HGNC:19391]
SOD2	6648	2	superoxide dismutase 2 [Source:HGNC Symbol;Acc:HGNC:11180]
SON	6651	2	SON DNA binding protein [Source:HGNC Symbol;Acc:HGNC:11183]
SP4	6671	2	Sp4 transcription factor [Source:HGNC Symbol;Acc:HGNC:11209]
SQSTM1	8878	2	sequestosome 1 [Source:HGNC Symbol;Acc:HGNC:11280]
SUOX	6821	2	sulfite oxidase [Source:HGNC Symbol;Acc:HGNC:11460]
SURF4	6836	2	surfeit 4 [Source:HGNC Symbol;Acc:HGNC:11476]
TGOLN2	10618	2	trans-golgi network protein 2 [Source:HGNC Symbol;Acc:HGNC:15450]
THBS1	7057	2	thrombospondin 1 [Source:HGNC Symbol;Acc:HGNC:11785]
TLL1	7092	2	tolloid like 1 [Source:HGNC Symbol;Acc:HGNC:11843]
TMEM100	55273	2	transmembrane protein 100 [Source:HGNC Symbol;Acc:HGNC:25607]
TMEM101	84336	2	transmembrane protein 101 [Source:HGNC Symbol;Acc:HGNC:28653]
TMEM136	219902	2	transmembrane protein 136 [Source:HGNC Symbol;Acc:HGNC:28280]
TMEM167A	153339	3	transmembrane protein 167A [Source:HGNC Symbol;Acc:HGNC:28330]
TMOD3	29766	2	tropomodulin 3 [Source:HGNC Symbol;Acc:HGNC:11873]
TMPRSS5	80975	2	transmembrane protease, serine 5 [Source:HGNC Symbol;Acc:HGNC:14908]
TRIM71	131405	2	tripartite motif containing 71 [Source:HGNC Symbol;Acc:HGNC:32669]
TRIM8	81603	2	tripartite motif containing 8 [Source:HGNC Symbol;Acc:HGNC:15579]
TTC8	123016	2	tetratricopeptide repeat domain 8 [Source:HGNC Symbol;Acc:HGNC:20087]
TXLNA	200081	2	taxilin alpha [Source:HGNC Symbol;Acc:HGNC:30685]
USP38	84640	2	ubiquitin specific peptidase 38 [Source:HGNC Symbol;Acc:HGNC:20067]
USP48	84196	3	ubiquitin specific peptidase 48 [Source:HGNC Symbol;Acc:HGNC:18533]
WASL	8976	2	Wiskott-Aldrich syndrome like [Source:HGNC Symbol;Acc:HGNC:12735]
YAE1D1	57002	2	Yae1 domain containing 1 [Source:HGNC Symbol;Acc:HGNC:24857]
YOD1	55432	2	YOD1 deubiquitinase [Source:HGNC Symbol;Acc:HGNC:25035]
YWHAZ	7534	2	tyrosine 3-monooxygenase/tryptophan 5-monooxygenase activation protein zeta [Source:HGNC Symbol;Acc:HGNC:12855]
ZBTB18	10472	2	zinc finger and BTB domain containing 18 [Source:HGNC Symbol;Acc:HGNC:13030]
ZBTB37	84614	2	zinc finger and BTB domain containing 37 [Source:HGNC Symbol;Acc:HGNC:28365]
ZBTB5	9925	2	zinc finger and BTB domain containing 5 [Source:HGNC Symbol;Acc:HGNC:23836]
ZBTB7A	51341	2	zinc finger and BTB domain containing 7A [Source:HGNC Symbol;Acc:HGNC:18078]
ZC3H18	124245	2	zinc finger CCCH-type containing 18 [Source:HGNC Symbol;Acc:HGNC:25091]
ZDHHC20	253832	2	zinc finger DHHC-type containing 20 [Source:HGNC Symbol;Acc:HGNC:20749]
ZNF180	7733	2	zinc finger protein 180 [Source:HGNC Symbol;Acc:HGNC:12970]
ZNF260	339324	2	zinc finger protein 260 [Source:HGNC Symbol;Acc:HGNC:13499]
ZNF264	9422	2	zinc finger protein 264 [Source:HGNC Symbol;Acc:HGNC:13057]
ZNF280B	140883	2	zinc finger protein 280B [Source:HGNC Symbol;Acc:HGNC:23022]
ZNF417	147687	2	zinc finger protein 417 [Source:HGNC Symbol;Acc:HGNC:20646]
ZNF460	10794	3	zinc finger protein 460 [Source:HGNC Symbol;Acc:HGNC:21628]
ZNF566	84924	2	zinc finger protein 566 [Source:HGNC Symbol;Acc:HGNC:25919]
ZNF578	147660	2	zinc finger protein 578 [Source:HGNC Symbol;Acc:HGNC:26449]
ZNF629	23361	2	zinc finger protein 629 [Source:HGNC Symbol;Acc:HGNC:29008]
ZNF738	148203	2	zinc finger protein 738 [Source:HGNC Symbol;Acc:HGNC:32469]
