# Supplementary material for: Global miRNA expression profile reveals novel molecular players in aneurysmal subarachnoid haemorrhage
Source: Sci Rep. 2018 Jun 8;8:8786. doi: 10.1038/s41598-018-27078-w (PMC5993784; doi:10.1038/s41598-018-27078-w)
Supplement: Supplementary file 6 — Additional File 5 [file 41598_2018_27078_MOESM6_ESM.xlsx]

## Sheet: 8miRNAs_Diana
mirna	number_pathaw	pathway	number_targets	Gene Name	Gene Ensembl id
hsa-miR-17-5p	12	Pathways in cancer (mmu05200)	91	RASSF5	ENSG00000266094
hsa-miR-17-5p	12	Pathways in cancer (mmu05200)	90	LAMA4	ENSG00000112769
hsa-miR-17-5p	12	Pathways in cancer (mmu05200)	89	COL4A1	ENSG00000187498
hsa-miR-17-5p	12	Pathways in cancer (mmu05200)	88	XIAP	ENSG00000101966
hsa-miR-17-5p	12	Pathways in cancer (mmu05200)	87	PRKACB	ENSG00000142875
hsa-miR-17-5p	12	Pathways in cancer (mmu05200)	86	MDM2	ENSG00000135679
hsa-miR-17-5p	12	Pathways in cancer (mmu05200)	85	JAK1	ENSG00000162434
hsa-miR-17-5p	12	Pathways in cancer (mmu05200)	84	TFG	ENSG00000114354
hsa-miR-17-5p	12	Pathways in cancer (mmu05200)	83	TGFBR2	ENSG00000163513
hsa-miR-17-5p	12	Pathways in cancer (mmu05200)	82	GRB2	ENSG00000177885
hsa-miR-17-5p	12	Pathways in cancer (mmu05200)	81	MAPK1	ENSG00000100030
hsa-miR-17-5p	12	Pathways in cancer (mmu05200)	80	FOXO1	ENSG00000150907
hsa-miR-17-5p	12	Pathways in cancer (mmu05200)	79	PTEN	ENSG00000171862
hsa-miR-17-5p	12	Pathways in cancer (mmu05200)	78	VEGFA	ENSG00000112715
hsa-miR-17-5p	12	Pathways in cancer (mmu05200)	77	MTOR	ENSG00000198793
hsa-miR-17-5p	12	Pathways in cancer (mmu05200)	76	CDKN1A	ENSG00000124762
hsa-miR-17-5p	12	Pathways in cancer (mmu05200)	75	PIK3CA	ENSG00000121879
hsa-miR-17-5p	12	Pathways in cancer (mmu05200)	74	PIAS2	ENSG00000078043
hsa-miR-17-5p	12	Pathways in cancer (mmu05200)	73	AKT3	ENSG00000117020
hsa-miR-17-5p	12	Pathways in cancer (mmu05200)	72	BCL2L1	ENSG00000171552
hsa-miR-17-5p	12	Pathways in cancer (mmu05200)	71	GNAQ	ENSG00000156052
hsa-let-7f-5p	13	Pathways in cancer (hsa05200)	70	BIRC2	ENSG00000110330
hsa-miR-17-5p	12	Pathways in cancer (mmu05200)	70	CASP8	ENSG00000064012
hsa-let-7f-5p	13	Pathways in cancer (hsa05200)	69	COL4A1	ENSG00000187498
hsa-miR-17-5p	12	Pathways in cancer (mmu05200)	69	EP300	ENSG00000100393
hsa-miR-17-5p	43	PI3K-Akt signaling pathway (hsa04151)	69	ITGB3	ENSG00000259207
hsa-let-7f-5p	13	Pathways in cancer (hsa05200)	68	PLCB4	ENSG00000101333
hsa-miR-17-5p	12	Pathways in cancer (mmu05200)	68	LAMC1	ENSG00000135862
hsa-miR-17-5p	43	PI3K-Akt signaling pathway (hsa04151)	68	LAMA4	ENSG00000112769
hsa-let-7f-5p	13	Pathways in cancer (hsa05200)	67	WNT9A	ENSG00000143816
hsa-miR-17-5p	12	Pathways in cancer (mmu05200)	67	FGF5	ENSG00000138675
hsa-miR-17-5p	43	PI3K-Akt signaling pathway (hsa04151)	67	COL4A1	ENSG00000187498
hsa-let-7f-5p	13	Pathways in cancer (hsa05200)	66	MDM2	ENSG00000135679
hsa-miR-17-5p	12	Pathways in cancer (mmu05200)	66	BMP2	ENSG00000125845
hsa-miR-17-5p	43	PI3K-Akt signaling pathway (hsa04151)	66	BCL2L11	ENSG00000153094
hsa-let-7f-5p	13	Pathways in cancer (hsa05200)	65	JAK1	ENSG00000162434
hsa-miR-17-5p	12	Pathways in cancer (mmu05200)	65	MAPK3	ENSG00000102882
hsa-miR-17-5p	43	PI3K-Akt signaling pathway (hsa04151)	65	MDM2	ENSG00000135679
hsa-let-7f-5p	13	Pathways in cancer (hsa05200)	64	TGFBR2	ENSG00000163513
hsa-miR-17-5p	12	Pathways in cancer (mmu05200)	64	RAC1	ENSG00000136238
hsa-miR-17-5p	43	PI3K-Akt signaling pathway (hsa04151)	64	JAK1	ENSG00000162434
hsa-let-7f-5p	13	Pathways in cancer (hsa05200)	63	ADCY9	ENSG00000162104
hsa-let-7f-5p	28	PI3K-Akt signaling pathway (hsa04151)	63	NR4A1	ENSG00000123358
hsa-miR-17-5p	12	Pathways in cancer (mmu05200)	63	RB1	ENSG00000139687
hsa-miR-17-5p	43	PI3K-Akt signaling pathway (hsa04151)	63	GRB2	ENSG00000177885
hsa-let-7f-5p	13	Pathways in cancer (hsa05200)	62	GNG5	ENSG00000174021
hsa-let-7f-5p	28	PI3K-Akt signaling pathway (hsa04151)	62	EFNA1	ENSG00000169242
hsa-miR-17-5p	12	Pathways in cancer (mmu05200)	62	PIK3R1	ENSG00000145675
hsa-miR-17-5p	43	PI3K-Akt signaling pathway (hsa04151)	62	CSF1	ENSG00000184371
hsa-let-7f-5p	13	Pathways in cancer (hsa05200)	61	MAPK1	ENSG00000100030
hsa-let-7f-5p	28	PI3K-Akt signaling pathway (hsa04151)	61	IL6R	ENSG00000160712
hsa-miR-17-5p	12	Pathways in cancer (mmu05200)	61	COL4A3	ENSG00000169031
hsa-miR-17-5p	43	PI3K-Akt signaling pathway (hsa04151)	61	MAPK1	ENSG00000100030
hsa-let-7f-5p	13	Pathways in cancer (hsa05200)	60	FOXO1	ENSG00000150907
hsa-let-7f-5p	28	PI3K-Akt signaling pathway (hsa04151)	60	COL4A1	ENSG00000187498
hsa-miR-17-5p	12	Pathways in cancer (mmu05200)	60	EGLN3	ENSG00000129521
hsa-miR-17-5p	43	PI3K-Akt signaling pathway (hsa04151)	60	PTEN	ENSG00000171862
hsa-miR-17-5p	51	HTLV-I infection (mmu05166)	60	XIAP	ENSG00000101966
hsa-let-7f-5p	13	Pathways in cancer (hsa05200)	59	FGFR1	ENSG00000077782
hsa-let-7f-5p	28	PI3K-Akt signaling pathway (hsa04151)	59	BCL2L11	ENSG00000153094
hsa-miR-17-5p	12	Pathways in cancer (mmu05200)	59	DAPK1	ENSG00000196730
hsa-miR-17-5p	43	PI3K-Akt signaling pathway (hsa04151)	59	VEGFA	ENSG00000112715
hsa-miR-17-5p	51	HTLV-I infection (mmu05166)	59	PRKACB	ENSG00000142875
hsa-let-7f-5p	13	Pathways in cancer (hsa05200)	58	SLC2A1	ENSG00000117394
hsa-let-7f-5p	28	PI3K-Akt signaling pathway (hsa04151)	58	ATF4	ENSG00000128272
hsa-miR-17-5p	12	Pathways in cancer (mmu05200)	58	MYC	ENSG00000136997
hsa-miR-17-5p	43	PI3K-Akt signaling pathway (hsa04151)	58	GYS1	ENSG00000104812
hsa-miR-17-5p	51	HTLV-I infection (mmu05166)	58	JAK1	ENSG00000162434
hsa-let-7f-5p	13	Pathways in cancer (hsa05200)	57	BIRC3	ENSG00000023445
hsa-let-7f-5p	28	PI3K-Akt signaling pathway (hsa04151)	57	MDM2	ENSG00000135679
hsa-miR-17-5p	12	Pathways in cancer (mmu05200)	57	AKT1	ENSG00000142208
hsa-miR-17-5p	43	PI3K-Akt signaling pathway (hsa04151)	57	MTOR	ENSG00000198793
hsa-miR-17-5p	51	HTLV-I infection (mmu05166)	57	TGFBR2	ENSG00000163513
hsa-let-7f-5p	13	Pathways in cancer (hsa05200)	56	CDKN1A	ENSG00000124762
hsa-let-7f-5p	28	PI3K-Akt signaling pathway (hsa04151)	56	JAK1	ENSG00000162434
hsa-miR-17-5p	12	Pathways in cancer (mmu05200)	56	MAPK8	ENSG00000107643
hsa-miR-17-5p	22	Focal adhesion (hsa04510)	56	ITGB3	ENSG00000259207
hsa-miR-17-5p	43	PI3K-Akt signaling pathway (hsa04151)	56	PDPK1	ENSG00000140992
hsa-miR-17-5p	51	HTLV-I infection (mmu05166)	56	TLN1	ENSG00000137076
hsa-let-7f-5p	13	Pathways in cancer (hsa05200)	55	FN1	ENSG00000115414
hsa-let-7f-5p	28	PI3K-Akt signaling pathway (hsa04151)	55	GNG5	ENSG00000174021
hsa-miR-17-5p	12	Pathways in cancer (mmu05200)	55	E2F3	ENSG00000112242
hsa-miR-17-5p	22	Focal adhesion (hsa04510)	55	LAMA4	ENSG00000112769
hsa-miR-17-5p	43	PI3K-Akt signaling pathway (hsa04151)	55	CDKN1A	ENSG00000124762
hsa-miR-17-5p	51	HTLV-I infection (mmu05166)	55	NFATC3	ENSG00000072736
hsa-let-7f-5p	13	Pathways in cancer (hsa05200)	54	LAMC1	ENSG00000135862
hsa-let-7f-5p	28	PI3K-Akt signaling pathway (hsa04151)	54	MAPK1	ENSG00000100030
hsa-miR-17-5p	4	Proteoglycans in cancer (hsa05205)	54	ITGB3	ENSG00000259207
hsa-miR-17-5p	12	Pathways in cancer (mmu05200)	54	HIF1A	ENSG00000100644
hsa-miR-17-5p	22	Focal adhesion (hsa04510)	54	COL4A1	ENSG00000187498
hsa-miR-17-5p	43	PI3K-Akt signaling pathway (hsa04151)	54	PKN2	ENSG00000065243
hsa-miR-17-5p	51	HTLV-I infection (mmu05166)	54	TRRAP	ENSG00000196367
hsa-let-7f-5p	13	Pathways in cancer (hsa05200)	53	FAS	ENSG00000026103
hsa-let-7f-5p	28	PI3K-Akt signaling pathway (hsa04151)	53	FGFR1	ENSG00000077782
hsa-miR-17-5p	4	Proteoglycans in cancer (hsa05205)	53	PRKACB	ENSG00000142875
hsa-miR-17-5p	8	Viral carcinogenesis (hsa05203)	53	UBR4	ENSG00000127481
hsa-miR-17-5p	12	Pathways in cancer (mmu05200)	53	COL4A2	ENSG00000134871
hsa-miR-17-5p	22	Focal adhesion (hsa04510)	53	XIAP	ENSG00000101966
hsa-miR-17-5p	43	PI3K-Akt signaling pathway (hsa04151)	53	PIK3CA	ENSG00000121879
hsa-miR-17-5p	51	HTLV-I infection (mmu05166)	53	RAN	ENSG00000132341
hsa-let-7f-5p	13	Pathways in cancer (hsa05200)	52	MAX	ENSG00000125952
hsa-let-7f-5p	28	PI3K-Akt signaling pathway (hsa04151)	52	CDKN1A	ENSG00000124762
hsa-miR-17-5p	4	Proteoglycans in cancer (hsa05205)	52	MDM2	ENSG00000135679
hsa-miR-17-5p	8	Viral carcinogenesis (hsa05203)	52	PRKACB	ENSG00000142875
hsa-miR-17-5p	12	Pathways in cancer (mmu05200)	52	CTNNA1	ENSG00000044115
hsa-miR-17-5p	22	Focal adhesion (hsa04510)	52	ARHGAP5	ENSG00000100852
hsa-miR-17-5p	43	PI3K-Akt signaling pathway (hsa04151)	52	AKT3	ENSG00000117020
hsa-miR-17-5p	51	HTLV-I infection (mmu05166)	52	CDKN1A	ENSG00000124762
hsa-let-7f-5p	13	Pathways in cancer (hsa05200)	51	EGLN2	ENSG00000269858
hsa-let-7f-5p	28	PI3K-Akt signaling pathway (hsa04151)	51	PKN2	ENSG00000065243
hsa-miR-17-5p	4	Proteoglycans in cancer (hsa05205)	51	GRB2	ENSG00000177885
hsa-miR-17-5p	8	Viral carcinogenesis (hsa05203)	51	MDM2	ENSG00000135679
hsa-miR-17-5p	12	Pathways in cancer (mmu05200)	51	SMAD4	ENSG00000141646
hsa-miR-17-5p	22	Focal adhesion (hsa04510)	51	MYL12A	ENSG00000101608
hsa-miR-17-5p	29	Regulation of actin cytoskeleton (hsa04810)	51	ITGB3	ENSG00000259207
hsa-miR-17-5p	43	PI3K-Akt signaling pathway (hsa04151)	51	BCL2L1	ENSG00000171552
hsa-miR-17-5p	51	HTLV-I infection (mmu05166)	51	ATF3	ENSG00000162772
hsa-let-7f-5p	13	Pathways in cancer (hsa05200)	50	BMP2	ENSG00000125845
hsa-let-7f-5p	28	PI3K-Akt signaling pathway (hsa04151)	50	FN1	ENSG00000115414
hsa-miR-17-5p	4	Proteoglycans in cancer (hsa05205)	50	MAPK1	ENSG00000100030
hsa-miR-17-5p	8	Viral carcinogenesis (hsa05203)	50	JAK1	ENSG00000162434
hsa-miR-17-5p	12	Pathways in cancer (mmu05200)	50	CCND1	ENSG00000110092
hsa-miR-17-5p	22	Focal adhesion (hsa04510)	50	RAP1B	ENSG00000127314
hsa-miR-17-5p	29	Regulation of actin cytoskeleton (hsa04810)	50	MYL12A	ENSG00000101608
hsa-miR-17-5p	43	PI3K-Akt signaling pathway (hsa04151)	50	LAMC1	ENSG00000135862
hsa-miR-17-5p	51	HTLV-I infection (mmu05166)	50	PIK3CA	ENSG00000121879
hsa-let-7f-5p	13	Pathways in cancer (hsa05200)	49	RAC1	ENSG00000136238
hsa-let-7f-5p	28	PI3K-Akt signaling pathway (hsa04151)	49	CREB3L2	ENSG00000182158
hsa-miR-17-5p	4	Proteoglycans in cancer (hsa05205)	49	VEGFA	ENSG00000112715
hsa-miR-17-5p	8	Viral carcinogenesis (hsa05203)	49	PSMC1	ENSG00000100764
hsa-miR-17-5p	12	Pathways in cancer (mmu05200)	49	Tgfbr2	ENSMUSG00000032440
hsa-miR-17-5p	22	Focal adhesion (hsa04510)	49	GRB2	ENSG00000177885
hsa-miR-17-5p	29	Regulation of actin cytoskeleton (hsa04810)	49	ENAH	ENSG00000154380
hsa-miR-17-5p	43	PI3K-Akt signaling pathway (hsa04151)	49	COL1A2	ENSG00000164692
hsa-miR-17-5p	51	HTLV-I infection (mmu05166)	49	AKT3	ENSG00000117020
hsa-let-7f-5p	13	Pathways in cancer (hsa05200)	48	HDAC2	ENSG00000196591
hsa-let-7f-5p	28	PI3K-Akt signaling pathway (hsa04151)	48	EIF4E2	ENSG00000135930
hsa-miR-17-5p	4	Proteoglycans in cancer (hsa05205)	48	MTOR	ENSG00000198793
hsa-miR-17-5p	8	Viral carcinogenesis (hsa05203)	48	GRB2	ENSG00000177885
hsa-miR-17-5p	12	Pathways in cancer (mmu05200)	48	PIK3R3	ENSG00000117461
hsa-miR-17-5p	22	Focal adhesion (hsa04510)	48	TLN1	ENSG00000137076
hsa-miR-17-5p	29	Regulation of actin cytoskeleton (hsa04810)	48	PIP4K2C	ENSG00000166908
hsa-miR-17-5p	43	PI3K-Akt signaling pathway (hsa04151)	48	FGF5	ENSG00000138675
hsa-miR-17-5p	51	HTLV-I infection (mmu05166)	48	BCL2L1	ENSG00000171552
hsa-let-7f-5p	13	Pathways in cancer (hsa05200)	47	HSP90B1	ENSG00000166598
hsa-let-7f-5p	14	MAPK signaling pathway (hsa04010)	47	NR4A1	ENSG00000123358
hsa-let-7f-5p	28	PI3K-Akt signaling pathway (hsa04151)	47	LAMC1	ENSG00000135862
hsa-miR-17-5p	3	Hepatitis B (hsa05161)	47	JAK1	ENSG00000162434
hsa-miR-17-5p	4	Proteoglycans in cancer (hsa05205)	47	PDPK1	ENSG00000140992
hsa-miR-17-5p	8	Viral carcinogenesis (hsa05203)	47	LYN	ENSG00000254087
hsa-miR-17-5p	12	Pathways in cancer (mmu05200)	47	JUN	ENSG00000177606
hsa-miR-17-5p	22	Focal adhesion (hsa04510)	47	MAPK1	ENSG00000100030
hsa-miR-17-5p	29	Regulation of actin cytoskeleton (hsa04810)	47	MAPK1	ENSG00000100030
hsa-miR-17-5p	43	PI3K-Akt signaling pathway (hsa04151)	47	MAPK3	ENSG00000102882
hsa-miR-17-5p	51	HTLV-I infection (mmu05166)	47	EP300	ENSG00000100393
hsa-let-7f-5p	13	Pathways in cancer (hsa05200)	46	RB1	ENSG00000139687
hsa-let-7f-5p	14	MAPK signaling pathway (hsa04010)	46	ATF4	ENSG00000128272
hsa-let-7f-5p	28	PI3K-Akt signaling pathway (hsa04151)	46	COL1A2	ENSG00000164692
hsa-miR-17-5p	3	Hepatitis B (hsa05161)	46	GRB2	ENSG00000177885
hsa-miR-17-5p	4	Proteoglycans in cancer (hsa05205)	46	CDKN1A	ENSG00000124762
hsa-miR-17-5p	8	Viral carcinogenesis (hsa05203)	46	MAPK1	ENSG00000100030
hsa-miR-17-5p	12	Pathways in cancer (mmu05200)	46	MAPK9	ENSG00000050748
hsa-miR-17-5p	22	Focal adhesion (hsa04510)	46	PTEN	ENSG00000171862
hsa-miR-17-5p	29	Regulation of actin cytoskeleton (hsa04810)	46	VAV3	ENSG00000134215
hsa-miR-17-5p	43	PI3K-Akt signaling pathway (hsa04151)	46	RAC1	ENSG00000136238
hsa-miR-17-5p	51	HTLV-I infection (mmu05166)	46	KAT2B	ENSG00000114166
hsa-let-7f-5p	13	Pathways in cancer (hsa05200)	45	FZD2	ENSG00000180340
hsa-let-7f-5p	14	MAPK signaling pathway (hsa04010)	45	TGFBR2	ENSG00000163513
hsa-let-7f-5p	28	PI3K-Akt signaling pathway (hsa04151)	45	PRKAA1	ENSG00000132356
hsa-miR-17-5p	3	Hepatitis B (hsa05161)	45	MAPK1	ENSG00000100030
hsa-miR-17-5p	4	Proteoglycans in cancer (hsa05205)	45	SDC2	ENSG00000169439
hsa-miR-17-5p	8	Viral carcinogenesis (hsa05203)	45	CDKN1A	ENSG00000124762
hsa-miR-17-5p	12	Pathways in cancer (mmu05200)	45	MMP2	ENSG00000087245
hsa-miR-17-5p	22	Focal adhesion (hsa04510)	45	VEGFA	ENSG00000112715
hsa-miR-17-5p	29	Regulation of actin cytoskeleton (hsa04810)	45	NCKAP1	ENSG00000061676
hsa-miR-17-5p	43	PI3K-Akt signaling pathway (hsa04151)	45	YWHAZ	ENSG00000164924
hsa-miR-17-5p	51	HTLV-I infection (mmu05166)	45	KAT2A	ENSG00000108773
hsa-let-7f-5p	6	Proteoglycans in cancer (hsa05205)	44	WNT9A	ENSG00000143816
hsa-let-7f-5p	13	Pathways in cancer (hsa05200)	44	PTGS2	ENSG00000073756
hsa-let-7f-5p	14	MAPK signaling pathway (hsa04010)	44	DUSP1	ENSG00000120129
hsa-let-7f-5p	23	Epstein-Barr virus infection (hsa05169)	44	GTF2E1	ENSG00000153767
hsa-let-7f-5p	28	PI3K-Akt signaling pathway (hsa04151)	44	INSR	ENSG00000171105
hsa-miR-17-5p	3	Hepatitis B (hsa05161)	44	NFATC3	ENSG00000072736
hsa-miR-17-5p	4	Proteoglycans in cancer (hsa05205)	44	PIK3CA	ENSG00000121879
hsa-miR-17-5p	8	Viral carcinogenesis (hsa05203)	44	USP7	ENSG00000187555
hsa-miR-17-5p	12	Pathways in cancer (mmu05200)	44	FZD4	ENSG00000174804
hsa-miR-17-5p	22	Focal adhesion (hsa04510)	44	VAV3	ENSG00000134215
hsa-miR-17-5p	29	Regulation of actin cytoskeleton (hsa04810)	44	ARHGEF7	ENSG00000102606
hsa-miR-17-5p	43	PI3K-Akt signaling pathway (hsa04151)	44	PIK3R1	ENSG00000145675
hsa-miR-17-5p	51	HTLV-I infection (mmu05166)	44	NRP1	ENSG00000099250
hsa-let-7f-5p	6	Proteoglycans in cancer (hsa05205)	43	MDM2	ENSG00000135679
hsa-let-7f-5p	13	Pathways in cancer (hsa05200)	43	PDGFB	ENSG00000100311
hsa-let-7f-5p	14	MAPK signaling pathway (hsa04010)	43	SRF	ENSG00000112658
hsa-let-7f-5p	23	Epstein-Barr virus infection (hsa05169)	43	MDM2	ENSG00000135679
hsa-let-7f-5p	28	PI3K-Akt signaling pathway (hsa04151)	43	RAC1	ENSG00000136238
hsa-miR-17-5p	3	Hepatitis B (hsa05161)	43	PTEN	ENSG00000171862
hsa-miR-17-5p	4	Proteoglycans in cancer (hsa05205)	43	AKT3	ENSG00000117020
hsa-miR-17-5p	8	Viral carcinogenesis (hsa05203)	43	PIK3CA	ENSG00000121879
hsa-miR-17-5p	12	Pathways in cancer (mmu05200)	43	DAPK3	ENSG00000167657
hsa-miR-17-5p	15	FoxO signaling pathway (mmu04068)	43	BCL2L11	ENSG00000153094
hsa-miR-17-5p	22	Focal adhesion (hsa04510)	43	PDPK1	ENSG00000140992
hsa-miR-17-5p	29	Regulation of actin cytoskeleton (hsa04810)	43	ARPC4	ENSG00000241553
hsa-miR-17-5p	43	PI3K-Akt signaling pathway (hsa04151)	43	COL4A3	ENSG00000169031
hsa-miR-17-5p	51	HTLV-I infection (mmu05166)	43	RB1	ENSG00000139687
hsa-let-7f-5p	6	Proteoglycans in cancer (hsa05205)	42	ITPR2	ENSG00000123104
hsa-let-7f-5p	13	Pathways in cancer (hsa05200)	42	MYC	ENSG00000136997
hsa-let-7f-5p	14	MAPK signaling pathway (hsa04010)	42	MAP3K7	ENSG00000135341
hsa-let-7f-5p	23	Epstein-Barr virus infection (hsa05169)	42	JAK1	ENSG00000162434
hsa-let-7f-5p	28	PI3K-Akt signaling pathway (hsa04151)	42	PHLPP1	ENSG00000081913
hsa-miR-17-5p	3	Hepatitis B (hsa05161)	42	CDKN1A	ENSG00000124762
hsa-miR-17-5p	4	Proteoglycans in cancer (hsa05205)	42	GAB1	ENSG00000109458
hsa-miR-17-5p	8	Viral carcinogenesis (hsa05203)	42	GTF2H3	ENSG00000111358
hsa-miR-17-5p	12	Pathways in cancer (mmu05200)	42	FADD	ENSG00000168040
hsa-miR-17-5p	15	FoxO signaling pathway (mmu04068)	42	MDM2	ENSG00000135679
hsa-miR-17-5p	22	Focal adhesion (hsa04510)	42	PIK3CA	ENSG00000121879
hsa-miR-17-5p	29	Regulation of actin cytoskeleton (hsa04810)	42	LIMK1	ENSG00000106683
hsa-miR-17-5p	35	Transcriptional misregulation in cancer (mmu05202)	42	HIST1H3B	ENSG00000274267
hsa-miR-17-5p	43	PI3K-Akt signaling pathway (hsa04151)	42	PPP2R1A	ENSG00000105568
hsa-miR-17-5p	51	HTLV-I infection (mmu05166)	42	PIK3R1	ENSG00000145675
hsa-let-7f-5p	4	Viral carcinogenesis (hsa05203)	41	GTF2E1	ENSG00000153767
hsa-let-7f-5p	6	Proteoglycans in cancer (hsa05205)	41	MAPK1	ENSG00000100030
hsa-let-7f-5p	13	Pathways in cancer (hsa05200)	41	MAPK8	ENSG00000107643
hsa-let-7f-5p	14	MAPK signaling pathway (hsa04010)	41	MAPK1	ENSG00000100030
hsa-let-7f-5p	23	Epstein-Barr virus infection (hsa05169)	41	TBPL1	ENSG00000028839
hsa-let-7f-5p	28	PI3K-Akt signaling pathway (hsa04151)	41	YWHAZ	ENSG00000164924
hsa-miR-17-5p	3	Hepatitis B (hsa05161)	41	PIK3CA	ENSG00000121879
hsa-miR-17-5p	4	Proteoglycans in cancer (hsa05205)	41	MAPK3	ENSG00000102882
hsa-miR-17-5p	8	Viral carcinogenesis (hsa05203)	41	CASP8	ENSG00000064012
hsa-miR-17-5p	12	Pathways in cancer (mmu05200)	41	TP53	ENSG00000141510
hsa-miR-17-5p	13	Thyroid hormone signaling pathway (hsa04919)	41	ITGB3	ENSG00000259207
hsa-miR-17-5p	15	FoxO signaling pathway (mmu04068)	41	TGFBR2	ENSG00000163513
hsa-miR-17-5p	22	Focal adhesion (hsa04510)	41	AKT3	ENSG00000117020
hsa-miR-17-5p	29	Regulation of actin cytoskeleton (hsa04810)	41	PIK3CA	ENSG00000121879
hsa-miR-17-5p	35	Transcriptional misregulation in cancer (mmu05202)	41	SIN3A	ENSG00000169375
hsa-miR-17-5p	43	PI3K-Akt signaling pathway (hsa04151)	41	MYC	ENSG00000136997
hsa-miR-17-5p	51	HTLV-I infection (mmu05166)	41	TP53INP1	ENSG00000164938
hsa-let-7f-5p	4	Viral carcinogenesis (hsa05203)	40	ATF4	ENSG00000128272
hsa-let-7f-5p	6	Proteoglycans in cancer (hsa05205)	40	FGFR1	ENSG00000077782
hsa-let-7f-5p	13	Pathways in cancer (hsa05200)	40	E2F3	ENSG00000112242
hsa-let-7f-5p	14	MAPK signaling pathway (hsa04010)	40	DUSP16	ENSG00000111266
hsa-let-7f-5p	23	Epstein-Barr virus infection (hsa05169)	40	MAP3K7	ENSG00000135341
hsa-let-7f-5p	28	PI3K-Akt signaling pathway (hsa04151)	40	HSP90B1	ENSG00000166598
hsa-miR-17-5p	3	Hepatitis B (hsa05161)	40	AKT3	ENSG00000117020
hsa-miR-17-5p	4	Proteoglycans in cancer (hsa05205)	40	RAC1	ENSG00000136238
hsa-miR-17-5p	8	Viral carcinogenesis (hsa05203)	40	EP300	ENSG00000100393
hsa-miR-17-5p	12	Pathways in cancer (mmu05200)	40	EPAS1	ENSG00000116016
hsa-miR-17-5p	13	Thyroid hormone signaling pathway (hsa04919)	40	PRKACB	ENSG00000142875
hsa-miR-17-5p	15	FoxO signaling pathway (mmu04068)	40	CCNG2	ENSG00000138764
hsa-miR-17-5p	22	Focal adhesion (hsa04510)	40	LAMC1	ENSG00000135862
hsa-miR-17-5p	29	Regulation of actin cytoskeleton (hsa04810)	40	FGF5	ENSG00000138675
hsa-miR-17-5p	35	Transcriptional misregulation in cancer (mmu05202)	40	MDM2	ENSG00000135679
hsa-miR-17-5p	43	PI3K-Akt signaling pathway (hsa04151)	40	PPP2R2A	ENSG00000221914
hsa-miR-17-5p	51	HTLV-I infection (mmu05166)	40	MYC	ENSG00000136997
hsa-let-7f-5p	4	Viral carcinogenesis (hsa05203)	39	MDM2	ENSG00000135679
hsa-let-7f-5p	6	Proteoglycans in cancer (hsa05205)	39	CDKN1A	ENSG00000124762
hsa-let-7f-5p	13	Pathways in cancer (hsa05200)	39	COL4A2	ENSG00000134871
hsa-let-7f-5p	14	MAPK signaling pathway (hsa04010)	39	FGFR1	ENSG00000077782
hsa-let-7f-5p	23	Epstein-Barr virus infection (hsa05169)	39	XPO1	ENSG00000082898
hsa-let-7f-5p	27	Endocytosis (hsa04144)	39	MDM2	ENSG00000135679
hsa-let-7f-5p	28	PI3K-Akt signaling pathway (hsa04151)	39	COL1A1	ENSG00000108821
hsa-miR-17-5p	3	Hepatitis B (hsa05161)	39	CASP10	ENSG00000003400
hsa-miR-17-5p	4	Proteoglycans in cancer (hsa05205)	39	DDX5	ENSG00000108654
hsa-miR-17-5p	8	Viral carcinogenesis (hsa05203)	39	KAT2B	ENSG00000114166
hsa-miR-17-5p	12	Pathways in cancer (mmu05200)	39	VHL	ENSG00000134086
hsa-miR-17-5p	13	Thyroid hormone signaling pathway (hsa04919)	39	SIN3A	ENSG00000169375
hsa-miR-17-5p	15	FoxO signaling pathway (mmu04068)	39	GRB2	ENSG00000177885
hsa-miR-17-5p	22	Focal adhesion (hsa04510)	39	COL1A2	ENSG00000164692
hsa-miR-17-5p	29	Regulation of actin cytoskeleton (hsa04810)	39	MAPK3	ENSG00000102882
hsa-miR-17-5p	35	Transcriptional misregulation in cancer (mmu05202)	39	TGFBR2	ENSG00000163513
hsa-miR-17-5p	43	PI3K-Akt signaling pathway (hsa04151)	39	AKT1	ENSG00000142208
hsa-miR-17-5p	51	HTLV-I infection (mmu05166)	39	ANAPC11	ENSG00000141552
hsa-let-7f-5p	4	Viral carcinogenesis (hsa05203)	38	JAK1	ENSG00000162434
hsa-let-7f-5p	6	Proteoglycans in cancer (hsa05205)	38	FN1	ENSG00000115414
hsa-let-7f-5p	13	Pathways in cancer (hsa05200)	38	SKP2	ENSG00000145604
hsa-let-7f-5p	14	MAPK signaling pathway (hsa04010)	38	NFATC3	ENSG00000072736
hsa-let-7f-5p	23	Epstein-Barr virus infection (hsa05169)	38	MAP2K4	ENSG00000065559
hsa-let-7f-5p	27	Endocytosis (hsa04144)	38	TGFBR2	ENSG00000163513
hsa-let-7f-5p	28	PI3K-Akt signaling pathway (hsa04151)	38	PDGFB	ENSG00000100311
hsa-miR-17-5p	3	Hepatitis B (hsa05161)	38	CASP8	ENSG00000064012
hsa-miR-17-5p	4	Proteoglycans in cancer (hsa05205)	38	PTPN11	ENSG00000179295
hsa-miR-17-5p	8	Viral carcinogenesis (hsa05203)	38	HIST1H4J	ENSG00000197238
hsa-miR-17-5p	12	Pathways in cancer (mmu05200)	38	FZD3	ENSG00000104290
hsa-miR-17-5p	13	Thyroid hormone signaling pathway (hsa04919)	38	NCOA1	ENSG00000084676
hsa-miR-17-5p	15	FoxO signaling pathway (mmu04068)	38	MAPK1	ENSG00000100030
hsa-miR-17-5p	22	Focal adhesion (hsa04510)	38	MAPK3	ENSG00000102882
hsa-miR-17-5p	29	Regulation of actin cytoskeleton (hsa04810)	38	RAC1	ENSG00000136238
hsa-miR-17-5p	35	Transcriptional misregulation in cancer (mmu05202)	38	GOLPH3	ENSG00000113384
hsa-miR-17-5p	38	Hippo signaling pathway (mmu04390)	38	CTGF	ENSG00000118523
hsa-miR-17-5p	43	PI3K-Akt signaling pathway (hsa04151)	38	COL4A2	ENSG00000134871
hsa-miR-17-5p	51	HTLV-I infection (mmu05166)	38	AKT1	ENSG00000142208
hsa-let-7f-5p	4	Viral carcinogenesis (hsa05203)	37	TBPL1	ENSG00000028839
hsa-let-7f-5p	6	Proteoglycans in cancer (hsa05205)	37	HOXD10	ENSG00000128710
hsa-let-7f-5p	13	Pathways in cancer (hsa05200)	37	CCNE2	ENSG00000175305
hsa-let-7f-5p	14	MAPK signaling pathway (hsa04010)	37	MAP2K4	ENSG00000065559
hsa-let-7f-5p	23	Epstein-Barr virus infection (hsa05169)	37	CDKN1A	ENSG00000124762
hsa-let-7f-5p	27	Endocytosis (hsa04144)	37	AP2S1	ENSG00000042753
hsa-let-7f-5p	28	PI3K-Akt signaling pathway (hsa04151)	37	COL5A1	ENSG00000130635
hsa-miR-17-5p	3	Hepatitis B (hsa05161)	37	EP300	ENSG00000100393
hsa-miR-17-5p	4	Proteoglycans in cancer (hsa05205)	37	PIK3R1	ENSG00000145675
hsa-miR-17-5p	8	Viral carcinogenesis (hsa05203)	37	RBPJ	ENSG00000168214
hsa-miR-17-5p	12	Pathways in cancer (mmu05200)	37	APPL1	ENSG00000157500
hsa-miR-17-5p	13	Thyroid hormone signaling pathway (hsa04919)	37	MDM2	ENSG00000135679
hsa-miR-17-5p	15	FoxO signaling pathway (mmu04068)	37	FOXO1	ENSG00000150907
hsa-miR-17-5p	22	Focal adhesion (hsa04510)	37	RAC1	ENSG00000136238
hsa-miR-17-5p	27	Neurotrophin signaling pathway (hsa04722)	37	RPS6KA2	ENSG00000071242
hsa-miR-17-5p	29	Regulation of actin cytoskeleton (hsa04810)	37	ARPC1A	ENSG00000241685
hsa-miR-17-5p	35	Transcriptional misregulation in cancer (mmu05202)	37	HIST2H3A	ENSG00000203852
hsa-miR-17-5p	38	Hippo signaling pathway (mmu04390)	37	AJUBA	ENSG00000129474
hsa-miR-17-5p	39	Insulin signaling pathway (hsa04910)	37	PRKACB	ENSG00000142875
hsa-miR-17-5p	43	PI3K-Akt signaling pathway (hsa04151)	37	CCND1	ENSG00000110092
hsa-miR-17-5p	51	HTLV-I infection (mmu05166)	37	MAPK8	ENSG00000107643
hsa-let-7f-5p	4	Viral carcinogenesis (hsa05203)	36	SRF	ENSG00000112658
hsa-let-7f-5p	6	Proteoglycans in cancer (hsa05205)	36	FAS	ENSG00000026103
hsa-let-7f-5p	7	Hepatitis B (hsa05161)	36	ATF4	ENSG00000128272
hsa-let-7f-5p	13	Pathways in cancer (hsa05200)	36	CTNNA1	ENSG00000044115
hsa-let-7f-5p	14	MAPK signaling pathway (hsa04010)	36	DUSP5	ENSG00000138166
hsa-let-7f-5p	23	Epstein-Barr virus infection (hsa05169)	36	RBPJ	ENSG00000168214
hsa-let-7f-5p	27	Endocytosis (hsa04144)	36	VPS25	ENSG00000131475
hsa-let-7f-5p	28	PI3K-Akt signaling pathway (hsa04151)	36	MYC	ENSG00000136997
hsa-miR-17-5p	3	Hepatitis B (hsa05161)	36	MAPK3	ENSG00000102882
hsa-miR-17-5p	4	Proteoglycans in cancer (hsa05205)	36	TIMP3	ENSG00000100234
hsa-miR-17-5p	8	Viral carcinogenesis (hsa05203)	36	MAPK3	ENSG00000102882
hsa-miR-17-5p	12	Pathways in cancer (mmu05200)	36	RHOA	ENSG00000067560
hsa-miR-17-5p	13	Thyroid hormone signaling pathway (hsa04919)	36	MAPK1	ENSG00000100030
hsa-miR-17-5p	15	FoxO signaling pathway (mmu04068)	36	PTEN	ENSG00000171862
hsa-miR-17-5p	22	Focal adhesion (hsa04510)	36	PIK3R1	ENSG00000145675
hsa-miR-17-5p	27	Neurotrophin signaling pathway (hsa04722)	36	MAP3K5	ENSG00000197442
hsa-miR-17-5p	29	Regulation of actin cytoskeleton (hsa04810)	36	PIK3R1	ENSG00000145675
hsa-miR-17-5p	35	Transcriptional misregulation in cancer (mmu05202)	36	HIST1H3J	ENSG00000197153
hsa-miR-17-5p	38	Hippo signaling pathway (mmu04390)	36	BMPR2	ENSG00000204217
hsa-miR-17-5p	39	Insulin signaling pathway (hsa04910)	36	GRB2	ENSG00000177885
hsa-miR-17-5p	43	PI3K-Akt signaling pathway (hsa04151)	36	PIK3R3	ENSG00000117461
hsa-miR-17-5p	51	HTLV-I infection (mmu05166)	36	E2F3	ENSG00000112242
hsa-let-7f-5p	2	Cell cycle (hsa04110)	35	ATR	ENSG00000175054
hsa-let-7f-5p	4	Viral carcinogenesis (hsa05203)	35	MAPK1	ENSG00000100030
hsa-let-7f-5p	6	Proteoglycans in cancer (hsa05205)	35	RAC1	ENSG00000136238
hsa-let-7f-5p	7	Hepatitis B (hsa05161)	35	JAK1	ENSG00000162434
hsa-let-7f-5p	13	Pathways in cancer (hsa05200)	35	MSH6	ENSG00000116062
hsa-let-7f-5p	14	MAPK signaling pathway (hsa04010)	35	MAP3K2	ENSG00000169967
hsa-let-7f-5p	21	Transcriptional misregulation in cancer (hsa05202)	35	PAX3	ENSG00000135903
hsa-let-7f-5p	23	Epstein-Barr virus infection (hsa05169)	35	HSPA8	ENSG00000109971
hsa-let-7f-5p	27	Endocytosis (hsa04144)	35	SMAD7	ENSG00000101665
hsa-let-7f-5p	28	PI3K-Akt signaling pathway (hsa04151)	35	COL4A2	ENSG00000134871
hsa-miR-17-5p	3	Hepatitis B (hsa05161)	35	YWHAZ	ENSG00000164924
hsa-miR-17-5p	4	Proteoglycans in cancer (hsa05205)	35	MYC	ENSG00000136997
hsa-miR-17-5p	8	Viral carcinogenesis (hsa05203)	35	RAC1	ENSG00000136238
hsa-miR-17-5p	12	Pathways in cancer (mmu05200)	35	GNB1	ENSG00000078369
hsa-miR-17-5p	13	Thyroid hormone signaling pathway (hsa04919)	35	FOXO1	ENSG00000150907
hsa-miR-17-5p	15	FoxO signaling pathway (mmu04068)	35	PDPK1	ENSG00000140992
hsa-miR-17-5p	22	Focal adhesion (hsa04510)	35	COL4A3	ENSG00000169031
hsa-miR-17-5p	27	Neurotrophin signaling pathway (hsa04722)	35	RAP1B	ENSG00000127314
hsa-miR-17-5p	29	Regulation of actin cytoskeleton (hsa04810)	35	CFL2	ENSG00000165410
hsa-miR-17-5p	35	Transcriptional misregulation in cancer (mmu05202)	35	FOXO1	ENSG00000150907
hsa-miR-17-5p	38	Hippo signaling pathway (mmu04390)	35	TGFBR2	ENSG00000163513
hsa-miR-17-5p	39	Insulin signaling pathway (hsa04910)	35	MAPK1	ENSG00000100030
hsa-miR-17-5p	43	PI3K-Akt signaling pathway (hsa04151)	35	TSC2	ENSG00000103197
hsa-miR-17-5p	44	Hepatitis C (hsa05160)	35	JAK1	ENSG00000162434
hsa-miR-17-5p	48	Ubiquitin mediated proteolysis (hsa04120)	35	XIAP	ENSG00000101966
hsa-miR-17-5p	51	HTLV-I infection (mmu05166)	35	SMAD4	ENSG00000141646
hsa-let-7f-5p	2	Cell cycle (hsa04110)	34	MCM3	ENSG00000112118
hsa-let-7f-5p	4	Viral carcinogenesis (hsa05203)	34	CDKN1A	ENSG00000124762
hsa-let-7f-5p	5	Hippo signaling pathway (hsa04390)	34	BIRC2	ENSG00000110330
hsa-let-7f-5p	6	Proteoglycans in cancer (hsa05205)	34	FZD2	ENSG00000180340
hsa-let-7f-5p	7	Hepatitis B (hsa05161)	34	MAPK1	ENSG00000100030
hsa-let-7f-5p	13	Pathways in cancer (hsa05200)	34	LPAR1	ENSG00000198121
hsa-let-7f-5p	14	MAPK signaling pathway (hsa04010)	34	RPS6KA3	ENSG00000177189
hsa-let-7f-5p	21	Transcriptional misregulation in cancer (hsa05202)	34	SIN3A	ENSG00000169375
hsa-let-7f-5p	22	Protein processing in endoplasmic reticulum (hsa04141)	34	ATF4	ENSG00000128272
hsa-let-7f-5p	23	Epstein-Barr virus infection (hsa05169)	34	PSMD12	ENSG00000197170
hsa-let-7f-5p	27	Endocytosis (hsa04144)	34	PARD3	ENSG00000148498
hsa-let-7f-5p	28	PI3K-Akt signaling pathway (hsa04151)	34	CCNE2	ENSG00000175305
hsa-miR-17-5p	3	Hepatitis B (hsa05161)	34	RB1	ENSG00000139687
hsa-miR-17-5p	4	Proteoglycans in cancer (hsa05205)	34	AKT1	ENSG00000142208
hsa-miR-17-5p	8	Viral carcinogenesis (hsa05203)	34	KAT2A	ENSG00000108773
hsa-miR-17-5p	12	Pathways in cancer (mmu05200)	34	GNAI3	ENSG00000065135
hsa-miR-17-5p	13	Thyroid hormone signaling pathway (hsa04919)	34	MTOR	ENSG00000198793
hsa-miR-17-5p	15	FoxO signaling pathway (mmu04068)	34	CDKN1A	ENSG00000124762
hsa-miR-17-5p	22	Focal adhesion (hsa04510)	34	DIAPH1	ENSG00000131504
hsa-miR-17-5p	23	Sphingolipid signaling pathway (hsa04071)	34	MAP3K5	ENSG00000197442
hsa-miR-17-5p	27	Neurotrophin signaling pathway (hsa04722)	34	GRB2	ENSG00000177885
hsa-miR-17-5p	29	Regulation of actin cytoskeleton (hsa04810)	34	WASF2	ENSG00000158195
hsa-miR-17-5p	30	Signaling pathways regulating pluripotency of stem cells (hsa04550)	34	PCGF2	ENSG00000277258
hsa-miR-17-5p	35	Transcriptional misregulation in cancer (mmu05202)	34	CDKN1A	ENSG00000124762
hsa-miR-17-5p	38	Hippo signaling pathway (mmu04390)	34	PARD6B	ENSG00000124171
hsa-miR-17-5p	39	Insulin signaling pathway (hsa04910)	34	FOXO1	ENSG00000150907
hsa-miR-17-5p	43	PI3K-Akt signaling pathway (hsa04151)	34	CRTC2	ENSG00000160741
hsa-miR-17-5p	44	Hepatitis C (hsa05160)	34	IRF1	ENSG00000125347
hsa-miR-17-5p	48	Ubiquitin mediated proteolysis (hsa04120)	34	MDM2	ENSG00000135679
hsa-miR-17-5p	51	HTLV-I infection (mmu05166)	34	CCND1	ENSG00000110092
hsa-let-7f-5p	2	Cell cycle (hsa04110)	33	MDM2	ENSG00000135679
hsa-let-7f-5p	4	Viral carcinogenesis (hsa05203)	33	CREB3L2	ENSG00000182158
hsa-let-7f-5p	5	Hippo signaling pathway (hsa04390)	33	BMPR2	ENSG00000204217
hsa-let-7f-5p	6	Proteoglycans in cancer (hsa05205)	33	FLNA	ENSG00000196924
hsa-let-7f-5p	7	Hepatitis B (hsa05161)	33	NFATC3	ENSG00000072736
hsa-let-7f-5p	13	Pathways in cancer (hsa05200)	33	CCND1	ENSG00000110092
hsa-let-7f-5p	14	MAPK signaling pathway (hsa04010)	33	FAS	ENSG00000026103
hsa-let-7f-5p	21	Transcriptional misregulation in cancer (hsa05202)	33	MDM2	ENSG00000135679
hsa-let-7f-5p	22	Protein processing in endoplasmic reticulum (hsa04141)	33	OS9	ENSG00000135506
hsa-let-7f-5p	23	Epstein-Barr virus infection (hsa05169)	33	TBK1	ENSG00000183735
hsa-let-7f-5p	27	Endocytosis (hsa04144)	33	CYTH1	ENSG00000108669
hsa-let-7f-5p	28	PI3K-Akt signaling pathway (hsa04151)	33	LPAR1	ENSG00000198121
hsa-miR-17-5p	3	Hepatitis B (hsa05161)	33	PIK3R1	ENSG00000145675
hsa-miR-17-5p	4	Proteoglycans in cancer (hsa05205)	33	HIF1A	ENSG00000100644
hsa-miR-17-5p	8	Viral carcinogenesis (hsa05203)	33	YWHAZ	ENSG00000164924
hsa-miR-17-5p	12	Pathways in cancer (mmu05200)	33	IGF1R	ENSG00000140443
hsa-miR-17-5p	13	Thyroid hormone signaling pathway (hsa04919)	33	ATP2A2	ENSG00000174437
hsa-miR-17-5p	15	FoxO signaling pathway (mmu04068)	33	USP7	ENSG00000187555
hsa-miR-17-5p	22	Focal adhesion (hsa04510)	33	PARVB	ENSG00000188677
hsa-miR-17-5p	23	Sphingolipid signaling pathway (hsa04071)	33	MAPK1	ENSG00000100030
hsa-miR-17-5p	27	Neurotrophin signaling pathway (hsa04722)	33	MAPK1	ENSG00000100030
hsa-miR-17-5p	29	Regulation of actin cytoskeleton (hsa04810)	33	ARPC2	ENSG00000163466
hsa-miR-17-5p	30	Signaling pathways regulating pluripotency of stem cells (hsa04550)	33	BMPR2	ENSG00000204217
hsa-miR-17-5p	35	Transcriptional misregulation in cancer (mmu05202)	33	KMT2A	ENSG00000118058
hsa-miR-17-5p	38	Hippo signaling pathway (mmu04390)	33	SERPINE1	ENSG00000106366
hsa-miR-17-5p	39	Insulin signaling pathway (hsa04910)	33	GYS1	ENSG00000104812
hsa-miR-17-5p	43	PI3K-Akt signaling pathway (hsa04151)	33	IFNAR1	ENSG00000142166
hsa-miR-17-5p	44	Hepatitis C (hsa05160)	33	GRB2	ENSG00000177885
hsa-miR-17-5p	47	Wnt signaling pathway (hsa04310)	33	PRKACB	ENSG00000142875
hsa-miR-17-5p	48	Ubiquitin mediated proteolysis (hsa04120)	33	UBE2C	ENSG00000175063
hsa-miR-17-5p	51	HTLV-I infection (mmu05166)	33	Tgfbr2	ENSMUSG00000032440
hsa-let-7f-5p	2	Cell cycle (hsa04110)	32	ANAPC13	ENSG00000129055
hsa-let-7f-5p	4	Viral carcinogenesis (hsa05203)	32	HIST1H2BL	ENSG00000185130
hsa-let-7f-5p	5	Hippo signaling pathway (hsa04390)	32	WNT9A	ENSG00000143816
hsa-let-7f-5p	6	Proteoglycans in cancer (hsa05205)	32	IGF2	ENSG00000167244
hsa-let-7f-5p	7	Hepatitis B (hsa05161)	32	MAP2K4	ENSG00000065559
hsa-let-7f-5p	13	Pathways in cancer (hsa05200)	32	CASP3	ENSG00000164305
hsa-let-7f-5p	14	MAPK signaling pathway (hsa04010)	32	MAX	ENSG00000125952
hsa-let-7f-5p	19	FoxO signaling pathway (hsa04068)	32	BCL2L11	ENSG00000153094
hsa-let-7f-5p	21	Transcriptional misregulation in cancer (hsa05202)	32	TGFBR2	ENSG00000163513
hsa-let-7f-5p	22	Protein processing in endoplasmic reticulum (hsa04141)	32	UBE4B	ENSG00000130939
hsa-let-7f-5p	23	Epstein-Barr virus infection (hsa05169)	32	HDAC2	ENSG00000196591
hsa-let-7f-5p	27	Endocytosis (hsa04144)	32	STAMBP	ENSG00000124356
hsa-let-7f-5p	28	PI3K-Akt signaling pathway (hsa04151)	32	CCND1	ENSG00000110092
hsa-miR-17-5p	3	Hepatitis B (hsa05161)	32	MYC	ENSG00000136997
hsa-miR-17-5p	4	Proteoglycans in cancer (hsa05205)	32	CCND1	ENSG00000110092
hsa-miR-17-5p	8	Viral carcinogenesis (hsa05203)	32	RB1	ENSG00000139687
hsa-miR-17-5p	12	Pathways in cancer (mmu05200)	32	BRCA2	ENSG00000139618
hsa-miR-17-5p	13	Thyroid hormone signaling pathway (hsa04919)	32	PDPK1	ENSG00000140992
hsa-miR-17-5p	15	FoxO signaling pathway (mmu04068)	32	PIK3CA	ENSG00000121879
hsa-miR-17-5p	22	Focal adhesion (hsa04510)	32	AKT1	ENSG00000142208
hsa-miR-17-5p	23	Sphingolipid signaling pathway (hsa04071)	32	NSMAF	ENSG00000035681
hsa-miR-17-5p	27	Neurotrophin signaling pathway (hsa04722)	32	IRAK1	ENSG00000184216
hsa-miR-17-5p	29	Regulation of actin cytoskeleton (hsa04810)	32	DIAPH1	ENSG00000131504
hsa-miR-17-5p	30	Signaling pathways regulating pluripotency of stem cells (hsa04550)	32	JAK1	ENSG00000162434
hsa-miR-17-5p	35	Transcriptional misregulation in cancer (mmu05202)	32	IGFBP3	ENSG00000146674
hsa-miR-17-5p	38	Hippo signaling pathway (mmu04390)	32	LATS1	ENSG00000131023
hsa-miR-17-5p	39	Insulin signaling pathway (hsa04910)	32	MTOR	ENSG00000198793
hsa-miR-17-5p	43	PI3K-Akt signaling pathway (hsa04151)	32	TP53	ENSG00000141510
hsa-miR-17-5p	44	Hepatitis C (hsa05160)	32	MAPK1	ENSG00000100030
hsa-miR-17-5p	47	Wnt signaling pathway (hsa04310)	32	NFATC3	ENSG00000072736
hsa-miR-17-5p	48	Ubiquitin mediated proteolysis (hsa04120)	32	TRIM32	ENSG00000119401
hsa-miR-17-5p	51	HTLV-I infection (mmu05166)	32	PIK3R3	ENSG00000117461
hsa-miR-17-5p	52	AMPK signaling pathway (hsa04152)	32	PFKFB3	ENSG00000170525
hsa-let-7f-5p	2	Cell cycle (hsa04110)	31	E2F4	ENSG00000205250
hsa-let-7f-5p	4	Viral carcinogenesis (hsa05203)	31	RBPJ	ENSG00000168214
hsa-let-7f-5p	5	Hippo signaling pathway (hsa04390)	31	TGFBR2	ENSG00000163513
hsa-let-7f-5p	6	Proteoglycans in cancer (hsa05205)	31	MYC	ENSG00000136997
hsa-let-7f-5p	7	Hepatitis B (hsa05161)	31	CDKN1A	ENSG00000124762
hsa-let-7f-5p	13	Pathways in cancer (hsa05200)	31	PLCG1	ENSG00000124181
hsa-let-7f-5p	14	MAPK signaling pathway (hsa04010)	31	DUSP7	ENSG00000164086
hsa-let-7f-5p	19	FoxO signaling pathway (hsa04068)	31	MDM2	ENSG00000135679
hsa-let-7f-5p	21	Transcriptional misregulation in cancer (hsa05202)	31	FOXO1	ENSG00000150907
hsa-let-7f-5p	22	Protein processing in endoplasmic reticulum (hsa04141)	31	DNAJA2	ENSG00000069345
hsa-let-7f-5p	23	Epstein-Barr virus infection (hsa05169)	31	YWHAZ	ENSG00000164924
hsa-let-7f-5p	27	Endocytosis (hsa04144)	31	ZFYVE20	ENSG00000131381
hsa-let-7f-5p	28	PI3K-Akt signaling pathway (hsa04151)	31	CRTC2	ENSG00000160741
hsa-miR-17-5p	3	Hepatitis B (hsa05161)	31	AKT1	ENSG00000142208
hsa-miR-17-5p	4	Proteoglycans in cancer (hsa05205)	31	PIK3R3	ENSG00000117461
hsa-miR-17-5p	5	Bacterial invasion of epithelial cells (hsa05100)	31	CLTB	ENSG00000175416
hsa-miR-17-5p	6	Chronic myeloid leukemia (mmu05220)	31	MDM2	ENSG00000135679
hsa-miR-17-5p	8	Viral carcinogenesis (hsa05203)	31	PIK3R1	ENSG00000145675
hsa-miR-17-5p	12	Pathways in cancer (mmu05200)	31	BIRC5	ENSG00000089685
hsa-miR-17-5p	13	Thyroid hormone signaling pathway (hsa04919)	31	PIK3CA	ENSG00000121879
hsa-miR-17-5p	15	FoxO signaling pathway (mmu04068)	31	SOD2	ENSG00000112096
hsa-miR-17-5p	18	Prostate cancer (hsa05215)	31	MDM2	ENSG00000135679
hsa-miR-17-5p	22	Focal adhesion (hsa04510)	31	MAPK8	ENSG00000107643
hsa-miR-17-5p	23	Sphingolipid signaling pathway (hsa04071)	31	PTEN	ENSG00000171862
hsa-miR-17-5p	27	Neurotrophin signaling pathway (hsa04722)	31	SH2B1	ENSG00000178188
hsa-miR-17-5p	29	Regulation of actin cytoskeleton (hsa04810)	31	PFN2	ENSG00000070087
hsa-miR-17-5p	30	Signaling pathways regulating pluripotency of stem cells (hsa04550)	31	KLF4	ENSG00000136826
hsa-miR-17-5p	34	Adrenergic signaling in cardiomyocytes (hsa04261)	31	PRKACB	ENSG00000142875
hsa-miR-17-5p	35	Transcriptional misregulation in cancer (mmu05202)	31	WHSC1	ENSG00000109685
hsa-miR-17-5p	38	Hippo signaling pathway (mmu04390)	31	MOB1A	ENSG00000114978
hsa-miR-17-5p	39	Insulin signaling pathway (hsa04910)	31	MKNK2	ENSG00000099875
hsa-miR-17-5p	43	PI3K-Akt signaling pathway (hsa04151)	31	YWHAQ	ENSG00000134308
hsa-miR-17-5p	44	Hepatitis C (hsa05160)	31	EIF3E	ENSG00000104408
hsa-miR-17-5p	47	Wnt signaling pathway (hsa04310)	31	BAMBI	ENSG00000095739
hsa-miR-17-5p	48	Ubiquitin mediated proteolysis (hsa04120)	31	PPIL2	ENSG00000100023
hsa-miR-17-5p	51	HTLV-I infection (mmu05166)	31	JUN	ENSG00000177606
hsa-miR-17-5p	52	AMPK signaling pathway (hsa04152)	31	CAB39	ENSG00000135932
hsa-miR-17-5p	54	Cell cycle (hsa04110)	31	MCM3	ENSG00000112118
hsa-let-7f-5p	2	Cell cycle (hsa04110)	30	PRKDC	ENSG00000253729
hsa-let-7f-5p	4	Viral carcinogenesis (hsa05203)	30	RAC1	ENSG00000136238
hsa-let-7f-5p	5	Hippo signaling pathway (hsa04390)	30	LATS1	ENSG00000131023
hsa-let-7f-5p	6	Proteoglycans in cancer (hsa05205)	30	CCND1	ENSG00000110092
hsa-let-7f-5p	7	Hepatitis B (hsa05161)	30	CREB3L2	ENSG00000182158
hsa-let-7f-5p	13	Pathways in cancer (hsa05200)	30	ARNT2	ENSG00000172379
hsa-let-7f-5p	14	MAPK signaling pathway (hsa04010)	30	HSPA8	ENSG00000109971
hsa-let-7f-5p	19	FoxO signaling pathway (hsa04068)	30	TGFBR2	ENSG00000163513
hsa-let-7f-5p	21	Transcriptional misregulation in cancer (hsa05202)	30	BIRC3	ENSG00000023445
hsa-let-7f-5p	22	Protein processing in endoplasmic reticulum (hsa04141)	30	DERL1	ENSG00000136986
hsa-let-7f-5p	23	Epstein-Barr virus infection (hsa05169)	30	CSNK2A1	ENSG00000101266
hsa-let-7f-5p	27	Endocytosis (hsa04144)	30	GRK6	ENSG00000198055
hsa-let-7f-5p	28	PI3K-Akt signaling pathway (hsa04151)	30	ITGAV	ENSG00000138448
hsa-miR-17-5p	3	Hepatitis B (hsa05161)	30	MAPK8	ENSG00000107643
hsa-miR-17-5p	4	Proteoglycans in cancer (hsa05205)	30	MMP2	ENSG00000087245
hsa-miR-17-5p	5	Bacterial invasion of epithelial cells (hsa05100)	30	ARPC4	ENSG00000241553
hsa-miR-17-5p	6	Chronic myeloid leukemia (mmu05220)	30	TGFBR2	ENSG00000163513
hsa-miR-17-5p	8	Viral carcinogenesis (hsa05203)	30	HIST1H4H	ENSG00000158406
hsa-miR-17-5p	12	Pathways in cancer (mmu05200)	30	CDKN1B	ENSG00000111276
hsa-miR-17-5p	13	Thyroid hormone signaling pathway (hsa04919)	30	SLC16A2	ENSG00000147100
hsa-miR-17-5p	15	FoxO signaling pathway (mmu04068)	30	AKT3	ENSG00000117020
hsa-miR-17-5p	18	Prostate cancer (hsa05215)	30	GRB2	ENSG00000177885
hsa-miR-17-5p	22	Focal adhesion (hsa04510)	30	COL4A2	ENSG00000134871
hsa-miR-17-5p	23	Sphingolipid signaling pathway (hsa04071)	30	PDPK1	ENSG00000140992
hsa-miR-17-5p	27	Neurotrophin signaling pathway (hsa04722)	30	PDPK1	ENSG00000140992
hsa-miR-17-5p	29	Regulation of actin cytoskeleton (hsa04810)	30	PIK3R3	ENSG00000117461
hsa-miR-17-5p	30	Signaling pathways regulating pluripotency of stem cells (hsa04550)	30	GRB2	ENSG00000177885
hsa-miR-17-5p	34	Adrenergic signaling in cardiomyocytes (hsa04261)	30	MAPK1	ENSG00000100030
hsa-miR-17-5p	35	Transcriptional misregulation in cancer (mmu05202)	30	BCL2L1	ENSG00000171552
hsa-miR-17-5p	37	Axon guidance (hsa04360)	30	MAPK1	ENSG00000100030
hsa-miR-17-5p	38	Hippo signaling pathway (mmu04390)	30	BMP2	ENSG00000125845
hsa-miR-17-5p	39	Insulin signaling pathway (hsa04910)	30	PRKAR2B	ENSG00000005249
hsa-miR-17-5p	43	PI3K-Akt signaling pathway (hsa04151)	30	IFNAR2	ENSG00000159110
hsa-miR-17-5p	44	Hepatitis C (hsa05160)	30	PDPK1	ENSG00000140992
hsa-miR-17-5p	47	Wnt signaling pathway (hsa04310)	30	EP300	ENSG00000100393
hsa-miR-17-5p	48	Ubiquitin mediated proteolysis (hsa04120)	30	UBE2B	ENSG00000119048
hsa-miR-17-5p	51	HTLV-I infection (mmu05166)	30	FZD4	ENSG00000174804
hsa-miR-17-5p	52	AMPK signaling pathway (hsa04152)	30	FOXO1	ENSG00000150907
hsa-miR-17-5p	54	Cell cycle (hsa04110)	30	MDM2	ENSG00000135679
hsa-let-7f-5p	2	Cell cycle (hsa04110)	29	CDKN1A	ENSG00000124762
hsa-let-7f-5p	4	Viral carcinogenesis (hsa05203)	29	KAT2A	ENSG00000108773
hsa-let-7f-5p	5	Hippo signaling pathway (hsa04390)	29	MOB1A	ENSG00000114978
hsa-let-7f-5p	6	Proteoglycans in cancer (hsa05205)	29	PTPN6	ENSG00000111679
hsa-let-7f-5p	7	Hepatitis B (hsa05161)	29	FAS	ENSG00000026103
hsa-let-7f-5p	10	Oocyte meiosis (hsa04114)	29	ADCY9	ENSG00000162104
hsa-let-7f-5p	13	Pathways in cancer (hsa05200)	29	ITGAV	ENSG00000138448
hsa-let-7f-5p	14	MAPK signaling pathway (hsa04010)	29	RAC1	ENSG00000136238
hsa-let-7f-5p	19	FoxO signaling pathway (hsa04068)	29	MAPK1	ENSG00000100030
hsa-let-7f-5p	21	Transcriptional misregulation in cancer (hsa05202)	29	CDKN1A	ENSG00000124762
hsa-let-7f-5p	22	Protein processing in endoplasmic reticulum (hsa04141)	29	RPN2	ENSG00000118705
hsa-let-7f-5p	23	Epstein-Barr virus infection (hsa05169)	29	RB1	ENSG00000139687
hsa-let-7f-5p	27	Endocytosis (hsa04144)	29	HSPA8	ENSG00000109971
hsa-let-7f-5p	28	PI3K-Akt signaling pathway (hsa04151)	29	LAMC3	ENSG00000050555
hsa-miR-126-5p	20	Pathways in cancer (hsa05200)	29	MDM2	ENSG00000135679
hsa-miR-17-5p	3	Hepatitis B (hsa05161)	29	E2F3	ENSG00000112242
hsa-miR-17-5p	4	Proteoglycans in cancer (hsa05205)	29	PPP1R12A	ENSG00000058272
hsa-miR-17-5p	5	Bacterial invasion of epithelial cells (hsa05100)	29	DNM3	ENSG00000197959
hsa-miR-17-5p	6	Chronic myeloid leukemia (mmu05220)	29	GRB2	ENSG00000177885
hsa-miR-17-5p	8	Viral carcinogenesis (hsa05203)	29	RBL1	ENSG00000080839
hsa-miR-17-5p	12	Pathways in cancer (mmu05200)	29	BCL2	ENSG00000171791
hsa-miR-17-5p	13	Thyroid hormone signaling pathway (hsa04919)	29	AKT3	ENSG00000117020
hsa-miR-17-5p	15	FoxO signaling pathway (mmu04068)	29	EP300	ENSG00000100393
hsa-miR-17-5p	18	Prostate cancer (hsa05215)	29	MAPK1	ENSG00000100030
hsa-miR-17-5p	21	mRNA surveillance pathway (hsa03015)	29	GSPT1	ENSG00000103342
hsa-miR-17-5p	22	Focal adhesion (hsa04510)	29	CCND1	ENSG00000110092
hsa-miR-17-5p	23	Sphingolipid signaling pathway (hsa04071)	29	PIK3CA	ENSG00000121879
hsa-miR-17-5p	27	Neurotrophin signaling pathway (hsa04722)	29	PIK3CA	ENSG00000121879
hsa-miR-17-5p	29	Regulation of actin cytoskeleton (hsa04810)	29	PPP1R12A	ENSG00000058272
hsa-miR-17-5p	30	Signaling pathways regulating pluripotency of stem cells (hsa04550)	29	MAPK1	ENSG00000100030
hsa-miR-17-5p	34	Adrenergic signaling in cardiomyocytes (hsa04261)	29	ATP2A2	ENSG00000174437
hsa-miR-17-5p	35	Transcriptional misregulation in cancer (mmu05202)	29	SP1	ENSG00000185591
hsa-miR-17-5p	37	Axon guidance (hsa04360)	29	NFATC3	ENSG00000072736
hsa-miR-17-5p	38	Hippo signaling pathway (mmu04390)	29	YWHAZ	ENSG00000164924
hsa-miR-17-5p	39	Insulin signaling pathway (hsa04910)	29	PDPK1	ENSG00000140992
hsa-miR-17-5p	43	PI3K-Akt signaling pathway (hsa04151)	29	PPP2R5C	ENSG00000078304
hsa-miR-17-5p	44	Hepatitis C (hsa05160)	29	LDLR	ENSG00000130164
hsa-miR-17-5p	47	Wnt signaling pathway (hsa04310)	29	PRICKLE2	ENSG00000163637
hsa-miR-17-5p	48	Ubiquitin mediated proteolysis (hsa04120)	29	UBE2S	ENSG00000108106
hsa-miR-17-5p	51	HTLV-I infection (mmu05166)	29	CRTC2	ENSG00000160741
hsa-miR-17-5p	52	AMPK signaling pathway (hsa04152)	29	ULK1	ENSG00000177169
hsa-miR-17-5p	54	Cell cycle (hsa04110)	29	PRKDC	ENSG00000253729
hsa-let-7f-5p	2	Cell cycle (hsa04110)	28	CDC27	ENSG00000004897
hsa-let-7f-5p	4	Viral carcinogenesis (hsa05203)	28	HDAC2	ENSG00000196591
hsa-let-7f-5p	5	Hippo signaling pathway (hsa04390)	28	SMAD7	ENSG00000101665
hsa-let-7f-5p	6	Proteoglycans in cancer (hsa05205)	28	CASP3	ENSG00000164305
hsa-let-7f-5p	7	Hepatitis B (hsa05161)	28	TBK1	ENSG00000183735
hsa-let-7f-5p	8	Thyroid hormone signaling pathway (hsa04919)	28	SIN3A	ENSG00000169375
hsa-let-7f-5p	10	Oocyte meiosis (hsa04114)	28	ITPR2	ENSG00000123104
hsa-let-7f-5p	13	Pathways in cancer (hsa05200)	28	LAMC3	ENSG00000050555
hsa-let-7f-5p	14	MAPK signaling pathway (hsa04010)	28	FLNA	ENSG00000196924
hsa-let-7f-5p	19	FoxO signaling pathway (hsa04068)	28	FOXO1	ENSG00000150907
hsa-let-7f-5p	21	Transcriptional misregulation in cancer (hsa05202)	28	MYCN	ENSG00000134323
hsa-let-7f-5p	22	Protein processing in endoplasmic reticulum (hsa04141)	28	UBE2G2	ENSG00000184787
hsa-let-7f-5p	23	Epstein-Barr virus infection (hsa05169)	28	PSMC4	ENSG00000013275
hsa-let-7f-5p	26	Huntington's disease (hsa05016)	28	ATP5O	ENSG00000241837
hsa-let-7f-5p	27	Endocytosis (hsa04144)	28	AP2A1	ENSG00000196961
hsa-let-7f-5p	28	PI3K-Akt signaling pathway (hsa04151)	28	PTK2	ENSG00000169398
hsa-miR-126-5p	20	Pathways in cancer (hsa05200)	28	JAK1	ENSG00000162434
hsa-miR-126-5p	23	PI3K-Akt signaling pathway (hsa04151)	28	RPS6KB1	ENSG00000108443
hsa-miR-17-5p	3	Hepatitis B (hsa05161)	28	SMAD4	ENSG00000141646
hsa-miR-17-5p	4	Proteoglycans in cancer (hsa05205)	28	FZD4	ENSG00000174804
hsa-miR-17-5p	5	Bacterial invasion of epithelial cells (hsa05100)	28	SEPT2	ENSG00000168385
hsa-miR-17-5p	6	Chronic myeloid leukemia (mmu05220)	28	MAPK1	ENSG00000100030
hsa-miR-17-5p	8	Viral carcinogenesis (hsa05203)	28	REL	ENSG00000162924
hsa-miR-17-5p	12	Pathways in cancer (mmu05200)	28	SMAD3	ENSG00000166949
hsa-miR-17-5p	13	Thyroid hormone signaling pathway (hsa04919)	28	EP300	ENSG00000100393
hsa-miR-17-5p	15	FoxO signaling pathway (mmu04068)	28	PRKAB2	ENSG00000131791
hsa-miR-17-5p	18	Prostate cancer (hsa05215)	28	FOXO1	ENSG00000150907
hsa-miR-17-5p	21	mRNA surveillance pathway (hsa03015)	28	SYMPK	ENSG00000125755
hsa-miR-17-5p	22	Focal adhesion (hsa04510)	28	PIK3R3	ENSG00000117461
hsa-miR-17-5p	23	Sphingolipid signaling pathway (hsa04071)	28	CERS6	ENSG00000172292
hsa-miR-17-5p	27	Neurotrophin signaling pathway (hsa04722)	28	AKT3	ENSG00000117020
hsa-miR-17-5p	29	Regulation of actin cytoskeleton (hsa04810)	28	ARHGAP35	ENSG00000160007
hsa-miR-17-5p	30	Signaling pathways regulating pluripotency of stem cells (hsa04550)	28	PIK3CA	ENSG00000121879
hsa-miR-17-5p	34	Adrenergic signaling in cardiomyocytes (hsa04261)	28	PIK3CA	ENSG00000121879
hsa-miR-17-5p	35	Transcriptional misregulation in cancer (mmu05202)	28	DDX5	ENSG00000108654
hsa-miR-17-5p	37	Axon guidance (hsa04360)	28	EPHA4	ENSG00000116106
hsa-miR-17-5p	38	Hippo signaling pathway (mmu04390)	28	FRMD6	ENSG00000139926
hsa-miR-17-5p	39	Insulin signaling pathway (hsa04910)	28	PPP1R3B	ENSG00000173281
hsa-miR-17-5p	40	Choline metabolism in cancer (hsa05231)	28	PPAP2A	ENSG00000067113
hsa-miR-17-5p	43	PI3K-Akt signaling pathway (hsa04151)	28	GNB1	ENSG00000078369
hsa-miR-17-5p	44	Hepatitis C (hsa05160)	28	CDKN1A	ENSG00000124762
hsa-miR-17-5p	47	Wnt signaling pathway (hsa04310)	28	RAC1	ENSG00000136238
hsa-miR-17-5p	48	Ubiquitin mediated proteolysis (hsa04120)	28	UBE2W	ENSG00000104343
hsa-miR-17-5p	49	Chagas disease (American trypanosomiasis) (mmu05142)	28	TGFBR2	ENSG00000163513
hsa-miR-17-5p	51	HTLV-I infection (mmu05166)	28	PTTG1	ENSG00000164611
hsa-miR-17-5p	52	AMPK signaling pathway (hsa04152)	28	GYS1	ENSG00000104812
hsa-miR-17-5p	53	Platelet activation (hsa04611)	28	ORAI1	ENSG00000276045
hsa-miR-17-5p	54	Cell cycle (hsa04110)	28	CDKN1A	ENSG00000124762
hsa-let-7f-5p	2	Cell cycle (hsa04110)	27	MAD2L1	ENSG00000164109
hsa-let-7f-5p	4	Viral carcinogenesis (hsa05203)	27	YWHAZ	ENSG00000164924
hsa-let-7f-5p	5	Hippo signaling pathway (hsa04390)	27	PARD3	ENSG00000148498
hsa-let-7f-5p	6	Proteoglycans in cancer (hsa05205)	27	PLCG1	ENSG00000124181
hsa-let-7f-5p	7	Hepatitis B (hsa05161)	27	YWHAZ	ENSG00000164924
hsa-let-7f-5p	8	Thyroid hormone signaling pathway (hsa04919)	27	PLCB4	ENSG00000101333
hsa-let-7f-5p	10	Oocyte meiosis (hsa04114)	27	MAPK1	ENSG00000100030
hsa-let-7f-5p	13	Pathways in cancer (hsa05200)	27	PTK2	ENSG00000169398
hsa-let-7f-5p	14	MAPK signaling pathway (hsa04010)	27	PDGFB	ENSG00000100311
hsa-let-7f-5p	19	FoxO signaling pathway (hsa04068)	27	CDKN1A	ENSG00000124762
hsa-let-7f-5p	21	Transcriptional misregulation in cancer (hsa05202)	27	SPINT1	ENSG00000166145
hsa-let-7f-5p	22	Protein processing in endoplasmic reticulum (hsa04141)	27	CKAP4	ENSG00000136026
hsa-let-7f-5p	23	Epstein-Barr virus infection (hsa05169)	27	IRF3	ENSG00000126456
hsa-let-7f-5p	26	Huntington's disease (hsa05016)	27	SIN3A	ENSG00000169375
hsa-let-7f-5p	27	Endocytosis (hsa04144)	27	RAB11A	ENSG00000103769
hsa-let-7f-5p	28	PI3K-Akt signaling pathway (hsa04151)	27	TP53	ENSG00000141510
hsa-miR-126-5p	20	Pathways in cancer (hsa05200)	27	TGFBR2	ENSG00000163513
hsa-miR-126-5p	23	PI3K-Akt signaling pathway (hsa04151)	27	CCND3	ENSG00000112576
hsa-miR-17-5p	3	Hepatitis B (hsa05161)	27	CCND1	ENSG00000110092
hsa-miR-17-5p	4	Proteoglycans in cancer (hsa05205)	27	HSPG2	ENSG00000142798
hsa-miR-17-5p	5	Bacterial invasion of epithelial cells (hsa05100)	27	PIK3CA	ENSG00000121879
hsa-miR-17-5p	6	Chronic myeloid leukemia (mmu05220)	27	CDKN1A	ENSG00000124762
hsa-miR-17-5p	8	Viral carcinogenesis (hsa05203)	27	CCND1	ENSG00000110092
hsa-miR-17-5p	9	Colorectal cancer (mmu05210)	27	TGFBR2	ENSG00000163513
hsa-miR-17-5p	10	Pancreatic cancer (mmu05212)	27	JAK1	ENSG00000162434
hsa-miR-17-5p	12	Pathways in cancer (mmu05200)	27	FZD6	ENSG00000164930
hsa-miR-17-5p	13	Thyroid hormone signaling pathway (hsa04919)	27	KAT2B	ENSG00000114166
hsa-miR-17-5p	15	FoxO signaling pathway (mmu04068)	27	MAPK3	ENSG00000102882
hsa-miR-17-5p	18	Prostate cancer (hsa05215)	27	PTEN	ENSG00000171862
hsa-miR-17-5p	21	mRNA surveillance pathway (hsa03015)	27	SMG7	ENSG00000116698
hsa-miR-17-5p	22	Focal adhesion (hsa04510)	27	JUN	ENSG00000177606
hsa-miR-17-5p	23	Sphingolipid signaling pathway (hsa04071)	27	AKT3	ENSG00000117020
hsa-miR-17-5p	27	Neurotrophin signaling pathway (hsa04722)	27	GAB1	ENSG00000109458
hsa-miR-17-5p	29	Regulation of actin cytoskeleton (hsa04810)	27	PIP4K2A	ENSG00000150867
hsa-miR-17-5p	30	Signaling pathways regulating pluripotency of stem cells (hsa04550)	27	AKT3	ENSG00000117020
hsa-miR-17-5p	34	Adrenergic signaling in cardiomyocytes (hsa04261)	27	AKT3	ENSG00000117020
hsa-miR-17-5p	35	Transcriptional misregulation in cancer (mmu05202)	27	ETV1	ENSG00000006468
hsa-miR-17-5p	37	Axon guidance (hsa04360)	27	SEMA6D	ENSG00000137872
hsa-miR-17-5p	38	Hippo signaling pathway (mmu04390)	27	PPP2R1A	ENSG00000105568
hsa-miR-17-5p	39	Insulin signaling pathway (hsa04910)	27	PIK3CA	ENSG00000121879
hsa-miR-17-5p	40	Choline metabolism in cancer (hsa05231)	27	GRB2	ENSG00000177885
hsa-miR-17-5p	43	PI3K-Akt signaling pathway (hsa04151)	27	IGF1R	ENSG00000140443
hsa-miR-17-5p	44	Hepatitis C (hsa05160)	27	PIK3CA	ENSG00000121879
hsa-miR-17-5p	47	Wnt signaling pathway (hsa04310)	27	MYC	ENSG00000136997
hsa-miR-17-5p	48	Ubiquitin mediated proteolysis (hsa04120)	27	CUL3	ENSG00000036257
hsa-miR-17-5p	49	Chagas disease (American trypanosomiasis) (mmu05142)	27	SERPINE1	ENSG00000106366
hsa-miR-17-5p	51	HTLV-I infection (mmu05166)	27	ICAM1	ENSG00000090339
hsa-miR-17-5p	52	AMPK signaling pathway (hsa04152)	27	MTOR	ENSG00000198793
hsa-miR-17-5p	53	Platelet activation (hsa04611)	27	ITGB3	ENSG00000259207
hsa-miR-17-5p	54	Cell cycle (hsa04110)	27	EP300	ENSG00000100393
hsa-let-7f-5p	2	Cell cycle (hsa04110)	26	HDAC2	ENSG00000196591
hsa-let-7f-5p	4	Viral carcinogenesis (hsa05203)	26	RB1	ENSG00000139687
hsa-let-7f-5p	5	Hippo signaling pathway (hsa04390)	26	BMP2	ENSG00000125845
hsa-let-7f-5p	6	Proteoglycans in cancer (hsa05205)	26	DROSHA	ENSG00000113360
hsa-let-7f-5p	7	Hepatitis B (hsa05161)	26	RB1	ENSG00000139687
hsa-let-7f-5p	8	Thyroid hormone signaling pathway (hsa04919)	26	MDM2	ENSG00000135679
hsa-let-7f-5p	10	Oocyte meiosis (hsa04114)	26	ANAPC13	ENSG00000129055
hsa-let-7f-5p	13	Pathways in cancer (hsa05200)	26	PLCB3	ENSG00000149782
hsa-let-7f-5p	14	MAPK signaling pathway (hsa04010)	26	MYC	ENSG00000136997
hsa-let-7f-5p	19	FoxO signaling pathway (hsa04068)	26	SOD2	ENSG00000112096
hsa-let-7f-5p	21	Transcriptional misregulation in cancer (hsa05202)	26	DOT1L	ENSG00000104885
hsa-let-7f-5p	22	Protein processing in endoplasmic reticulum (hsa04141)	26	UBE2D3	ENSG00000109332
hsa-let-7f-5p	23	Epstein-Barr virus infection (hsa05169)	26	PSMD11	ENSG00000108671
hsa-let-7f-5p	26	Huntington's disease (hsa05016)	26	PLCB4	ENSG00000101333
hsa-let-7f-5p	27	Endocytosis (hsa04144)	26	TFRC	ENSG00000072274
hsa-let-7f-5p	28	PI3K-Akt signaling pathway (hsa04151)	26	PPP2R5A	ENSG00000066027
hsa-miR-126-5p	20	Pathways in cancer (hsa05200)	26	GRB2	ENSG00000177885
hsa-miR-126-5p	23	PI3K-Akt signaling pathway (hsa04151)	26	MDM2	ENSG00000135679
hsa-miR-17-5p	3	Hepatitis B (hsa05161)	26	PIK3R3	ENSG00000117461
hsa-miR-17-5p	4	Proteoglycans in cancer (hsa05205)	26	TP53	ENSG00000141510
hsa-miR-17-5p	5	Bacterial invasion of epithelial cells (hsa05100)	26	SEPT3	ENSG00000100167
hsa-miR-17-5p	6	Chronic myeloid leukemia (mmu05220)	26	PIK3CA	ENSG00000121879
hsa-miR-17-5p	8	Viral carcinogenesis (hsa05203)	26	PIK3R3	ENSG00000117461
hsa-miR-17-5p	9	Colorectal cancer (mmu05210)	26	MAPK1	ENSG00000100030
hsa-miR-17-5p	10	Pancreatic cancer (mmu05212)	26	TGFBR2	ENSG00000163513
hsa-miR-17-5p	12	Pathways in cancer (mmu05200)	26	GNG12	ENSG00000172380
hsa-miR-17-5p	13	Thyroid hormone signaling pathway (hsa04919)	26	MAPK3	ENSG00000102882
hsa-miR-17-5p	15	FoxO signaling pathway (mmu04068)	26	PIK3R1	ENSG00000145675
hsa-miR-17-5p	16	Prolactin signaling pathway (hsa04917)	26	SOCS7	ENSG00000274211
hsa-miR-17-5p	17	Renal cell carcinoma (hsa05211)	26	RAP1B	ENSG00000127314
hsa-miR-17-5p	18	Prostate cancer (hsa05215)	26	MTOR	ENSG00000198793
hsa-miR-17-5p	21	mRNA surveillance pathway (hsa03015)	26	CSTF2	ENSG00000101811
hsa-miR-17-5p	22	Focal adhesion (hsa04510)	26	MAPK9	ENSG00000050748
hsa-miR-17-5p	23	Sphingolipid signaling pathway (hsa04071)	26	GNAQ	ENSG00000156052
hsa-miR-17-5p	26	Adherens junction (mmu04520)	26	TGFBR2	ENSG00000163513
hsa-miR-17-5p	27	Neurotrophin signaling pathway (hsa04722)	26	RPS6KA3	ENSG00000177189
hsa-miR-17-5p	29	Regulation of actin cytoskeleton (hsa04810)	26	ABI2	ENSG00000138443
hsa-miR-17-5p	30	Signaling pathways regulating pluripotency of stem cells (hsa04550)	26	BMP2	ENSG00000125845
hsa-miR-17-5p	33	Small cell lung cancer (hsa05222)	26	LAMA4	ENSG00000112769
hsa-miR-17-5p	34	Adrenergic signaling in cardiomyocytes (hsa04261)	26	GNAQ	ENSG00000156052
hsa-miR-17-5p	35	Transcriptional misregulation in cancer (mmu05202)	26	NCOR1	ENSG00000141027
hsa-miR-17-5p	37	Axon guidance (hsa04360)	26	ROBO1	ENSG00000169855
hsa-miR-17-5p	38	Hippo signaling pathway (mmu04390)	26	MYC	ENSG00000136997
hsa-miR-17-5p	39	Insulin signaling pathway (hsa04910)	26	AKT3	ENSG00000117020
hsa-miR-17-5p	40	Choline metabolism in cancer (hsa05231)	26	MAPK1	ENSG00000100030
hsa-miR-17-5p	43	PI3K-Akt signaling pathway (hsa04151)	26	PPP2R2B	ENSG00000156475
hsa-miR-17-5p	44	Hepatitis C (hsa05160)	26	AKT3	ENSG00000117020
hsa-miR-17-5p	47	Wnt signaling pathway (hsa04310)	26	CSNK1A1	ENSG00000113712
hsa-miR-17-5p	48	Ubiquitin mediated proteolysis (hsa04120)	26	KLHL9	ENSG00000198642
hsa-miR-17-5p	49	Chagas disease (American trypanosomiasis) (mmu05142)	26	MAPK1	ENSG00000100030
hsa-miR-17-5p	51	HTLV-I infection (mmu05166)	26	POLE	ENSG00000177084
hsa-miR-17-5p	52	AMPK signaling pathway (hsa04152)	26	PDPK1	ENSG00000140992
hsa-miR-17-5p	53	Platelet activation (hsa04611)	26	PRKACB	ENSG00000142875
hsa-miR-17-5p	54	Cell cycle (hsa04110)	26	YWHAZ	ENSG00000164924
hsa-let-7f-5p	2	Cell cycle (hsa04110)	25	YWHAZ	ENSG00000164924
hsa-let-7f-5p	4	Viral carcinogenesis (hsa05203)	25	HIST1H2BG	ENSG00000273802
hsa-let-7f-5p	5	Hippo signaling pathway (hsa04390)	25	YWHAZ	ENSG00000164924
hsa-let-7f-5p	6	Proteoglycans in cancer (hsa05205)	25	PPP1R12A	ENSG00000058272
hsa-let-7f-5p	7	Hepatitis B (hsa05161)	25	IRF3	ENSG00000126456
hsa-let-7f-5p	8	Thyroid hormone signaling pathway (hsa04919)	25	MAPK1	ENSG00000100030
hsa-let-7f-5p	10	Oocyte meiosis (hsa04114)	25	SGOL1	ENSG00000129810
hsa-let-7f-5p	13	Pathways in cancer (hsa05200)	25	TP53	ENSG00000141510
hsa-let-7f-5p	14	MAPK signaling pathway (hsa04010)	25	MAPK8	ENSG00000107643
hsa-let-7f-5p	19	FoxO signaling pathway (hsa04068)	25	PRKAB2	ENSG00000131791
hsa-let-7f-5p	21	Transcriptional misregulation in cancer (hsa05202)	25	MAX	ENSG00000125952
hsa-let-7f-5p	22	Protein processing in endoplasmic reticulum (hsa04141)	25	HSPA8	ENSG00000109971
hsa-let-7f-5p	23	Epstein-Barr virus infection (hsa05169)	25	HLA-DPA1	ENSG00000231389
hsa-let-7f-5p	26	Huntington's disease (hsa05016)	25	TBPL1	ENSG00000028839
hsa-let-7f-5p	27	Endocytosis (hsa04144)	25	SMAP1	ENSG00000112305
hsa-let-7f-5p	28	PI3K-Akt signaling pathway (hsa04151)	25	RPS6KB2	ENSG00000175634
hsa-miR-126-5p	20	Pathways in cancer (hsa05200)	25	CREBBP	ENSG00000005339
hsa-miR-126-5p	23	PI3K-Akt signaling pathway (hsa04151)	25	JAK1	ENSG00000162434
hsa-miR-17-5p	3	Hepatitis B (hsa05161)	25	JUN	ENSG00000177606
hsa-miR-17-5p	4	Proteoglycans in cancer (hsa05205)	25	MAPK13	ENSG00000156711
hsa-miR-17-5p	5	Bacterial invasion of epithelial cells (hsa05100)	25	GAB1	ENSG00000109458
hsa-miR-17-5p	6	Chronic myeloid leukemia (mmu05220)	25	AKT3	ENSG00000117020
hsa-miR-17-5p	8	Viral carcinogenesis (hsa05203)	25	JUN	ENSG00000177606
hsa-miR-17-5p	9	Colorectal cancer (mmu05210)	25	PIK3CA	ENSG00000121879
hsa-miR-17-5p	10	Pancreatic cancer (mmu05212)	25	MAPK1	ENSG00000100030
hsa-miR-17-5p	12	Pathways in cancer (mmu05200)	25	ETS1	ENSG00000134954
hsa-miR-17-5p	13	Thyroid hormone signaling pathway (hsa04919)	25	KAT2A	ENSG00000108773
hsa-miR-17-5p	15	FoxO signaling pathway (mmu04068)	25	PRKAG1	ENSG00000181929
hsa-miR-17-5p	16	Prolactin signaling pathway (hsa04917)	25	IRF1	ENSG00000125347
hsa-miR-17-5p	17	Renal cell carcinoma (hsa05211)	25	GRB2	ENSG00000177885
hsa-miR-17-5p	18	Prostate cancer (hsa05215)	25	PDPK1	ENSG00000140992
hsa-miR-17-5p	20	p53 signaling pathway (hsa04115)	25	MDM2	ENSG00000135679
hsa-miR-17-5p	21	mRNA surveillance pathway (hsa03015)	25	DDX39B	ENSG00000198563
hsa-miR-17-5p	22	Focal adhesion (hsa04510)	25	PPP1R12A	ENSG00000058272
hsa-miR-17-5p	23	Sphingolipid signaling pathway (hsa04071)	25	MAPK3	ENSG00000102882
hsa-miR-17-5p	26	Adherens junction (mmu04520)	25	MAPK1	ENSG00000100030
hsa-miR-17-5p	27	Neurotrophin signaling pathway (hsa04722)	25	MAPK3	ENSG00000102882
hsa-miR-17-5p	29	Regulation of actin cytoskeleton (hsa04810)	25	ARPC1B	ENSG00000130429
hsa-miR-17-5p	30	Signaling pathways regulating pluripotency of stem cells (hsa04550)	25	MAPK3	ENSG00000102882
hsa-miR-17-5p	33	Small cell lung cancer (hsa05222)	25	COL4A1	ENSG00000187498
hsa-miR-17-5p	34	Adrenergic signaling in cardiomyocytes (hsa04261)	25	MAPK3	ENSG00000102882
hsa-miR-17-5p	35	Transcriptional misregulation in cancer (mmu05202)	25	REL	ENSG00000162924
hsa-miR-17-5p	36	Estrogen signaling pathway (hsa04915)	25	PRKACB	ENSG00000142875
hsa-miR-17-5p	37	Axon guidance (hsa04360)	25	LIMK1	ENSG00000106683
hsa-miR-17-5p	38	Hippo signaling pathway (mmu04390)	25	PPP2R2A	ENSG00000221914
hsa-miR-17-5p	39	Insulin signaling pathway (hsa04910)	25	PRKAR1A	ENSG00000108946
hsa-miR-17-5p	40	Choline metabolism in cancer (hsa05231)	25	CHKA	ENSG00000110721
hsa-miR-17-5p	43	PI3K-Akt signaling pathway (hsa04151)	25	EFNA3	ENSG00000143590
hsa-miR-17-5p	44	Hepatitis C (hsa05160)	25	EIF2S1	ENSG00000134001
hsa-miR-17-5p	47	Wnt signaling pathway (hsa04310)	25	MAPK8	ENSG00000107643
hsa-miR-17-5p	48	Ubiquitin mediated proteolysis (hsa04120)	25	UBE2E1	ENSG00000170142
hsa-miR-17-5p	49	Chagas disease (American trypanosomiasis) (mmu05142)	25	IRAK1	ENSG00000184216
hsa-miR-17-5p	51	HTLV-I infection (mmu05166)	25	TP53	ENSG00000141510
hsa-miR-17-5p	52	AMPK signaling pathway (hsa04152)	25	SCD	ENSG00000099194
hsa-miR-17-5p	53	Platelet activation (hsa04611)	25	MYL12A	ENSG00000101608
hsa-miR-17-5p	54	Cell cycle (hsa04110)	25	RB1	ENSG00000139687
hsa-let-7f-5p	2	Cell cycle (hsa04110)	24	RB1	ENSG00000139687
hsa-let-7f-5p	4	Viral carcinogenesis (hsa05203)	24	IRF3	ENSG00000126456
hsa-let-7f-5p	5	Hippo signaling pathway (hsa04390)	24	TEAD1	ENSG00000187079
hsa-let-7f-5p	6	Proteoglycans in cancer (hsa05205)	24	ITGAV	ENSG00000138448
hsa-let-7f-5p	7	Hepatitis B (hsa05161)	24	MYC	ENSG00000136997
hsa-let-7f-5p	8	Thyroid hormone signaling pathway (hsa04919)	24	FOXO1	ENSG00000150907
hsa-let-7f-5p	10	Oocyte meiosis (hsa04114)	24	AURKA	ENSG00000087586
hsa-let-7f-5p	13	Pathways in cancer (hsa05200)	24	MLH1	ENSG00000076242
hsa-let-7f-5p	14	MAPK signaling pathway (hsa04010)	24	RAPGEF2	ENSG00000109756
hsa-let-7f-5p	19	FoxO signaling pathway (hsa04068)	24	PRKAA1	ENSG00000132356
hsa-let-7f-5p	21	Transcriptional misregulation in cancer (hsa05202)	24	SP1	ENSG00000185591
hsa-let-7f-5p	22	Protein processing in endoplasmic reticulum (hsa04141)	24	DDOST	ENSG00000244038
hsa-let-7f-5p	23	Epstein-Barr virus infection (hsa05169)	24	MYC	ENSG00000136997
hsa-let-7f-5p	26	Huntington's disease (hsa05016)	24	AP2S1	ENSG00000042753
hsa-let-7f-5p	27	Endocytosis (hsa04144)	24	CCR5	ENSG00000160791
hsa-let-7f-5p	28	PI3K-Akt signaling pathway (hsa04151)	24	YWHAQ	ENSG00000134308
hsa-miR-126-5p	20	Pathways in cancer (hsa05200)	24	MAPK1	ENSG00000100030
hsa-miR-126-5p	23	PI3K-Akt signaling pathway (hsa04151)	24	SPP1	ENSG00000118785
hsa-miR-17-5p	3	Hepatitis B (hsa05161)	24	MAPK9	ENSG00000050748
hsa-miR-17-5p	4	Proteoglycans in cancer (hsa05205)	24	FZD3	ENSG00000104290
hsa-miR-17-5p	5	Bacterial invasion of epithelial cells (hsa05100)	24	RAC1	ENSG00000136238
hsa-miR-17-5p	6	Chronic myeloid leukemia (mmu05220)	24	BCL2L1	ENSG00000171552
hsa-miR-17-5p	7	TGF-beta signaling pathway (mmu04350)	24	BMPR2	ENSG00000204217
hsa-miR-17-5p	8	Viral carcinogenesis (hsa05203)	24	SND1	ENSG00000197157
hsa-miR-17-5p	9	Colorectal cancer (mmu05210)	24	AKT3	ENSG00000117020
hsa-miR-17-5p	10	Pancreatic cancer (mmu05212)	24	VEGFA	ENSG00000112715
hsa-miR-17-5p	12	Pathways in cancer (mmu05200)	24	TCF7L1	ENSG00000152284
hsa-miR-17-5p	13	Thyroid hormone signaling pathway (hsa04919)	24	PIK3R1	ENSG00000145675
hsa-miR-17-5p	15	FoxO signaling pathway (mmu04068)	24	AKT1	ENSG00000142208
hsa-miR-17-5p	16	Prolactin signaling pathway (hsa04917)	24	GRB2	ENSG00000177885
hsa-miR-17-5p	17	Renal cell carcinoma (hsa05211)	24	MAPK1	ENSG00000100030
hsa-miR-17-5p	18	Prostate cancer (hsa05215)	24	CDKN1A	ENSG00000124762
hsa-miR-17-5p	20	p53 signaling pathway (hsa04115)	24	CCNG2	ENSG00000138764
hsa-miR-17-5p	21	mRNA surveillance pathway (hsa03015)	24	PABPC1	ENSG00000070756
hsa-miR-17-5p	22	Focal adhesion (hsa04510)	24	ARHGAP35	ENSG00000160007
hsa-miR-17-5p	23	Sphingolipid signaling pathway (hsa04071)	24	RAC1	ENSG00000136238
hsa-miR-17-5p	26	Adherens junction (mmu04520)	24	YES1	ENSG00000176105
hsa-miR-17-5p	27	Neurotrophin signaling pathway (hsa04722)	24	RAC1	ENSG00000136238
hsa-miR-17-5p	29	Regulation of actin cytoskeleton (hsa04810)	24	PPP1R12B	ENSG00000077157
hsa-miR-17-5p	30	Signaling pathways regulating pluripotency of stem cells (hsa04550)	24	PIK3R1	ENSG00000145675
hsa-miR-17-5p	33	Small cell lung cancer (hsa05222)	24	XIAP	ENSG00000101966
hsa-miR-17-5p	34	Adrenergic signaling in cardiomyocytes (hsa04261)	24	PIK3R1	ENSG00000145675
hsa-miR-17-5p	35	Transcriptional misregulation in cancer (mmu05202)	24	KLF3	ENSG00000109787
hsa-miR-17-5p	36	Estrogen signaling pathway (hsa04915)	24	GRB2	ENSG00000177885
hsa-miR-17-5p	37	Axon guidance (hsa04360)	24	SEMA7A	ENSG00000138623
hsa-miR-17-5p	38	Hippo signaling pathway (mmu04390)	24	CTNNA1	ENSG00000044115
hsa-miR-17-5p	39	Insulin signaling pathway (hsa04910)	24	PRKAB2	ENSG00000131791
hsa-miR-17-5p	40	Choline metabolism in cancer (hsa05231)	24	MTOR	ENSG00000198793
hsa-miR-17-5p	43	PI3K-Akt signaling pathway (hsa04151)	24	YWHAB	ENSG00000166913
hsa-miR-17-5p	44	Hepatitis C (hsa05160)	24	MAPK3	ENSG00000102882
hsa-miR-17-5p	47	Wnt signaling pathway (hsa04310)	24	SMAD4	ENSG00000141646
hsa-miR-17-5p	48	Ubiquitin mediated proteolysis (hsa04120)	24	UBE2D3	ENSG00000109332
hsa-miR-17-5p	49	Chagas disease (American trypanosomiasis) (mmu05142)	24	PIK3CA	ENSG00000121879
hsa-miR-17-5p	51	HTLV-I infection (mmu05166)	24	CANX	ENSG00000127022
hsa-miR-17-5p	52	AMPK signaling pathway (hsa04152)	24	PFKM	ENSG00000152556
hsa-miR-17-5p	53	Platelet activation (hsa04611)	24	RAP1B	ENSG00000127314
hsa-miR-17-5p	54	Cell cycle (hsa04110)	24	RBL1	ENSG00000080839
hsa-let-7f-5p	2	Cell cycle (hsa04110)	23	MYC	ENSG00000136997
hsa-let-7f-5p	4	Viral carcinogenesis (hsa05203)	23	CCR5	ENSG00000160791
hsa-let-7f-5p	5	Hippo signaling pathway (hsa04390)	23	FZD2	ENSG00000180340
hsa-let-7f-5p	6	Proteoglycans in cancer (hsa05205)	23	PTK2	ENSG00000169398
hsa-let-7f-5p	7	Hepatitis B (hsa05161)	23	MAPK8	ENSG00000107643
hsa-let-7f-5p	8	Thyroid hormone signaling pathway (hsa04919)	23	ATP2A2	ENSG00000174437
hsa-let-7f-5p	10	Oocyte meiosis (hsa04114)	23	CDC27	ENSG00000004897
hsa-let-7f-5p	13	Pathways in cancer (hsa05200)	23	FZD3	ENSG00000104290
hsa-let-7f-5p	14	MAPK signaling pathway (hsa04010)	23	CASP3	ENSG00000164305
hsa-let-7f-5p	15	Small cell lung cancer (hsa05222)	23	BIRC2	ENSG00000110330
hsa-let-7f-5p	19	FoxO signaling pathway (hsa04068)	23	INSR	ENSG00000171105
hsa-let-7f-5p	21	Transcriptional misregulation in cancer (hsa05202)	23	KDM6A	ENSG00000147050
hsa-let-7f-5p	22	Protein processing in endoplasmic reticulum (hsa04141)	23	HSP90B1	ENSG00000166598
hsa-let-7f-5p	23	Epstein-Barr virus infection (hsa05169)	23	MAPK8	ENSG00000107643
hsa-let-7f-5p	26	Huntington's disease (hsa05016)	23	PPIF	ENSG00000108179
hsa-let-7f-5p	27	Endocytosis (hsa04144)	23	GIT2	ENSG00000139436
hsa-let-7f-5p	28	PI3K-Akt signaling pathway (hsa04151)	23	COL3A1	ENSG00000168542
hsa-miR-126-5p	2	Viral carcinogenesis (hsa05203)	23	CCND3	ENSG00000112576
hsa-miR-126-5p	20	Pathways in cancer (hsa05200)	23	VEGFA	ENSG00000112715
hsa-miR-126-5p	22	Focal adhesion (hsa04510)	23	CCND3	ENSG00000112576
hsa-miR-126-5p	23	PI3K-Akt signaling pathway (hsa04151)	23	GRB2	ENSG00000177885
hsa-miR-17-5p	3	Hepatitis B (hsa05161)	23	MAVS	ENSG00000088888
hsa-miR-17-5p	4	Proteoglycans in cancer (hsa05205)	23	CAV2	ENSG00000105971
hsa-miR-17-5p	5	Bacterial invasion of epithelial cells (hsa05100)	23	ARPC1A	ENSG00000241685
hsa-miR-17-5p	6	Chronic myeloid leukemia (mmu05220)	23	MAPK3	ENSG00000102882
hsa-miR-17-5p	7	TGF-beta signaling pathway (mmu04350)	23	TGFBR2	ENSG00000163513
hsa-miR-17-5p	8	Viral carcinogenesis (hsa05203)	23	PMAIP1	ENSG00000141682
hsa-miR-17-5p	9	Colorectal cancer (mmu05210)	23	MAPK3	ENSG00000102882
hsa-miR-17-5p	10	Pancreatic cancer (mmu05212)	23	PIK3CA	ENSG00000121879
hsa-miR-17-5p	11	Glioma (hsa05214)	23	MDM2	ENSG00000135679
hsa-miR-17-5p	12	Pathways in cancer (mmu05200)	23	ROCK2	ENSG00000134318
hsa-miR-17-5p	13	Thyroid hormone signaling pathway (hsa04919)	23	NCOR1	ENSG00000141027
hsa-miR-17-5p	15	FoxO signaling pathway (mmu04068)	23	MAPK8	ENSG00000107643
hsa-miR-17-5p	16	Prolactin signaling pathway (hsa04917)	23	MAPK1	ENSG00000100030
hsa-miR-17-5p	17	Renal cell carcinoma (hsa05211)	23	VEGFA	ENSG00000112715
hsa-miR-17-5p	18	Prostate cancer (hsa05215)	23	PIK3CA	ENSG00000121879
hsa-miR-17-5p	19	mTOR signaling pathway (hsa04150)	23	RPS6KA2	ENSG00000071242
hsa-miR-17-5p	20	p53 signaling pathway (hsa04115)	23	SERPINE1	ENSG00000106366
hsa-miR-17-5p	21	mRNA surveillance pathway (hsa03015)	23	PPP2R1A	ENSG00000105568
hsa-miR-17-5p	22	Focal adhesion (hsa04510)	23	CAV2	ENSG00000105971
hsa-miR-17-5p	23	Sphingolipid signaling pathway (hsa04071)	23	PIK3R1	ENSG00000145675
hsa-miR-17-5p	26	Adherens junction (mmu04520)	23	EP300	ENSG00000100393
hsa-miR-17-5p	27	Neurotrophin signaling pathway (hsa04722)	23	PTPN11	ENSG00000179295
hsa-miR-17-5p	29	Regulation of actin cytoskeleton (hsa04810)	23	RHOA	ENSG00000067560
hsa-miR-17-5p	30	Signaling pathways regulating pluripotency of stem cells (hsa04550)	23	SMAD5	ENSG00000113658
hsa-miR-17-5p	33	Small cell lung cancer (hsa05222)	23	PTEN	ENSG00000171862
hsa-miR-17-5p	34	Adrenergic signaling in cardiomyocytes (hsa04261)	23	PPP2R1A	ENSG00000105568
hsa-miR-17-5p	35	Transcriptional misregulation in cancer (mmu05202)	23	HIST1H3D	ENSG00000197409
hsa-miR-17-5p	36	Estrogen signaling pathway (hsa04915)	23	MAPK1	ENSG00000100030
hsa-miR-17-5p	37	Axon guidance (hsa04360)	23	SEMA4B	ENSG00000185033
hsa-miR-17-5p	38	Hippo signaling pathway (mmu04390)	23	SMAD4	ENSG00000141646
hsa-miR-17-5p	39	Insulin signaling pathway (hsa04910)	23	MAPK3	ENSG00000102882
hsa-miR-17-5p	40	Choline metabolism in cancer (hsa05231)	23	PDPK1	ENSG00000140992
hsa-miR-17-5p	43	PI3K-Akt signaling pathway (hsa04151)	23	CDKN1B	ENSG00000111276
hsa-miR-17-5p	44	Hepatitis C (hsa05160)	23	PIK3R1	ENSG00000145675
hsa-miR-17-5p	46	Salmonella infection (hsa05132)	23	MAPK1	ENSG00000100030
hsa-miR-17-5p	47	Wnt signaling pathway (hsa04310)	23	CCND1	ENSG00000110092
hsa-miR-17-5p	48	Ubiquitin mediated proteolysis (hsa04120)	23	PIAS2	ENSG00000078043
hsa-miR-17-5p	49	Chagas disease (American trypanosomiasis) (mmu05142)	23	AKT3	ENSG00000117020
hsa-miR-17-5p	51	HTLV-I infection (mmu05166)	23	FZD3	ENSG00000104290
hsa-miR-17-5p	52	AMPK signaling pathway (hsa04152)	23	PIK3CA	ENSG00000121879
hsa-miR-17-5p	53	Platelet activation (hsa04611)	23	LYN	ENSG00000254087
hsa-miR-17-5p	54	Cell cycle (hsa04110)	23	MYC	ENSG00000136997
hsa-let-7f-5p	2	Cell cycle (hsa04110)	22	E2F3	ENSG00000112242
hsa-let-7f-5p	4	Viral carcinogenesis (hsa05203)	22	SKP2	ENSG00000145604
hsa-let-7f-5p	5	Hippo signaling pathway (hsa04390)	22	LLGL1	ENSG00000131899
hsa-let-7f-5p	6	Proteoglycans in cancer (hsa05205)	22	VAV2	ENSG00000160293
hsa-let-7f-5p	7	Hepatitis B (hsa05161)	22	E2F3	ENSG00000112242
hsa-let-7f-5p	8	Thyroid hormone signaling pathway (hsa04919)	22	PFKFB2	ENSG00000123836
hsa-let-7f-5p	10	Oocyte meiosis (hsa04114)	22	RPS6KA3	ENSG00000177189
hsa-let-7f-5p	12	p53 signaling pathway (hsa04115)	22	ATR	ENSG00000175054
hsa-let-7f-5p	13	Pathways in cancer (hsa05200)	22	CDK6	ENSG00000105810
hsa-let-7f-5p	14	MAPK signaling pathway (hsa04010)	22	DUSP10	ENSG00000143507
hsa-let-7f-5p	15	Small cell lung cancer (hsa05222)	22	COL4A1	ENSG00000187498
hsa-let-7f-5p	16	Adherens junction (hsa04520)	22	TGFBR2	ENSG00000163513
hsa-let-7f-5p	19	FoxO signaling pathway (hsa04068)	22	PLK2	ENSG00000145632
hsa-let-7f-5p	21	Transcriptional misregulation in cancer (hsa05202)	22	HDAC2	ENSG00000196591
hsa-let-7f-5p	22	Protein processing in endoplasmic reticulum (hsa04141)	22	SEC24A	ENSG00000113615
hsa-let-7f-5p	23	Epstein-Barr virus infection (hsa05169)	22	SKP2	ENSG00000145604
hsa-let-7f-5p	26	Huntington's disease (hsa05016)	22	SOD2	ENSG00000112096
hsa-let-7f-5p	27	Endocytosis (hsa04144)	22	RAB11FIP2	ENSG00000107560
hsa-let-7f-5p	28	PI3K-Akt signaling pathway (hsa04151)	22	CDK6	ENSG00000105810
hsa-miR-126-5p	1	Proteoglycans in cancer (hsa05205)	22	RPS6KB1	ENSG00000108443
hsa-miR-126-5p	2	Viral carcinogenesis (hsa05203)	22	MDM2	ENSG00000135679
hsa-miR-126-5p	6	FoxO signaling pathway (hsa04068)	22	MDM2	ENSG00000135679
hsa-miR-126-5p	20	Pathways in cancer (hsa05200)	22	PIK3CA	ENSG00000121879
hsa-miR-126-5p	22	Focal adhesion (hsa04510)	22	SPP1	ENSG00000118785
hsa-miR-126-5p	23	PI3K-Akt signaling pathway (hsa04151)	22	MAPK1	ENSG00000100030
hsa-miR-17-5p	3	Hepatitis B (hsa05161)	22	LAMTOR5	ENSG00000134248
hsa-miR-17-5p	4	Proteoglycans in cancer (hsa05205)	22	PPP1R12B	ENSG00000077157
hsa-miR-17-5p	5	Bacterial invasion of epithelial cells (hsa05100)	22	PIK3R1	ENSG00000145675
hsa-miR-17-5p	6	Chronic myeloid leukemia (mmu05220)	22	PTPN11	ENSG00000179295
hsa-miR-17-5p	7	TGF-beta signaling pathway (mmu04350)	22	MAPK1	ENSG00000100030
hsa-miR-17-5p	8	Viral carcinogenesis (hsa05203)	22	TP53	ENSG00000141510
hsa-miR-17-5p	9	Colorectal cancer (mmu05210)	22	RAC1	ENSG00000136238
hsa-miR-17-5p	10	Pancreatic cancer (mmu05212)	22	AKT3	ENSG00000117020
hsa-miR-17-5p	11	Glioma (hsa05214)	22	GRB2	ENSG00000177885
hsa-miR-17-5p	12	Pathways in cancer (mmu05200)	22	HSP90AA1	ENSG00000080824
hsa-miR-17-5p	13	Thyroid hormone signaling pathway (hsa04919)	22	MYC	ENSG00000136997
hsa-miR-17-5p	15	FoxO signaling pathway (mmu04068)	22	SMAD4	ENSG00000141646
hsa-miR-17-5p	16	Prolactin signaling pathway (hsa04917)	22	PIK3CA	ENSG00000121879
hsa-miR-17-5p	17	Renal cell carcinoma (hsa05211)	22	PIK3CA	ENSG00000121879
hsa-miR-17-5p	18	Prostate cancer (hsa05215)	22	AKT3	ENSG00000117020
hsa-miR-17-5p	19	mTOR signaling pathway (hsa04150)	22	MAPK1	ENSG00000100030
hsa-miR-17-5p	20	p53 signaling pathway (hsa04115)	22	PTEN	ENSG00000171862
hsa-miR-17-5p	21	mRNA surveillance pathway (hsa03015)	22	PPP2R2A	ENSG00000221914
hsa-miR-17-5p	22	Focal adhesion (hsa04510)	22	PPP1R12B	ENSG00000077157
hsa-miR-17-5p	23	Sphingolipid signaling pathway (hsa04071)	22	PPP2R1A	ENSG00000105568
hsa-miR-17-5p	26	Adherens junction (mmu04520)	22	SSX2IP	ENSG00000117155
hsa-miR-17-5p	27	Neurotrophin signaling pathway (hsa04722)	22	PIK3R1	ENSG00000145675
hsa-miR-17-5p	29	Regulation of actin cytoskeleton (hsa04810)	22	VCL	ENSG00000035403
hsa-miR-17-5p	30	Signaling pathways regulating pluripotency of stem cells (hsa04550)	22	SKIL	ENSG00000136603
hsa-miR-17-5p	33	Small cell lung cancer (hsa05222)	22	PIK3CA	ENSG00000121879
hsa-miR-17-5p	34	Adrenergic signaling in cardiomyocytes (hsa04261)	22	PPP2R2A	ENSG00000221914
hsa-miR-17-5p	35	Transcriptional misregulation in cancer (mmu05202)	22	MYC	ENSG00000136997
hsa-miR-17-5p	36	Estrogen signaling pathway (hsa04915)	22	PIK3CA	ENSG00000121879
hsa-miR-17-5p	37	Axon guidance (hsa04360)	22	MAPK3	ENSG00000102882
hsa-miR-17-5p	38	Hippo signaling pathway (mmu04390)	22	CCND1	ENSG00000110092
hsa-miR-17-5p	39	Insulin signaling pathway (hsa04910)	22	PIK3R1	ENSG00000145675
hsa-miR-17-5p	40	Choline metabolism in cancer (hsa05231)	22	PIK3CA	ENSG00000121879
hsa-miR-17-5p	43	PI3K-Akt signaling pathway (hsa04151)	22	BCL2	ENSG00000171791
hsa-miR-17-5p	44	Hepatitis C (hsa05160)	22	PPP2R1A	ENSG00000105568
hsa-miR-17-5p	46	Salmonella infection (hsa05132)	22	ARPC4	ENSG00000241553
hsa-miR-17-5p	47	Wnt signaling pathway (hsa04310)	22	JUN	ENSG00000177606
hsa-miR-17-5p	48	Ubiquitin mediated proteolysis (hsa04120)	22	PIAS4	ENSG00000105229
hsa-miR-17-5p	49	Chagas disease (American trypanosomiasis) (mmu05142)	22	GNAQ	ENSG00000156052
hsa-miR-17-5p	51	HTLV-I infection (mmu05166)	22	SLC25A5	ENSG00000005022
hsa-miR-17-5p	52	AMPK signaling pathway (hsa04152)	22	AKT3	ENSG00000117020
hsa-miR-17-5p	53	Platelet activation (hsa04611)	22	TLN1	ENSG00000137076
hsa-miR-17-5p	54	Cell cycle (hsa04110)	22	ANAPC11	ENSG00000141552
hsa-let-7f-5p	2	Cell cycle (hsa04110)	21	SKP2	ENSG00000145604
hsa-let-7f-5p	4	Viral carcinogenesis (hsa05203)	21	CCNE2	ENSG00000175305
hsa-let-7f-5p	5	Hippo signaling pathway (hsa04390)	21	MYC	ENSG00000136997
hsa-let-7f-5p	6	Proteoglycans in cancer (hsa05205)	21	HSPG2	ENSG00000142798
hsa-let-7f-5p	7	Hepatitis B (hsa05161)	21	CCNE2	ENSG00000175305
hsa-let-7f-5p	8	Thyroid hormone signaling pathway (hsa04919)	21	SLC2A1	ENSG00000117394
hsa-let-7f-5p	10	Oocyte meiosis (hsa04114)	21	MAD2L1	ENSG00000164109
hsa-let-7f-5p	12	p53 signaling pathway (hsa04115)	21	MDM2	ENSG00000135679
hsa-let-7f-5p	13	Pathways in cancer (hsa05200)	21	KRAS	ENSG00000133703
hsa-let-7f-5p	14	MAPK signaling pathway (hsa04010)	21	NLK	ENSG00000087095
hsa-let-7f-5p	15	Small cell lung cancer (hsa05222)	21	BIRC3	ENSG00000023445
hsa-let-7f-5p	16	Adherens junction (hsa04520)	21	MAP3K7	ENSG00000135341
hsa-let-7f-5p	19	FoxO signaling pathway (hsa04068)	21	PRKAG1	ENSG00000181929
hsa-let-7f-5p	21	Transcriptional misregulation in cancer (hsa05202)	21	JMJD1C	ENSG00000171988
hsa-let-7f-5p	22	Protein processing in endoplasmic reticulum (hsa04141)	21	PRKCSH	ENSG00000130175
hsa-let-7f-5p	23	Epstein-Barr virus infection (hsa05169)	21	NCOR2	ENSG00000196498
hsa-let-7f-5p	26	Huntington's disease (hsa05016)	21	CREB3L2	ENSG00000182158
hsa-let-7f-5p	27	Endocytosis (hsa04144)	21	PSD3	ENSG00000156011
hsa-let-7f-5p	28	PI3K-Akt signaling pathway (hsa04151)	21	KRAS	ENSG00000133703
hsa-let-7f-5p	30	Prostate cancer (hsa05215)	21	ATF4	ENSG00000128272
hsa-miR-126-5p	1	Proteoglycans in cancer (hsa05205)	21	MDM2	ENSG00000135679
hsa-miR-126-5p	2	Viral carcinogenesis (hsa05203)	21	JAK1	ENSG00000162434
hsa-miR-126-5p	6	FoxO signaling pathway (hsa04068)	21	TGFBR2	ENSG00000163513
hsa-miR-126-5p	20	Pathways in cancer (hsa05200)	21	CCNE1	ENSG00000105173
hsa-miR-126-5p	22	Focal adhesion (hsa04510)	21	GRB2	ENSG00000177885
hsa-miR-126-5p	23	PI3K-Akt signaling pathway (hsa04151)	21	VEGFA	ENSG00000112715
hsa-miR-17-5p	3	Hepatitis B (hsa05161)	21	APAF1	ENSG00000120868
hsa-miR-17-5p	4	Proteoglycans in cancer (hsa05205)	21	RHOA	ENSG00000067560
hsa-miR-17-5p	5	Bacterial invasion of epithelial cells (hsa05100)	21	WASF2	ENSG00000158195
hsa-miR-17-5p	6	Chronic myeloid leukemia (mmu05220)	21	RB1	ENSG00000139687
hsa-miR-17-5p	7	TGF-beta signaling pathway (mmu04350)	21	LTBP1	ENSG00000049323
hsa-miR-17-5p	8	Viral carcinogenesis (hsa05203)	21	YWHAQ	ENSG00000134308
hsa-miR-17-5p	9	Colorectal cancer (mmu05210)	21	PIK3R1	ENSG00000145675
hsa-miR-17-5p	10	Pancreatic cancer (mmu05212)	21	BCL2L1	ENSG00000171552
hsa-miR-17-5p	11	Glioma (hsa05214)	21	MAPK1	ENSG00000100030
hsa-miR-17-5p	12	Pathways in cancer (mmu05200)	21	GNA13	ENSG00000120063
hsa-miR-17-5p	13	Thyroid hormone signaling pathway (hsa04919)	21	AKT1	ENSG00000142208
hsa-miR-17-5p	15	FoxO signaling pathway (mmu04068)	21	CCND1	ENSG00000110092
hsa-miR-17-5p	16	Prolactin signaling pathway (hsa04917)	21	AKT3	ENSG00000117020
hsa-miR-17-5p	17	Renal cell carcinoma (hsa05211)	21	AKT3	ENSG00000117020
hsa-miR-17-5p	18	Prostate cancer (hsa05215)	21	EP300	ENSG00000100393
hsa-miR-17-5p	19	mTOR signaling pathway (hsa04150)	21	CAB39	ENSG00000135932
hsa-miR-17-5p	20	p53 signaling pathway (hsa04115)	21	SESN3	ENSG00000149212
hsa-miR-17-5p	21	mRNA surveillance pathway (hsa03015)	21	PABPC4L	ENSG00000254535
hsa-miR-17-5p	22	Focal adhesion (hsa04510)	21	RHOA	ENSG00000067560
hsa-miR-17-5p	23	Sphingolipid signaling pathway (hsa04071)	21	PPP2R2A	ENSG00000221914
hsa-miR-17-5p	24	Shigellosis (hsa05131)	21	MAPK1	ENSG00000100030
hsa-miR-17-5p	26	Adherens junction (mmu04520)	21	MAPK3	ENSG00000102882
hsa-miR-17-5p	27	Neurotrophin signaling pathway (hsa04722)	21	RPS6KA6	ENSG00000072133
hsa-miR-17-5p	29	Regulation of actin cytoskeleton (hsa04810)	21	BCAR1	ENSG00000050820
hsa-miR-17-5p	30	Signaling pathways regulating pluripotency of stem cells (hsa04550)	21	MYC	ENSG00000136997
hsa-miR-17-5p	33	Small cell lung cancer (hsa05222)	21	PIAS2	ENSG00000078043
hsa-miR-17-5p	34	Adrenergic signaling in cardiomyocytes (hsa04261)	21	AKT1	ENSG00000142208
hsa-miR-17-5p	35	Transcriptional misregulation in cancer (mmu05202)	21	PBX3	ENSG00000167081
hsa-miR-17-5p	36	Estrogen signaling pathway (hsa04915)	21	AKT3	ENSG00000117020
hsa-miR-17-5p	37	Axon guidance (hsa04360)	21	RAC1	ENSG00000136238
hsa-miR-17-5p	38	Hippo signaling pathway (mmu04390)	21	Tgfbr2	ENSMUSG00000032440
hsa-miR-17-5p	39	Insulin signaling pathway (hsa04910)	21	PRKAG1	ENSG00000181929
hsa-miR-17-5p	40	Choline metabolism in cancer (hsa05231)	21	AKT3	ENSG00000117020
hsa-miR-17-5p	43	PI3K-Akt signaling pathway (hsa04151)	21	STK11	ENSG00000118046
hsa-miR-17-5p	44	Hepatitis C (hsa05160)	21	PPP2R2A	ENSG00000221914
hsa-miR-17-5p	46	Salmonella infection (hsa05132)	21	PKN2	ENSG00000065243
hsa-miR-17-5p	47	Wnt signaling pathway (hsa04310)	21	MAPK9	ENSG00000050748
hsa-miR-17-5p	48	Ubiquitin mediated proteolysis (hsa04120)	21	SAE1	ENSG00000142230
hsa-miR-17-5p	49	Chagas disease (American trypanosomiasis) (mmu05142)	21	CASP8	ENSG00000064012
hsa-miR-17-5p	51	HTLV-I infection (mmu05166)	21	SMAD3	ENSG00000166949
hsa-miR-17-5p	52	AMPK signaling pathway (hsa04152)	21	PRKAB2	ENSG00000131791
hsa-miR-17-5p	53	Platelet activation (hsa04611)	21	MAPK1	ENSG00000100030
hsa-miR-17-5p	54	Cell cycle (hsa04110)	21	PKMYT1	ENSG00000127564
hsa-let-7f-5p	2	Cell cycle (hsa04110)	20	E2F5	ENSG00000133740
hsa-let-7f-5p	4	Viral carcinogenesis (hsa05203)	20	CCND1	ENSG00000110092
hsa-let-7f-5p	5	Hippo signaling pathway (hsa04390)	20	CTNNA1	ENSG00000044115
hsa-let-7f-5p	6	Proteoglycans in cancer (hsa05205)	20	TP53	ENSG00000141510
hsa-let-7f-5p	7	Hepatitis B (hsa05161)	20	CCND1	ENSG00000110092
hsa-let-7f-5p	8	Thyroid hormone signaling pathway (hsa04919)	20	KAT2A	ENSG00000108773
hsa-let-7f-5p	9	Chronic myeloid leukemia (hsa05220)	20	MDM2	ENSG00000135679
hsa-let-7f-5p	10	Oocyte meiosis (hsa04114)	20	YWHAZ	ENSG00000164924
hsa-let-7f-5p	12	p53 signaling pathway (hsa04115)	20	RRM2	ENSG00000171848
hsa-let-7f-5p	13	Pathways in cancer (hsa05200)	20	GNB1	ENSG00000078369
hsa-let-7f-5p	14	MAPK signaling pathway (hsa04010)	20	TP53	ENSG00000141510
hsa-let-7f-5p	15	Small cell lung cancer (hsa05222)	20	FN1	ENSG00000115414
hsa-let-7f-5p	16	Adherens junction (hsa04520)	20	MAPK1	ENSG00000100030
hsa-let-7f-5p	19	FoxO signaling pathway (hsa04068)	20	MAPK8	ENSG00000107643
hsa-let-7f-5p	21	Transcriptional misregulation in cancer (hsa05202)	20	LYL1	ENSG00000104903
hsa-let-7f-5p	22	Protein processing in endoplasmic reticulum (hsa04141)	20	MAPK8	ENSG00000107643
hsa-let-7f-5p	23	Epstein-Barr virus infection (hsa05169)	20	POLR2A	ENSG00000181222
hsa-let-7f-5p	26	Huntington's disease (hsa05016)	20	SP1	ENSG00000185591
hsa-let-7f-5p	27	Endocytosis (hsa04144)	20	ASAP1	ENSG00000153317
hsa-let-7f-5p	28	PI3K-Akt signaling pathway (hsa04151)	20	GNB1	ENSG00000078369
hsa-let-7f-5p	30	Prostate cancer (hsa05215)	20	MDM2	ENSG00000135679
hsa-miR-126-5p	1	Proteoglycans in cancer (hsa05205)	20	GRB2	ENSG00000177885
hsa-miR-126-5p	2	Viral carcinogenesis (hsa05203)	20	GRB2	ENSG00000177885
hsa-miR-126-5p	6	FoxO signaling pathway (hsa04068)	20	CCNG2	ENSG00000138764
hsa-miR-126-5p	20	Pathways in cancer (hsa05200)	20	HDAC2	ENSG00000196591
hsa-miR-126-5p	22	Focal adhesion (hsa04510)	20	MAPK1	ENSG00000100030
hsa-miR-126-5p	23	PI3K-Akt signaling pathway (hsa04151)	20	PDPK1	ENSG00000140992
hsa-miR-17-5p	3	Hepatitis B (hsa05161)	20	IFNAR1	ENSG00000142166
hsa-miR-17-5p	4	Proteoglycans in cancer (hsa05205)	20	IGF1R	ENSG00000140443
hsa-miR-17-5p	5	Bacterial invasion of epithelial cells (hsa05100)	20	ARPC2	ENSG00000163466
hsa-miR-17-5p	6	Chronic myeloid leukemia (mmu05220)	20	PIK3R1	ENSG00000145675
hsa-miR-17-5p	7	TGF-beta signaling pathway (mmu04350)	20	BAMBI	ENSG00000095739
hsa-miR-17-5p	8	Viral carcinogenesis (hsa05203)	20	HIST1H2BD	ENSG00000158373
hsa-miR-17-5p	9	Colorectal cancer (mmu05210)	20	MYC	ENSG00000136997
hsa-miR-17-5p	10	Pancreatic cancer (mmu05212)	20	MAPK3	ENSG00000102882
hsa-miR-17-5p	11	Glioma (hsa05214)	20	PTEN	ENSG00000171862
hsa-miR-17-5p	12	Pathways in cancer (mmu05200)	20	CDK2	ENSG00000123374
hsa-miR-17-5p	13	Thyroid hormone signaling pathway (hsa04919)	20	HIF1A	ENSG00000100644
hsa-miR-17-5p	14	Bladder cancer (hsa05219)	20	MDM2	ENSG00000135679
hsa-miR-17-5p	15	FoxO signaling pathway (mmu04068)	20	Tgfbr2	ENSMUSG00000032440
hsa-miR-17-5p	16	Prolactin signaling pathway (hsa04917)	20	MAPK3	ENSG00000102882
hsa-miR-17-5p	17	Renal cell carcinoma (hsa05211)	20	GAB1	ENSG00000109458
hsa-miR-17-5p	18	Prostate cancer (hsa05215)	20	MAPK3	ENSG00000102882
hsa-miR-17-5p	19	mTOR signaling pathway (hsa04150)	20	PTEN	ENSG00000171862
hsa-miR-17-5p	20	p53 signaling pathway (hsa04115)	20	RRM2	ENSG00000171848
hsa-miR-17-5p	21	mRNA surveillance pathway (hsa03015)	20	RNPS1	ENSG00000205937
hsa-miR-17-5p	22	Focal adhesion (hsa04510)	20	VCL	ENSG00000035403
hsa-miR-17-5p	23	Sphingolipid signaling pathway (hsa04071)	20	AKT1	ENSG00000142208
hsa-miR-17-5p	24	Shigellosis (hsa05131)	20	ARPC4	ENSG00000241553
hsa-miR-17-5p	26	Adherens junction (mmu04520)	20	RAC1	ENSG00000136238
hsa-miR-17-5p	27	Neurotrophin signaling pathway (hsa04722)	20	AKT1	ENSG00000142208
hsa-miR-17-5p	29	Regulation of actin cytoskeleton (hsa04810)	20	GNG12	ENSG00000172380
hsa-miR-17-5p	30	Signaling pathways regulating pluripotency of stem cells (hsa04550)	20	AKT1	ENSG00000142208
hsa-miR-17-5p	32	Melanoma (hsa05218)	20	MDM2	ENSG00000135679
hsa-miR-17-5p	33	Small cell lung cancer (hsa05222)	20	AKT3	ENSG00000117020
hsa-miR-17-5p	34	Adrenergic signaling in cardiomyocytes (hsa04261)	20	RYR2	ENSG00000198626
hsa-miR-17-5p	35	Transcriptional misregulation in cancer (mmu05202)	20	Tgfbr2	ENSMUSG00000032440
hsa-miR-17-5p	36	Estrogen signaling pathway (hsa04915)	20	GNAQ	ENSG00000156052
hsa-miR-17-5p	37	Axon guidance (hsa04360)	20	SEMA4C	ENSG00000168758
hsa-miR-17-5p	38	Hippo signaling pathway (mmu04390)	20	FZD4	ENSG00000174804
hsa-miR-17-5p	39	Insulin signaling pathway (hsa04910)	20	AKT1	ENSG00000142208
hsa-miR-17-5p	40	Choline metabolism in cancer (hsa05231)	20	SLC44A1	ENSG00000070214
hsa-miR-17-5p	43	PI3K-Akt signaling pathway (hsa04151)	20	GNG12	ENSG00000172380
hsa-miR-17-5p	44	Hepatitis C (hsa05160)	20	AKT1	ENSG00000142208
hsa-miR-17-5p	46	Salmonella infection (hsa05132)	20	KLC1	ENSG00000126214
hsa-miR-17-5p	47	Wnt signaling pathway (hsa04310)	20	FZD4	ENSG00000174804
hsa-miR-17-5p	48	Ubiquitin mediated proteolysis (hsa04120)	20	RCHY1	ENSG00000163743
hsa-miR-17-5p	49	Chagas disease (American trypanosomiasis) (mmu05142)	20	MAPK3	ENSG00000102882
hsa-miR-17-5p	51	HTLV-I infection (mmu05166)	20	PPP3R1	ENSG00000221823
hsa-miR-17-5p	52	AMPK signaling pathway (hsa04152)	20	PIK3R1	ENSG00000145675
hsa-miR-17-5p	53	Platelet activation (hsa04611)	20	PIK3CA	ENSG00000121879
hsa-miR-17-5p	54	Cell cycle (hsa04110)	20	E2F3	ENSG00000112242
hsa-let-7f-5p	2	Cell cycle (hsa04110)	19	CCNE2	ENSG00000175305
hsa-let-7f-5p	4	Viral carcinogenesis (hsa05203)	19	CASP3	ENSG00000164305
hsa-let-7f-5p	5	Hippo signaling pathway (hsa04390)	19	CCND1	ENSG00000110092
hsa-let-7f-5p	6	Proteoglycans in cancer (hsa05205)	19	RPS6KB2	ENSG00000175634
hsa-let-7f-5p	7	Hepatitis B (hsa05161)	19	CASP3	ENSG00000164305
hsa-let-7f-5p	8	Thyroid hormone signaling pathway (hsa04919)	19	HDAC2	ENSG00000196591
hsa-let-7f-5p	9	Chronic myeloid leukemia (hsa05220)	19	TGFBR2	ENSG00000163513
hsa-let-7f-5p	10	Oocyte meiosis (hsa04114)	19	CCNE2	ENSG00000175305
hsa-let-7f-5p	12	p53 signaling pathway (hsa04115)	19	CDKN1A	ENSG00000124762
hsa-let-7f-5p	13	Pathways in cancer (hsa05200)	19	IGF1R	ENSG00000140443
hsa-let-7f-5p	14	MAPK signaling pathway (hsa04010)	19	RPS6KA5	ENSG00000100784
hsa-let-7f-5p	15	Small cell lung cancer (hsa05222)	19	LAMC1	ENSG00000135862
hsa-let-7f-5p	16	Adherens junction (hsa04520)	19	FGFR1	ENSG00000077782
hsa-let-7f-5p	19	FoxO signaling pathway (hsa04068)	19	SKP2	ENSG00000145604
hsa-let-7f-5p	21	Transcriptional misregulation in cancer (hsa05202)	19	NCOR1	ENSG00000141027
hsa-let-7f-5p	22	Protein processing in endoplasmic reticulum (hsa04141)	19	SEC24C	ENSG00000176986
hsa-let-7f-5p	23	Epstein-Barr virus infection (hsa05169)	19	PLCG1	ENSG00000124181
hsa-let-7f-5p	26	Huntington's disease (hsa05016)	19	AP2A1	ENSG00000196961
hsa-let-7f-5p	27	Endocytosis (hsa04144)	19	RABEP1	ENSG00000029725
hsa-let-7f-5p	28	PI3K-Akt signaling pathway (hsa04151)	19	IGF1R	ENSG00000140443
hsa-let-7f-5p	30	Prostate cancer (hsa05215)	19	MAPK1	ENSG00000100030
hsa-miR-126-5p	1	Proteoglycans in cancer (hsa05205)	19	MAPK1	ENSG00000100030
hsa-miR-126-5p	2	Viral carcinogenesis (hsa05203)	19	CREBBP	ENSG00000005339
hsa-miR-126-5p	6	FoxO signaling pathway (hsa04068)	19	GRB2	ENSG00000177885
hsa-miR-126-5p	20	Pathways in cancer (hsa05200)	19	AKT1	ENSG00000142208
hsa-miR-126-5p	22	Focal adhesion (hsa04510)	19	VEGFA	ENSG00000112715
hsa-miR-126-5p	23	PI3K-Akt signaling pathway (hsa04151)	19	PIK3CA	ENSG00000121879
hsa-miR-17-5p	3	Hepatitis B (hsa05161)	19	FADD	ENSG00000168040
hsa-miR-17-5p	4	Proteoglycans in cancer (hsa05205)	19	HSPB2	ENSG00000170276
hsa-miR-17-5p	5	Bacterial invasion of epithelial cells (hsa05100)	19	ARHGAP10	ENSG00000071205
hsa-miR-17-5p	6	Chronic myeloid leukemia (mmu05220)	19	MYC	ENSG00000136997
hsa-miR-17-5p	7	TGF-beta signaling pathway (mmu04350)	19	EP300	ENSG00000100393
hsa-miR-17-5p	8	Viral carcinogenesis (hsa05203)	19	CHD4	ENSG00000111642
hsa-miR-17-5p	9	Colorectal cancer (mmu05210)	19	AKT1	ENSG00000142208
hsa-miR-17-5p	10	Pancreatic cancer (mmu05212)	19	RAC1	ENSG00000136238
hsa-miR-17-5p	11	Glioma (hsa05214)	19	MTOR	ENSG00000198793
hsa-miR-17-5p	12	Pathways in cancer (mmu05200)	19	ARHGEF12	ENSG00000196914
hsa-miR-17-5p	13	Thyroid hormone signaling pathway (hsa04919)	19	ATP1B3	ENSG00000069849
hsa-miR-17-5p	14	Bladder cancer (hsa05219)	19	MAPK1	ENSG00000100030
hsa-miR-17-5p	15	FoxO signaling pathway (mmu04068)	19	PIK3R3	ENSG00000117461
hsa-miR-17-5p	16	Prolactin signaling pathway (hsa04917)	19	PIK3R1	ENSG00000145675
hsa-miR-17-5p	17	Renal cell carcinoma (hsa05211)	19	EP300	ENSG00000100393
hsa-miR-17-5p	18	Prostate cancer (hsa05215)	19	RB1	ENSG00000139687
hsa-miR-17-5p	19	mTOR signaling pathway (hsa04150)	19	VEGFA	ENSG00000112715
hsa-miR-17-5p	20	p53 signaling pathway (hsa04115)	19	CDKN1A	ENSG00000124762
hsa-miR-17-5p	21	mRNA surveillance pathway (hsa03015)	19	PABPC3	ENSG00000151846
hsa-miR-17-5p	22	Focal adhesion (hsa04510)	19	IGF1R	ENSG00000140443
hsa-miR-17-5p	23	Sphingolipid signaling pathway (hsa04071)	19	MAPK8	ENSG00000107643
hsa-miR-17-5p	24	Shigellosis (hsa05131)	19	MAPK3	ENSG00000102882
hsa-miR-17-5p	25	Non-small cell lung cancer (hsa05223)	19	RASSF5	ENSG00000266094
hsa-miR-17-5p	26	Adherens junction (mmu04520)	19	FARP2	ENSG00000006607
hsa-miR-17-5p	27	Neurotrophin signaling pathway (hsa04722)	19	MAPK8	ENSG00000107643
hsa-miR-17-5p	29	Regulation of actin cytoskeleton (hsa04810)	19	MYH10	ENSG00000133026
hsa-miR-17-5p	30	Signaling pathways regulating pluripotency of stem cells (hsa04550)	19	SMAD4	ENSG00000141646
hsa-miR-17-5p	31	Endometrial cancer (hsa05213)	19	GRB2	ENSG00000177885
hsa-miR-17-5p	32	Melanoma (hsa05218)	19	MAPK1	ENSG00000100030
hsa-miR-17-5p	33	Small cell lung cancer (hsa05222)	19	BCL2L1	ENSG00000171552
hsa-miR-17-5p	34	Adrenergic signaling in cardiomyocytes (hsa04261)	19	ATP1B3	ENSG00000069849
hsa-miR-17-5p	35	Transcriptional misregulation in cancer (mmu05202)	19	SS18	ENSG00000141380
hsa-miR-17-5p	36	Estrogen signaling pathway (hsa04915)	19	SP1	ENSG00000185591
hsa-miR-17-5p	37	Axon guidance (hsa04360)	19	NRP1	ENSG00000099250
hsa-miR-17-5p	38	Hippo signaling pathway (mmu04390)	19	YWHAQ	ENSG00000134308
hsa-miR-17-5p	39	Insulin signaling pathway (hsa04910)	19	MAPK8	ENSG00000107643
hsa-miR-17-5p	40	Choline metabolism in cancer (hsa05231)	19	SP1	ENSG00000185591
hsa-miR-17-5p	43	PI3K-Akt signaling pathway (hsa04151)	19	HSP90AA1	ENSG00000080824
hsa-miR-17-5p	44	Hepatitis C (hsa05160)	19	MAPK8	ENSG00000107643
hsa-miR-17-5p	46	Salmonella infection (hsa05132)	19	MAPK3	ENSG00000102882
hsa-miR-17-5p	47	Wnt signaling pathway (hsa04310)	19	NLK	ENSG00000087095
hsa-miR-17-5p	48	Ubiquitin mediated proteolysis (hsa04120)	19	CUL7	ENSG00000044090
hsa-miR-17-5p	49	Chagas disease (American trypanosomiasis) (mmu05142)	19	PIK3R1	ENSG00000145675
hsa-miR-17-5p	51	HTLV-I infection (mmu05166)	19	FZD6	ENSG00000164930
hsa-miR-17-5p	52	AMPK signaling pathway (hsa04152)	19	PPP2R1A	ENSG00000105568
hsa-miR-17-5p	53	Platelet activation (hsa04611)	19	AKT3	ENSG00000117020
hsa-miR-17-5p	54	Cell cycle (hsa04110)	19	SMAD4	ENSG00000141646
hsa-let-7f-5p	2	Cell cycle (hsa04110)	18	CCND1	ENSG00000110092
hsa-let-7f-5p	4	Viral carcinogenesis (hsa05203)	18	PMAIP1	ENSG00000141682
hsa-let-7f-5p	5	Hippo signaling pathway (hsa04390)	18	YWHAQ	ENSG00000134308
hsa-let-7f-5p	6	Proteoglycans in cancer (hsa05205)	18	FZD3	ENSG00000104290
hsa-let-7f-5p	7	Hepatitis B (hsa05161)	18	MAVS	ENSG00000088888
hsa-let-7f-5p	8	Thyroid hormone signaling pathway (hsa04919)	18	NCOR1	ENSG00000141027
hsa-let-7f-5p	9	Chronic myeloid leukemia (hsa05220)	18	MAPK1	ENSG00000100030
hsa-let-7f-5p	10	Oocyte meiosis (hsa04114)	18	PPP2R5A	ENSG00000066027
hsa-let-7f-5p	11	Glioma (hsa05214)	18	MDM2	ENSG00000135679
hsa-let-7f-5p	12	p53 signaling pathway (hsa04115)	18	FAS	ENSG00000026103
hsa-let-7f-5p	13	Pathways in cancer (hsa05200)	18	CHUK	ENSG00000213341
hsa-let-7f-5p	14	MAPK signaling pathway (hsa04010)	18	TAOK1	ENSG00000160551
hsa-let-7f-5p	15	Small cell lung cancer (hsa05222)	18	MAX	ENSG00000125952
hsa-let-7f-5p	16	Adherens junction (hsa04520)	18	PARD3	ENSG00000148498
hsa-let-7f-5p	19	FoxO signaling pathway (hsa04068)	18	S1PR1	ENSG00000170989
hsa-let-7f-5p	21	Transcriptional misregulation in cancer (hsa05202)	18	MYC	ENSG00000136997
hsa-let-7f-5p	22	Protein processing in endoplasmic reticulum (hsa04141)	18	EDEM3	ENSG00000116406
hsa-let-7f-5p	23	Epstein-Barr virus infection (hsa05169)	18	POLR3A	ENSG00000148606
hsa-let-7f-5p	26	Huntington's disease (hsa05016)	18	HDAC2	ENSG00000196591
hsa-let-7f-5p	27	Endocytosis (hsa04144)	18	GBF1	ENSG00000107862
hsa-let-7f-5p	28	PI3K-Akt signaling pathway (hsa04151)	18	EIF4EBP1	ENSG00000187840
hsa-let-7f-5p	30	Prostate cancer (hsa05215)	18	FOXO1	ENSG00000150907
hsa-miR-126-5p	1	Proteoglycans in cancer (hsa05205)	18	VEGFA	ENSG00000112715
hsa-miR-126-5p	2	Viral carcinogenesis (hsa05203)	18	MAPK1	ENSG00000100030
hsa-miR-126-5p	6	FoxO signaling pathway (hsa04068)	18	CREBBP	ENSG00000005339
hsa-miR-126-5p	20	Pathways in cancer (hsa05200)	18	E2F3	ENSG00000112242
hsa-miR-126-5p	22	Focal adhesion (hsa04510)	18	PDPK1	ENSG00000140992
hsa-miR-126-5p	23	PI3K-Akt signaling pathway (hsa04151)	18	CCNE1	ENSG00000105173
hsa-miR-17-5p	3	Hepatitis B (hsa05161)	18	HSPG2	ENSG00000142798
hsa-miR-17-5p	4	Proteoglycans in cancer (hsa05205)	18	FZD6	ENSG00000164930
hsa-miR-17-5p	5	Bacterial invasion of epithelial cells (hsa05100)	18	CTNNA1	ENSG00000044115
hsa-miR-17-5p	6	Chronic myeloid leukemia (mmu05220)	18	AKT1	ENSG00000142208
hsa-miR-17-5p	7	TGF-beta signaling pathway (mmu04350)	18	SP1	ENSG00000185591
hsa-miR-17-5p	8	Viral carcinogenesis (hsa05203)	18	RHOA	ENSG00000067560
hsa-miR-17-5p	9	Colorectal cancer (mmu05210)	18	MAPK8	ENSG00000107643
hsa-miR-17-5p	10	Pancreatic cancer (mmu05212)	18	RB1	ENSG00000139687
hsa-miR-17-5p	11	Glioma (hsa05214)	18	CDKN1A	ENSG00000124762
hsa-miR-17-5p	12	Pathways in cancer (mmu05200)	18	CTBP1	ENSG00000159692
hsa-miR-17-5p	13	Thyroid hormone signaling pathway (hsa04919)	18	CCND1	ENSG00000110092
hsa-miR-17-5p	14	Bladder cancer (hsa05219)	18	VEGFA	ENSG00000112715
hsa-miR-17-5p	15	FoxO signaling pathway (mmu04068)	18	MAPK9	ENSG00000050748
hsa-miR-17-5p	16	Prolactin signaling pathway (hsa04917)	18	SOCS5	ENSG00000171150
hsa-miR-17-5p	17	Renal cell carcinoma (hsa05211)	18	MAPK3	ENSG00000102882
hsa-miR-17-5p	18	Prostate cancer (hsa05215)	18	PIK3R1	ENSG00000145675
hsa-miR-17-5p	19	mTOR signaling pathway (hsa04150)	18	ULK1	ENSG00000177169
hsa-miR-17-5p	20	p53 signaling pathway (hsa04115)	18	IGFBP3	ENSG00000146674
hsa-miR-17-5p	21	mRNA surveillance pathway (hsa03015)	18	WDR82	ENSG00000164091
hsa-miR-17-5p	22	Focal adhesion (hsa04510)	18	BCAR1	ENSG00000050820
hsa-miR-17-5p	23	Sphingolipid signaling pathway (hsa04071)	18	PIK3R3	ENSG00000117461
hsa-miR-17-5p	24	Shigellosis (hsa05131)	18	RAC1	ENSG00000136238
hsa-miR-17-5p	25	Non-small cell lung cancer (hsa05223)	18	GRB2	ENSG00000177885
hsa-miR-17-5p	26	Adherens junction (mmu04520)	18	FER	ENSG00000151422
hsa-miR-17-5p	27	Neurotrophin signaling pathway (hsa04722)	18	PIK3R3	ENSG00000117461
hsa-miR-17-5p	29	Regulation of actin cytoskeleton (hsa04810)	18	ROCK2	ENSG00000134318
hsa-miR-17-5p	30	Signaling pathways regulating pluripotency of stem cells (hsa04550)	18	PIK3R3	ENSG00000117461
hsa-miR-17-5p	31	Endometrial cancer (hsa05213)	18	MAPK1	ENSG00000100030
hsa-miR-17-5p	32	Melanoma (hsa05218)	18	PTEN	ENSG00000171862
hsa-miR-17-5p	33	Small cell lung cancer (hsa05222)	18	LAMC1	ENSG00000135862
hsa-miR-17-5p	34	Adrenergic signaling in cardiomyocytes (hsa04261)	18	PIK3R3	ENSG00000117461
hsa-miR-17-5p	35	Transcriptional misregulation in cancer (mmu05202)	18	TP53	ENSG00000141510
hsa-miR-17-5p	36	Estrogen signaling pathway (hsa04915)	18	MAPK3	ENSG00000102882
hsa-miR-17-5p	37	Axon guidance (hsa04360)	18	CFL2	ENSG00000165410
hsa-miR-17-5p	38	Hippo signaling pathway (mmu04390)	18	BMP8B	ENSG00000116985
hsa-miR-17-5p	39	Insulin signaling pathway (hsa04910)	18	SOCS1	ENSG00000185338
hsa-miR-17-5p	40	Choline metabolism in cancer (hsa05231)	18	MAPK3	ENSG00000102882
hsa-miR-17-5p	43	PI3K-Akt signaling pathway (hsa04151)	18	CCND2	ENSG00000118971
hsa-miR-17-5p	44	Hepatitis C (hsa05160)	18	PPARA	ENSG00000186951
hsa-miR-17-5p	46	Salmonella infection (hsa05132)	18	RAC1	ENSG00000136238
hsa-miR-17-5p	47	Wnt signaling pathway (hsa04310)	18	PRICKLE1	ENSG00000139174
hsa-miR-17-5p	48	Ubiquitin mediated proteolysis (hsa04120)	18	UBE3C	ENSG00000009335
hsa-miR-17-5p	49	Chagas disease (American trypanosomiasis) (mmu05142)	18	PPP2R1A	ENSG00000105568
hsa-miR-17-5p	51	HTLV-I infection (mmu05166)	18	ETS1	ENSG00000134954
hsa-miR-17-5p	52	AMPK signaling pathway (hsa04152)	18	PRKAG1	ENSG00000181929
hsa-miR-17-5p	53	Platelet activation (hsa04611)	18	GNAQ	ENSG00000156052
hsa-miR-17-5p	54	Cell cycle (hsa04110)	18	CCND1	ENSG00000110092
hsa-let-7f-5p	2	Cell cycle (hsa04110)	17	TP53	ENSG00000141510
hsa-let-7f-5p	4	Viral carcinogenesis (hsa05203)	17	TP53	ENSG00000141510
hsa-let-7f-5p	5	Hippo signaling pathway (hsa04390)	17	LIMD1	ENSG00000144791
hsa-let-7f-5p	6	Proteoglycans in cancer (hsa05205)	17	KRAS	ENSG00000133703
hsa-let-7f-5p	7	Hepatitis B (hsa05161)	17	APAF1	ENSG00000120868
hsa-let-7f-5p	8	Thyroid hormone signaling pathway (hsa04919)	17	MYC	ENSG00000136997
hsa-let-7f-5p	9	Chronic myeloid leukemia (hsa05220)	17	CDKN1A	ENSG00000124762
hsa-let-7f-5p	10	Oocyte meiosis (hsa04114)	17	YWHAQ	ENSG00000134308
hsa-let-7f-5p	11	Glioma (hsa05214)	17	MAPK1	ENSG00000100030
hsa-let-7f-5p	12	p53 signaling pathway (hsa04115)	17	MDM4	ENSG00000198625
hsa-let-7f-5p	13	Pathways in cancer (hsa05200)	17	BDKRB2	ENSG00000168398
hsa-let-7f-5p	14	MAPK signaling pathway (hsa04010)	17	KRAS	ENSG00000133703
hsa-let-7f-5p	15	Small cell lung cancer (hsa05222)	17	RB1	ENSG00000139687
hsa-let-7f-5p	16	Adherens junction (hsa04520)	17	SSX2IP	ENSG00000117155
hsa-let-7f-5p	19	FoxO signaling pathway (hsa04068)	17	CCND1	ENSG00000110092
hsa-let-7f-5p	21	Transcriptional misregulation in cancer (hsa05202)	17	PBX3	ENSG00000167081
hsa-let-7f-5p	22	Protein processing in endoplasmic reticulum (hsa04141)	17	SEC63	ENSG00000025796
hsa-let-7f-5p	23	Epstein-Barr virus infection (hsa05169)	17	NUP214	ENSG00000126883
hsa-let-7f-5p	26	Huntington's disease (hsa05016)	17	UQCRH	ENSG00000173660
hsa-let-7f-5p	27	Endocytosis (hsa04144)	17	VPS37B	ENSG00000139722
hsa-let-7f-5p	28	PI3K-Akt signaling pathway (hsa04151)	17	PPP2R5D	ENSG00000112640
hsa-let-7f-5p	30	Prostate cancer (hsa05215)	17	FGFR1	ENSG00000077782
hsa-miR-126-5p	1	Proteoglycans in cancer (hsa05205)	17	PDPK1	ENSG00000140992
hsa-miR-126-5p	2	Viral carcinogenesis (hsa05203)	17	USP7	ENSG00000187555
hsa-miR-126-5p	6	FoxO signaling pathway (hsa04068)	17	MAPK1	ENSG00000100030
hsa-miR-126-5p	11	Signaling pathways regulating pluripotency of stem cells (hsa04550)	17	BMPR2	ENSG00000204217
hsa-miR-126-5p	19	Neurotrophin signaling pathway (hsa04722)	17	RPS6KA2	ENSG00000071242
hsa-miR-126-5p	20	Pathways in cancer (hsa05200)	17	CTNNB1	ENSG00000168036
hsa-miR-126-5p	22	Focal adhesion (hsa04510)	17	PIK3CA	ENSG00000121879
hsa-miR-126-5p	23	PI3K-Akt signaling pathway (hsa04151)	17	PRKAA1	ENSG00000132356
hsa-miR-126-5p	25	Thyroid hormone signaling pathway (hsa04919)	17	MDM2	ENSG00000135679
hsa-miR-146a-5p	11	Epstein-Barr virus infection (hsa05169)	17	MDM2	ENSG00000135679
hsa-miR-17-5p	3	Hepatitis B (hsa05161)	17	TP53	ENSG00000141510
hsa-miR-17-5p	4	Proteoglycans in cancer (hsa05205)	17	FRS2	ENSG00000166225
hsa-miR-17-5p	5	Bacterial invasion of epithelial cells (hsa05100)	17	PIK3R3	ENSG00000117461
hsa-miR-17-5p	6	Chronic myeloid leukemia (mmu05220)	17	E2F3	ENSG00000112242
hsa-miR-17-5p	7	TGF-beta signaling pathway (mmu04350)	17	BMP2	ENSG00000125845
hsa-miR-17-5p	8	Viral carcinogenesis (hsa05203)	17	HIST4H4	ENSG00000197837
hsa-miR-17-5p	9	Colorectal cancer (mmu05210)	17	SMAD4	ENSG00000141646
hsa-miR-17-5p	10	Pancreatic cancer (mmu05212)	17	PIK3R1	ENSG00000145675
hsa-miR-17-5p	11	Glioma (hsa05214)	17	PIK3CA	ENSG00000121879
hsa-miR-17-5p	12	Pathways in cancer (mmu05200)	17	WNT5A	ENSG00000114251
hsa-miR-17-5p	13	Thyroid hormone signaling pathway (hsa04919)	17	PIK3R3	ENSG00000117461
hsa-miR-17-5p	14	Bladder cancer (hsa05219)	17	CDKN1A	ENSG00000124762
hsa-miR-17-5p	15	FoxO signaling pathway (mmu04068)	17	NLK	ENSG00000087095
hsa-miR-17-5p	16	Prolactin signaling pathway (hsa04917)	17	AKT1	ENSG00000142208
hsa-miR-17-5p	17	Renal cell carcinoma (hsa05211)	17	RAC1	ENSG00000136238
hsa-miR-17-5p	18	Prostate cancer (hsa05215)	17	AKT1	ENSG00000142208
hsa-miR-17-5p	19	mTOR signaling pathway (hsa04150)	17	MTOR	ENSG00000198793
hsa-miR-17-5p	20	p53 signaling pathway (hsa04115)	17	CASP8	ENSG00000064012
hsa-miR-17-5p	21	mRNA surveillance pathway (hsa03015)	17	ALYREF	ENSG00000183684
hsa-miR-17-5p	22	Focal adhesion (hsa04510)	17	BCL2	ENSG00000171791
hsa-miR-17-5p	23	Sphingolipid signaling pathway (hsa04071)	17	SGMS2	ENSG00000164023
hsa-miR-17-5p	24	Shigellosis (hsa05131)	17	ARPC1A	ENSG00000241685
hsa-miR-17-5p	25	Non-small cell lung cancer (hsa05223)	17	MAPK1	ENSG00000100030
hsa-miR-17-5p	26	Adherens junction (mmu04520)	17	WASF2	ENSG00000158195
hsa-miR-17-5p	27	Neurotrophin signaling pathway (hsa04722)	17	JUN	ENSG00000177606
hsa-miR-17-5p	29	Regulation of actin cytoskeleton (hsa04810)	17	PXN	ENSG00000089159
hsa-miR-17-5p	30	Signaling pathways regulating pluripotency of stem cells (hsa04550)	17	FZD4	ENSG00000174804
hsa-miR-17-5p	31	Endometrial cancer (hsa05213)	17	PTEN	ENSG00000171862
hsa-miR-17-5p	32	Melanoma (hsa05218)	17	CDKN1A	ENSG00000124762
hsa-miR-17-5p	33	Small cell lung cancer (hsa05222)	17	RB1	ENSG00000139687
hsa-miR-17-5p	34	Adrenergic signaling in cardiomyocytes (hsa04261)	17	RPS6KA5	ENSG00000100784
hsa-miR-17-5p	35	Transcriptional misregulation in cancer (mmu05202)	17	IGF1R	ENSG00000140443
hsa-miR-17-5p	36	Estrogen signaling pathway (hsa04915)	17	PIK3R1	ENSG00000145675
hsa-miR-17-5p	37	Axon guidance (hsa04360)	17	DPYSL2	ENSG00000092964
hsa-miR-17-5p	38	Hippo signaling pathway (mmu04390)	17	FZD3	ENSG00000104290
hsa-miR-17-5p	39	Insulin signaling pathway (hsa04910)	17	PIK3R3	ENSG00000117461
hsa-miR-17-5p	40	Choline metabolism in cancer (hsa05231)	17	RAC1	ENSG00000136238
hsa-miR-17-5p	43	PI3K-Akt signaling pathway (hsa04151)	17	CDK2	ENSG00000123374
hsa-miR-17-5p	44	Hepatitis C (hsa05160)	17	PIK3R3	ENSG00000117461
hsa-miR-17-5p	45	Acute myeloid leukemia (hsa05221)	17	GRB2	ENSG00000177885
hsa-miR-17-5p	46	Salmonella infection (hsa05132)	17	ARPC1A	ENSG00000241685
hsa-miR-17-5p	47	Wnt signaling pathway (hsa04310)	17	TP53	ENSG00000141510
hsa-miR-17-5p	48	Ubiquitin mediated proteolysis (hsa04120)	17	ANAPC11	ENSG00000141552
hsa-miR-17-5p	49	Chagas disease (American trypanosomiasis) (mmu05142)	17	PPP2R2A	ENSG00000221914
hsa-miR-17-5p	51	HTLV-I infection (mmu05166)	17	ETS2	ENSG00000157557
hsa-miR-17-5p	52	AMPK signaling pathway (hsa04152)	17	PPP2R2A	ENSG00000221914
hsa-miR-17-5p	53	Platelet activation (hsa04611)	17	COL1A2	ENSG00000164692
hsa-miR-17-5p	54	Cell cycle (hsa04110)	17	PTTG1	ENSG00000164611
hsa-let-7f-5p	2	Cell cycle (hsa04110)	16	YWHAQ	ENSG00000134308
hsa-let-7f-5p	4	Viral carcinogenesis (hsa05203)	16	YWHAQ	ENSG00000134308
hsa-let-7f-5p	5	Hippo signaling pathway (hsa04390)	16	FZD3	ENSG00000104290
hsa-let-7f-5p	6	Proteoglycans in cancer (hsa05205)	16	IGF1R	ENSG00000140443
hsa-let-7f-5p	7	Hepatitis B (hsa05161)	16	HSPG2	ENSG00000142798
hsa-let-7f-5p	8	Thyroid hormone signaling pathway (hsa04919)	16	CCND1	ENSG00000110092
hsa-let-7f-5p	9	Chronic myeloid leukemia (hsa05220)	16	HDAC2	ENSG00000196591
hsa-let-7f-5p	10	Oocyte meiosis (hsa04114)	16	IGF1R	ENSG00000140443
hsa-let-7f-5p	11	Glioma (hsa05214)	16	CDKN1A	ENSG00000124762
hsa-let-7f-5p	12	p53 signaling pathway (hsa04115)	16	SESN2	ENSG00000130766
hsa-let-7f-5p	13	Pathways in cancer (hsa05200)	16	GLI2	ENSG00000074047
hsa-let-7f-5p	14	MAPK signaling pathway (hsa04010)	16	TAB2	ENSG00000055208
hsa-let-7f-5p	15	Small cell lung cancer (hsa05222)	16	PTGS2	ENSG00000073756
hsa-let-7f-5p	16	Adherens junction (hsa04520)	16	INSR	ENSG00000171105
hsa-let-7f-5p	19	FoxO signaling pathway (hsa04068)	16	NLK	ENSG00000087095
hsa-let-7f-5p	20	Melanoma (hsa05218)	16	MDM2	ENSG00000135679
hsa-let-7f-5p	21	Transcriptional misregulation in cancer (hsa05202)	16	ARNT2	ENSG00000172379
hsa-let-7f-5p	22	Protein processing in endoplasmic reticulum (hsa04141)	16	PREB	ENSG00000138073
hsa-let-7f-5p	23	Epstein-Barr virus infection (hsa05169)	16	POLR2D	ENSG00000144231
hsa-let-7f-5p	26	Huntington's disease (hsa05016)	16	NDUFV3	ENSG00000160194
hsa-let-7f-5p	27	Endocytosis (hsa04144)	16	SH3GLB1	ENSG00000097033
hsa-let-7f-5p	28	PI3K-Akt signaling pathway (hsa04151)	16	CHUK	ENSG00000213341
hsa-let-7f-5p	30	Prostate cancer (hsa05215)	16	CDKN1A	ENSG00000124762
hsa-miR-126-5p	1	Proteoglycans in cancer (hsa05205)	16	SDC2	ENSG00000169439
hsa-miR-126-5p	2	Viral carcinogenesis (hsa05203)	16	PIK3CA	ENSG00000121879
hsa-miR-126-5p	6	FoxO signaling pathway (hsa04068)	16	PDPK1	ENSG00000140992
hsa-miR-126-5p	11	Signaling pathways regulating pluripotency of stem cells (hsa04550)	16	JAK1	ENSG00000162434
hsa-miR-126-5p	13	Prostate cancer (hsa05215)	16	MDM2	ENSG00000135679
hsa-miR-126-5p	19	Neurotrophin signaling pathway (hsa04722)	16	GRB2	ENSG00000177885
hsa-miR-126-5p	20	Pathways in cancer (hsa05200)	16	CCND1	ENSG00000110092
hsa-miR-126-5p	22	Focal adhesion (hsa04510)	16	ACTN4	ENSG00000130402
hsa-miR-126-5p	23	PI3K-Akt signaling pathway (hsa04151)	16	IRS1	ENSG00000169047
hsa-miR-126-5p	25	Thyroid hormone signaling pathway (hsa04919)	16	CREBBP	ENSG00000005339
hsa-miR-126-5p	29	AMPK signaling pathway (hsa04152)	16	RPS6KB1	ENSG00000108443
hsa-miR-126-5p	32	Insulin signaling pathway (hsa04910)	16	RPS6KB1	ENSG00000108443
hsa-miR-146a-5p	1	Toll-like receptor signaling pathway (hsa04620)	16	SPP1	ENSG00000118785
hsa-miR-146a-5p	11	Epstein-Barr virus infection (hsa05169)	16	MAP3K7	ENSG00000135341
hsa-miR-146a-5p	12	Influenza A (hsa05164)	16	RSAD2	ENSG00000134321
hsa-miR-17-5p	3	Hepatitis B (hsa05161)	16	YWHAQ	ENSG00000134308
hsa-miR-17-5p	4	Proteoglycans in cancer (hsa05205)	16	ROCK2	ENSG00000134318
hsa-miR-17-5p	5	Bacterial invasion of epithelial cells (hsa05100)	16	ARPC1B	ENSG00000130429
hsa-miR-17-5p	6	Chronic myeloid leukemia (mmu05220)	16	SMAD4	ENSG00000141646
hsa-miR-17-5p	7	TGF-beta signaling pathway (mmu04350)	16	MAPK3	ENSG00000102882
hsa-miR-17-5p	8	Viral carcinogenesis (hsa05203)	16	YWHAB	ENSG00000166913
hsa-miR-17-5p	9	Colorectal cancer (mmu05210)	16	CCND1	ENSG00000110092
hsa-miR-17-5p	10	Pancreatic cancer (mmu05212)	16	AKT1	ENSG00000142208
hsa-miR-17-5p	11	Glioma (hsa05214)	16	AKT3	ENSG00000117020
hsa-miR-17-5p	12	Pathways in cancer (mmu05200)	16	RUNX1	ENSG00000159216
hsa-miR-17-5p	13	Thyroid hormone signaling pathway (hsa04919)	16	TSC2	ENSG00000103197
hsa-miR-17-5p	14	Bladder cancer (hsa05219)	16	MAPK3	ENSG00000102882
hsa-miR-17-5p	15	FoxO signaling pathway (mmu04068)	16	MAPK13	ENSG00000156711
hsa-miR-17-5p	16	Prolactin signaling pathway (hsa04917)	16	MAPK8	ENSG00000107643
hsa-miR-17-5p	17	Renal cell carcinoma (hsa05211)	16	PTPN11	ENSG00000179295
hsa-miR-17-5p	18	Prostate cancer (hsa05215)	16	E2F3	ENSG00000112242
hsa-miR-17-5p	19	mTOR signaling pathway (hsa04150)	16	PDPK1	ENSG00000140992
hsa-miR-17-5p	20	p53 signaling pathway (hsa04115)	16	MDM4	ENSG00000198625
hsa-miR-17-5p	21	mRNA surveillance pathway (hsa03015)	16	CPSF1	ENSG00000071894
hsa-miR-17-5p	22	Focal adhesion (hsa04510)	16	ROCK2	ENSG00000134318
hsa-miR-17-5p	23	Sphingolipid signaling pathway (hsa04071)	16	MAPK9	ENSG00000050748
hsa-miR-17-5p	24	Shigellosis (hsa05131)	16	WASF2	ENSG00000158195
hsa-miR-17-5p	25	Non-small cell lung cancer (hsa05223)	16	PDPK1	ENSG00000140992
hsa-miR-17-5p	26	Adherens junction (mmu04520)	16	CTNNA1	ENSG00000044115
hsa-miR-17-5p	27	Neurotrophin signaling pathway (hsa04722)	16	MAPK9	ENSG00000050748
hsa-miR-17-5p	29	Regulation of actin cytoskeleton (hsa04810)	16	GNA13	ENSG00000120063
hsa-miR-17-5p	30	Signaling pathways regulating pluripotency of stem cells (hsa04550)	16	LIF	ENSG00000128342
hsa-miR-17-5p	31	Endometrial cancer (hsa05213)	16	PDPK1	ENSG00000140992
hsa-miR-17-5p	32	Melanoma (hsa05218)	16	PIK3CA	ENSG00000121879
hsa-miR-17-5p	33	Small cell lung cancer (hsa05222)	16	PIK3R1	ENSG00000145675
hsa-miR-17-5p	34	Adrenergic signaling in cardiomyocytes (hsa04261)	16	ATP2B1	ENSG00000070961
hsa-miR-17-5p	35	Transcriptional misregulation in cancer (mmu05202)	16	HIST2H3C	ENSG00000203811
hsa-miR-17-5p	36	Estrogen signaling pathway (hsa04915)	16	AKT1	ENSG00000142208
hsa-miR-17-5p	37	Axon guidance (hsa04360)	16	EPHB4	ENSG00000196411
hsa-miR-17-5p	38	Hippo signaling pathway (mmu04390)	16	PPP2R2B	ENSG00000156475
hsa-miR-17-5p	39	Insulin signaling pathway (hsa04910)	16	TSC2	ENSG00000103197
hsa-miR-17-5p	40	Choline metabolism in cancer (hsa05231)	16	PIK3R1	ENSG00000145675
hsa-miR-17-5p	43	PI3K-Akt signaling pathway (hsa04151)	16	MCL1	ENSG00000143384
hsa-miR-17-5p	44	Hepatitis C (hsa05160)	16	MAPK9	ENSG00000050748
hsa-miR-17-5p	45	Acute myeloid leukemia (hsa05221)	16	MAPK1	ENSG00000100030
hsa-miR-17-5p	46	Salmonella infection (hsa05132)	16	WASF2	ENSG00000158195
hsa-miR-17-5p	47	Wnt signaling pathway (hsa04310)	16	FZD3	ENSG00000104290
hsa-miR-17-5p	48	Ubiquitin mediated proteolysis (hsa04120)	16	HERC2	ENSG00000128731
hsa-miR-17-5p	49	Chagas disease (American trypanosomiasis) (mmu05142)	16	AKT1	ENSG00000142208
hsa-miR-17-5p	51	HTLV-I infection (mmu05166)	16	CCND2	ENSG00000118971
hsa-miR-17-5p	52	AMPK signaling pathway (hsa04152)	16	AKT1	ENSG00000142208
hsa-miR-17-5p	53	Platelet activation (hsa04611)	16	MAPK3	ENSG00000102882
hsa-miR-17-5p	54	Cell cycle (hsa04110)	16	TP53	ENSG00000141510
hsa-let-7f-5p	2	Cell cycle (hsa04110)	15	CDK6	ENSG00000105810
hsa-let-7f-5p	4	Viral carcinogenesis (hsa05203)	15	DDX3X	ENSG00000215301
hsa-let-7f-5p	5	Hippo signaling pathway (hsa04390)	15	AMOT	ENSG00000126016
hsa-let-7f-5p	6	Proteoglycans in cancer (hsa05205)	15	RDX	ENSG00000137710
hsa-let-7f-5p	7	Hepatitis B (hsa05161)	15	TP53	ENSG00000141510
hsa-let-7f-5p	8	Thyroid hormone signaling pathway (hsa04919)	15	PLCG1	ENSG00000124181
hsa-let-7f-5p	9	Chronic myeloid leukemia (hsa05220)	15	RB1	ENSG00000139687
hsa-let-7f-5p	10	Oocyte meiosis (hsa04114)	15	PPP2R5D	ENSG00000112640
hsa-let-7f-5p	11	Glioma (hsa05214)	15	RB1	ENSG00000139687
hsa-let-7f-5p	12	p53 signaling pathway (hsa04115)	15	SESN1	ENSG00000080546
hsa-let-7f-5p	13	Pathways in cancer (hsa05200)	15	GNA13	ENSG00000120063
hsa-let-7f-5p	14	MAPK signaling pathway (hsa04010)	15	MAP3K1	ENSG00000095015
hsa-let-7f-5p	15	Small cell lung cancer (hsa05222)	15	MYC	ENSG00000136997
hsa-let-7f-5p	16	Adherens junction (hsa04520)	15	RAC1	ENSG00000136238
hsa-let-7f-5p	19	FoxO signaling pathway (hsa04068)	15	HOMER2	ENSG00000103942
hsa-let-7f-5p	20	Melanoma (hsa05218)	15	MAPK1	ENSG00000100030
hsa-let-7f-5p	21	Transcriptional misregulation in cancer (hsa05202)	15	PTK2	ENSG00000169398
hsa-let-7f-5p	22	Protein processing in endoplasmic reticulum (hsa04141)	15	HSPH1	ENSG00000120694
hsa-let-7f-5p	23	Epstein-Barr virus infection (hsa05169)	15	TP53	ENSG00000141510
hsa-let-7f-5p	24	Bacterial invasion of epithelial cells (hsa05100)	15	SEPT9	ENSG00000184640
hsa-let-7f-5p	26	Huntington's disease (hsa05016)	15	UQCRC2	ENSG00000140740
hsa-let-7f-5p	27	Endocytosis (hsa04144)	15	ARF1	ENSG00000143761
hsa-let-7f-5p	28	PI3K-Akt signaling pathway (hsa04151)	15	CCND2	ENSG00000118971
hsa-let-7f-5p	30	Prostate cancer (hsa05215)	15	CREB3L2	ENSG00000182158
hsa-miR-126-5p	1	Proteoglycans in cancer (hsa05205)	15	PIK3CA	ENSG00000121879
hsa-miR-126-5p	2	Viral carcinogenesis (hsa05203)	15	CCNE1	ENSG00000105173
hsa-miR-126-5p	6	FoxO signaling pathway (hsa04068)	15	USP7	ENSG00000187555
hsa-miR-126-5p	11	Signaling pathways regulating pluripotency of stem cells (hsa04550)	15	KLF4	ENSG00000136826
hsa-miR-126-5p	13	Prostate cancer (hsa05215)	15	GRB2	ENSG00000177885
hsa-miR-126-5p	19	Neurotrophin signaling pathway (hsa04722)	15	MAPK1	ENSG00000100030
hsa-miR-126-5p	20	Pathways in cancer (hsa05200)	15	PIK3CD	ENSG00000171608
hsa-miR-126-5p	22	Focal adhesion (hsa04510)	15	FLNB	ENSG00000136068
hsa-miR-126-5p	23	PI3K-Akt signaling pathway (hsa04151)	15	YWHAZ	ENSG00000164924
hsa-miR-126-5p	25	Thyroid hormone signaling pathway (hsa04919)	15	MAPK1	ENSG00000100030
hsa-miR-126-5p	29	AMPK signaling pathway (hsa04152)	15	MAP3K7	ENSG00000135341
hsa-miR-126-5p	32	Insulin signaling pathway (hsa04910)	15	GRB2	ENSG00000177885
hsa-miR-146a-5p	1	Toll-like receptor signaling pathway (hsa04620)	15	MAP3K7	ENSG00000135341
hsa-miR-146a-5p	6	Measles (hsa05162)	15	MAP3K7	ENSG00000135341
hsa-miR-146a-5p	11	Epstein-Barr virus infection (hsa05169)	15	IRAK1	ENSG00000184216
hsa-miR-146a-5p	12	Influenza A (hsa05164)	15	HNRNPUL1	ENSG00000105323
hsa-miR-146a-5p	17	Herpes simplex infection (hsa05168)	15	MAP3K7	ENSG00000135341
hsa-miR-17-5p	3	Hepatitis B (hsa05161)	15	YWHAB	ENSG00000166913
hsa-miR-17-5p	4	Proteoglycans in cancer (hsa05205)	15	PXN	ENSG00000089159
hsa-miR-17-5p	5	Bacterial invasion of epithelial cells (hsa05100)	15	CAV2	ENSG00000105971
hsa-miR-17-5p	6	Chronic myeloid leukemia (mmu05220)	15	CCND1	ENSG00000110092
hsa-miR-17-5p	7	TGF-beta signaling pathway (mmu04350)	15	SMAD5	ENSG00000113658
hsa-miR-17-5p	8	Viral carcinogenesis (hsa05203)	15	CDKN1B	ENSG00000111276
hsa-miR-17-5p	9	Colorectal cancer (mmu05210)	15	Tgfbr2	ENSMUSG00000032440
hsa-miR-17-5p	10	Pancreatic cancer (mmu05212)	15	MAPK8	ENSG00000107643
hsa-miR-17-5p	11	Glioma (hsa05214)	15	MAPK3	ENSG00000102882
hsa-miR-17-5p	12	Pathways in cancer (mmu05200)	15	CRK	ENSG00000167193
hsa-miR-17-5p	13	Thyroid hormone signaling pathway (hsa04919)	15	TP53	ENSG00000141510
hsa-miR-17-5p	14	Bladder cancer (hsa05219)	15	RB1	ENSG00000139687
hsa-miR-17-5p	15	FoxO signaling pathway (mmu04068)	15	IGF1R	ENSG00000140443
hsa-miR-17-5p	16	Prolactin signaling pathway (hsa04917)	15	CISH	ENSG00000114737
hsa-miR-17-5p	17	Renal cell carcinoma (hsa05211)	15	PIK3R1	ENSG00000145675
hsa-miR-17-5p	18	Prostate cancer (hsa05215)	15	CCND1	ENSG00000110092
hsa-miR-17-5p	19	mTOR signaling pathway (hsa04150)	15	PIK3CA	ENSG00000121879
hsa-miR-17-5p	20	p53 signaling pathway (hsa04115)	15	TNFRSF10B	ENSG00000120889
hsa-miR-17-5p	21	mRNA surveillance pathway (hsa03015)	15	PPP2R5C	ENSG00000078304
hsa-miR-17-5p	22	Focal adhesion (hsa04510)	15	PXN	ENSG00000089159
hsa-miR-17-5p	23	Sphingolipid signaling pathway (hsa04071)	15	SGMS1	ENSG00000198964
hsa-miR-17-5p	24	Shigellosis (hsa05131)	15	ARPC2	ENSG00000163466
hsa-miR-17-5p	25	Non-small cell lung cancer (hsa05223)	15	PIK3CA	ENSG00000121879
hsa-miR-17-5p	26	Adherens junction (mmu04520)	15	SMAD4	ENSG00000141646
hsa-miR-17-5p	27	Neurotrophin signaling pathway (hsa04722)	15	TP53	ENSG00000141510
hsa-miR-17-5p	29	Regulation of actin cytoskeleton (hsa04810)	15	PPP1CC	ENSG00000186298
hsa-miR-17-5p	30	Signaling pathways regulating pluripotency of stem cells (hsa04550)	15	PCGF5	ENSG00000180628
hsa-miR-17-5p	31	Endometrial cancer (hsa05213)	15	PIK3CA	ENSG00000121879
hsa-miR-17-5p	32	Melanoma (hsa05218)	15	AKT3	ENSG00000117020
hsa-miR-17-5p	33	Small cell lung cancer (hsa05222)	15	COL4A3	ENSG00000169031
hsa-miR-17-5p	34	Adrenergic signaling in cardiomyocytes (hsa04261)	15	MAPK13	ENSG00000156711
hsa-miR-17-5p	35	Transcriptional misregulation in cancer (mmu05202)	15	CDKN1B	ENSG00000111276
hsa-miR-17-5p	36	Estrogen signaling pathway (hsa04915)	15	PIK3R3	ENSG00000117461
hsa-miR-17-5p	37	Axon guidance (hsa04360)	15	SLIT2	ENSG00000145147
hsa-miR-17-5p	38	Hippo signaling pathway (mmu04390)	15	YWHAB	ENSG00000166913
hsa-miR-17-5p	39	Insulin signaling pathway (hsa04910)	15	TRIP10	ENSG00000125733
hsa-miR-17-5p	40	Choline metabolism in cancer (hsa05231)	15	WASF2	ENSG00000158195
hsa-miR-17-5p	43	PI3K-Akt signaling pathway (hsa04151)	15	CREB5	ENSG00000146592
hsa-miR-17-5p	44	Hepatitis C (hsa05160)	15	MAVS	ENSG00000088888
hsa-miR-17-5p	45	Acute myeloid leukemia (hsa05221)	15	MTOR	ENSG00000198793
hsa-miR-17-5p	46	Salmonella infection (hsa05132)	15	ARPC2	ENSG00000163466
hsa-miR-17-5p	47	Wnt signaling pathway (hsa04310)	15	RHOA	ENSG00000067560
hsa-miR-17-5p	48	Ubiquitin mediated proteolysis (hsa04120)	15	SOCS1	ENSG00000185338
hsa-miR-17-5p	49	Chagas disease (American trypanosomiasis) (mmu05142)	15	MAPK8	ENSG00000107643
hsa-miR-17-5p	51	HTLV-I infection (mmu05166)	15	LTBR	ENSG00000111321
hsa-miR-17-5p	52	AMPK signaling pathway (hsa04152)	15	CCND1	ENSG00000110092
hsa-miR-17-5p	53	Platelet activation (hsa04611)	15	PIK3R1	ENSG00000145675
hsa-miR-17-5p	54	Cell cycle (hsa04110)	15	YWHAQ	ENSG00000134308
hsa-let-7f-5p	2	Cell cycle (hsa04110)	14	WEE1	ENSG00000166483
hsa-let-7f-5p	4	Viral carcinogenesis (hsa05203)	14	CDK6	ENSG00000105810
hsa-let-7f-5p	5	Hippo signaling pathway (hsa04390)	14	MOB1B	ENSG00000173542
hsa-let-7f-5p	6	Proteoglycans in cancer (hsa05205)	14	FRS2	ENSG00000166225
hsa-let-7f-5p	7	Hepatitis B (hsa05161)	14	YWHAQ	ENSG00000134308
hsa-let-7f-5p	8	Thyroid hormone signaling pathway (hsa04919)	14	ITGAV	ENSG00000138448
hsa-let-7f-5p	9	Chronic myeloid leukemia (hsa05220)	14	MYC	ENSG00000136997
hsa-let-7f-5p	10	Oocyte meiosis (hsa04114)	14	CUL1	ENSG00000055130
hsa-let-7f-5p	11	Glioma (hsa05214)	14	PDGFB	ENSG00000100311
hsa-let-7f-5p	12	p53 signaling pathway (hsa04115)	14	SHISA5	ENSG00000164054
hsa-let-7f-5p	13	Pathways in cancer (hsa05200)	14	CDK2	ENSG00000123374
hsa-let-7f-5p	14	MAPK signaling pathway (hsa04010)	14	MAP4K3	ENSG00000011566
hsa-let-7f-5p	15	Small cell lung cancer (hsa05222)	14	E2F3	ENSG00000112242
hsa-let-7f-5p	16	Adherens junction (hsa04520)	14	PTPRJ	ENSG00000149177
hsa-let-7f-5p	18	Bladder cancer (hsa05219)	14	MDM2	ENSG00000135679
hsa-let-7f-5p	19	FoxO signaling pathway (hsa04068)	14	KRAS	ENSG00000133703
hsa-let-7f-5p	20	Melanoma (hsa05218)	14	FGFR1	ENSG00000077782
hsa-let-7f-5p	21	Transcriptional misregulation in cancer (hsa05202)	14	UTY	ENSG00000183878
hsa-let-7f-5p	22	Protein processing in endoplasmic reticulum (hsa04141)	14	UBE2J1	ENSG00000198833
hsa-let-7f-5p	23	Epstein-Barr virus infection (hsa05169)	14	YWHAQ	ENSG00000134308
hsa-let-7f-5p	24	Bacterial invasion of epithelial cells (hsa05100)	14	FN1	ENSG00000115414
hsa-let-7f-5p	26	Huntington's disease (hsa05016)	14	NDUFA3	ENSG00000170906
hsa-let-7f-5p	27	Endocytosis (hsa04144)	14	IGF1R	ENSG00000140443
hsa-let-7f-5p	28	PI3K-Akt signaling pathway (hsa04151)	14	CDK2	ENSG00000123374
hsa-let-7f-5p	29	Colorectal cancer (hsa05210)	14	TGFBR2	ENSG00000163513
hsa-let-7f-5p	30	Prostate cancer (hsa05215)	14	HSP90B1	ENSG00000166598
hsa-miR-126-5p	1	Proteoglycans in cancer (hsa05205)	14	GAB1	ENSG00000109458
hsa-miR-126-5p	2	Viral carcinogenesis (hsa05203)	14	ACTN4	ENSG00000130402
hsa-miR-126-5p	5	Renal cell carcinoma (hsa05211)	14	GRB2	ENSG00000177885
hsa-miR-126-5p	6	FoxO signaling pathway (hsa04068)	14	PIK3CA	ENSG00000121879
hsa-miR-126-5p	9	Chronic myeloid leukemia (hsa05220)	14	MDM2	ENSG00000135679
hsa-miR-126-5p	11	Signaling pathways regulating pluripotency of stem cells (hsa04550)	14	GRB2	ENSG00000177885
hsa-miR-126-5p	13	Prostate cancer (hsa05215)	14	CREBBP	ENSG00000005339
hsa-miR-126-5p	19	Neurotrophin signaling pathway (hsa04722)	14	PDPK1	ENSG00000140992
hsa-miR-126-5p	20	Pathways in cancer (hsa05200)	14	FZD4	ENSG00000174804
hsa-miR-126-5p	22	Focal adhesion (hsa04510)	14	AKT1	ENSG00000142208
hsa-miR-126-5p	23	PI3K-Akt signaling pathway (hsa04151)	14	AKT1	ENSG00000142208
hsa-miR-126-5p	25	Thyroid hormone signaling pathway (hsa04919)	14	ATP1A1	ENSG00000163399
hsa-miR-126-5p	29	AMPK signaling pathway (hsa04152)	14	PDPK1	ENSG00000140992
hsa-miR-126-5p	32	Insulin signaling pathway (hsa04910)	14	MAPK1	ENSG00000100030
hsa-miR-146a-5p	1	Toll-like receptor signaling pathway (hsa04620)	14	IRAK1	ENSG00000184216
hsa-miR-146a-5p	4	Hepatitis B (hsa05161)	14	IRF7	ENSG00000185507
hsa-miR-146a-5p	6	Measles (hsa05162)	14	IRAK1	ENSG00000184216
hsa-miR-146a-5p	8	Toxoplasmosis (hsa05145)	14	MAP3K7	ENSG00000135341
hsa-miR-146a-5p	11	Epstein-Barr virus infection (hsa05169)	14	HSPA1B	ENSG00000204388
hsa-miR-146a-5p	12	Influenza A (hsa05164)	14	IRF7	ENSG00000185507
hsa-miR-146a-5p	17	Herpes simplex infection (hsa05168)	14	IRF7	ENSG00000185507
hsa-miR-146a-5p	24	Tuberculosis (hsa05152)	14	ITGB2	ENSG00000160255
hsa-miR-17-5p	3	Hepatitis B (hsa05161)	14	BIRC5	ENSG00000089685
hsa-miR-17-5p	4	Proteoglycans in cancer (hsa05205)	14	PPP1CC	ENSG00000186298
hsa-miR-17-5p	5	Bacterial invasion of epithelial cells (hsa05100)	14	CD2AP	ENSG00000198087
hsa-miR-17-5p	6	Chronic myeloid leukemia (mmu05220)	14	Tgfbr2	ENSMUSG00000032440
hsa-miR-17-5p	7	TGF-beta signaling pathway (mmu04350)	14	RBL1	ENSG00000080839
hsa-miR-17-5p	8	Viral carcinogenesis (hsa05203)	14	HIST1H4C	ENSG00000197061
hsa-miR-17-5p	9	Colorectal cancer (mmu05210)	14	PIK3R3	ENSG00000117461
hsa-miR-17-5p	10	Pancreatic cancer (mmu05212)	14	E2F3	ENSG00000112242
hsa-miR-17-5p	11	Glioma (hsa05214)	14	RB1	ENSG00000139687
hsa-miR-17-5p	12	Pathways in cancer (mmu05200)	14	GNAS	ENSG00000087460
hsa-miR-17-5p	13	Thyroid hormone signaling pathway (hsa04919)	14	NCOA3	ENSG00000124151
hsa-miR-17-5p	14	Bladder cancer (hsa05219)	14	DAPK1	ENSG00000196730
hsa-miR-17-5p	15	FoxO signaling pathway (mmu04068)	14	CDKN1B	ENSG00000111276
hsa-miR-17-5p	16	Prolactin signaling pathway (hsa04917)	14	SOCS1	ENSG00000185338
hsa-miR-17-5p	17	Renal cell carcinoma (hsa05211)	14	EGLN3	ENSG00000129521
hsa-miR-17-5p	18	Prostate cancer (hsa05215)	14	PIK3R3	ENSG00000117461
hsa-miR-17-5p	19	mTOR signaling pathway (hsa04150)	14	AKT3	ENSG00000117020
hsa-miR-17-5p	20	p53 signaling pathway (hsa04115)	14	SESN2	ENSG00000130766
hsa-miR-17-5p	21	mRNA surveillance pathway (hsa03015)	14	ETF1	ENSG00000120705
hsa-miR-17-5p	22	Focal adhesion (hsa04510)	14	CCND2	ENSG00000118971
hsa-miR-17-5p	23	Sphingolipid signaling pathway (hsa04071)	14	TP53	ENSG00000141510
hsa-miR-17-5p	24	Shigellosis (hsa05131)	14	DIAPH1	ENSG00000131504
hsa-miR-17-5p	25	Non-small cell lung cancer (hsa05223)	14	AKT3	ENSG00000117020
hsa-miR-17-5p	26	Adherens junction (mmu04520)	14	Tgfbr2	ENSMUSG00000032440
hsa-miR-17-5p	27	Neurotrophin signaling pathway (hsa04722)	14	RPS6KA5	ENSG00000100784
hsa-miR-17-5p	29	Regulation of actin cytoskeleton (hsa04810)	14	ARHGEF12	ENSG00000196914
hsa-miR-17-5p	30	Signaling pathways regulating pluripotency of stem cells (hsa04550)	14	MAPK13	ENSG00000156711
hsa-miR-17-5p	31	Endometrial cancer (hsa05213)	14	AKT3	ENSG00000117020
hsa-miR-17-5p	32	Melanoma (hsa05218)	14	FGF5	ENSG00000138675
hsa-miR-17-5p	33	Small cell lung cancer (hsa05222)	14	MYC	ENSG00000136997
hsa-miR-17-5p	34	Adrenergic signaling in cardiomyocytes (hsa04261)	14	PPP2R5C	ENSG00000078304
hsa-miR-17-5p	35	Transcriptional misregulation in cancer (mmu05202)	14	PBX1	ENSG00000185630
hsa-miR-17-5p	36	Estrogen signaling pathway (hsa04915)	14	JUN	ENSG00000177606
hsa-miR-17-5p	37	Axon guidance (hsa04360)	14	RASA1	ENSG00000145715
hsa-miR-17-5p	38	Hippo signaling pathway (mmu04390)	14	MOB1B	ENSG00000173542
hsa-miR-17-5p	39	Insulin signaling pathway (hsa04910)	14	MAPK9	ENSG00000050748
hsa-miR-17-5p	40	Choline metabolism in cancer (hsa05231)	14	AKT1	ENSG00000142208
hsa-miR-17-5p	43	PI3K-Akt signaling pathway (hsa04151)	14	PPP2CA	ENSG00000113575
hsa-miR-17-5p	44	Hepatitis C (hsa05160)	14	IFNAR1	ENSG00000142166
hsa-miR-17-5p	45	Acute myeloid leukemia (hsa05221)	14	PIK3CA	ENSG00000121879
hsa-miR-17-5p	46	Salmonella infection (hsa05132)	14	MAPK8	ENSG00000107643
hsa-miR-17-5p	47	Wnt signaling pathway (hsa04310)	14	CUL1	ENSG00000055130
hsa-miR-17-5p	48	Ubiquitin mediated proteolysis (hsa04120)	14	UBE2A	ENSG00000077721
hsa-miR-17-5p	49	Chagas disease (American trypanosomiasis) (mmu05142)	14	Tgfbr2	ENSMUSG00000032440
hsa-miR-17-5p	51	HTLV-I infection (mmu05166)	14	WNT5A	ENSG00000114251
hsa-miR-17-5p	52	AMPK signaling pathway (hsa04152)	14	PIK3R3	ENSG00000117461
hsa-miR-17-5p	53	Platelet activation (hsa04611)	14	AKT1	ENSG00000142208
hsa-miR-17-5p	54	Cell cycle (hsa04110)	14	WEE1	ENSG00000166483
hsa-miR-589-5p	4	Viral carcinogenesis (hsa05203)	14	HLA-A	ENSG00000206503
hsa-let-7f-5p	1	ECM-receptor interaction (hsa04512)	13	COL4A1	ENSG00000187498
hsa-let-7f-5p	2	Cell cycle (hsa04110)	13	CUL1	ENSG00000055130
hsa-let-7f-5p	4	Viral carcinogenesis (hsa05203)	13	KRAS	ENSG00000133703
hsa-let-7f-5p	5	Hippo signaling pathway (hsa04390)	13	GLI2	ENSG00000074047
hsa-let-7f-5p	6	Proteoglycans in cancer (hsa05205)	13	ACTG1	ENSG00000184009
hsa-let-7f-5p	7	Hepatitis B (hsa05161)	13	DDX3X	ENSG00000215301
hsa-let-7f-5p	8	Thyroid hormone signaling pathway (hsa04919)	13	PLCB3	ENSG00000149782
hsa-let-7f-5p	9	Chronic myeloid leukemia (hsa05220)	13	E2F3	ENSG00000112242
hsa-let-7f-5p	10	Oocyte meiosis (hsa04114)	13	CDK2	ENSG00000123374
hsa-let-7f-5p	11	Glioma (hsa05214)	13	E2F3	ENSG00000112242
hsa-let-7f-5p	12	p53 signaling pathway (hsa04115)	13	CCNE2	ENSG00000175305
hsa-let-7f-5p	13	Pathways in cancer (hsa05200)	13	TCF7L2	ENSG00000148737
hsa-let-7f-5p	14	MAPK signaling pathway (hsa04010)	13	CHUK	ENSG00000213341
hsa-let-7f-5p	15	Small cell lung cancer (hsa05222)	13	COL4A2	ENSG00000134871
hsa-let-7f-5p	16	Adherens junction (hsa04520)	13	FARP2	ENSG00000006607
hsa-let-7f-5p	18	Bladder cancer (hsa05219)	13	MAPK1	ENSG00000100030
hsa-let-7f-5p	19	FoxO signaling pathway (hsa04068)	13	TNFSF10	ENSG00000121858
hsa-let-7f-5p	20	Melanoma (hsa05218)	13	CDKN1A	ENSG00000124762
hsa-let-7f-5p	21	Transcriptional misregulation in cancer (hsa05202)	13	TP53	ENSG00000141510
hsa-let-7f-5p	22	Protein processing in endoplasmic reticulum (hsa04141)	13	MBTPS2	ENSG00000012174
hsa-let-7f-5p	23	Epstein-Barr virus infection (hsa05169)	13	TAB2	ENSG00000055208
hsa-let-7f-5p	24	Bacterial invasion of epithelial cells (hsa05100)	13	RAC1	ENSG00000136238
hsa-let-7f-5p	26	Huntington's disease (hsa05016)	13	UQCR10	ENSG00000184076
hsa-let-7f-5p	27	Endocytosis (hsa04144)	13	ADRB2	ENSG00000169252
hsa-let-7f-5p	28	PI3K-Akt signaling pathway (hsa04151)	13	YWHAG	ENSG00000170027
hsa-let-7f-5p	29	Colorectal cancer (hsa05210)	13	MAPK1	ENSG00000100030
hsa-let-7f-5p	30	Prostate cancer (hsa05215)	13	RB1	ENSG00000139687
hsa-miR-126-5p	1	Proteoglycans in cancer (hsa05205)	13	FLNB	ENSG00000136068
hsa-miR-126-5p	2	Viral carcinogenesis (hsa05203)	13	RBPJ	ENSG00000168214
hsa-miR-126-5p	5	Renal cell carcinoma (hsa05211)	13	CREBBP	ENSG00000005339
hsa-miR-126-5p	6	FoxO signaling pathway (hsa04068)	13	SOD2	ENSG00000112096
hsa-miR-126-5p	9	Chronic myeloid leukemia (hsa05220)	13	TGFBR2	ENSG00000163513
hsa-miR-126-5p	11	Signaling pathways regulating pluripotency of stem cells (hsa04550)	13	MAPK1	ENSG00000100030
hsa-miR-126-5p	13	Prostate cancer (hsa05215)	13	MAPK1	ENSG00000100030
hsa-miR-126-5p	14	p53 signaling pathway (hsa04115)	13	CCND3	ENSG00000112576
hsa-miR-126-5p	19	Neurotrophin signaling pathway (hsa04722)	13	PIK3CA	ENSG00000121879
hsa-miR-126-5p	20	Pathways in cancer (hsa05200)	13	CDK6	ENSG00000105810
hsa-miR-126-5p	21	Sphingolipid signaling pathway (hsa04071)	13	MAPK1	ENSG00000100030
hsa-miR-126-5p	22	Focal adhesion (hsa04510)	13	CTNNB1	ENSG00000168036
hsa-miR-126-5p	23	PI3K-Akt signaling pathway (hsa04151)	13	CCND1	ENSG00000110092
hsa-miR-126-5p	25	Thyroid hormone signaling pathway (hsa04919)	13	ATP2A2	ENSG00000174437
hsa-miR-126-5p	29	AMPK signaling pathway (hsa04152)	13	SCD	ENSG00000099194
hsa-miR-126-5p	32	Insulin signaling pathway (hsa04910)	13	PDPK1	ENSG00000140992
hsa-miR-146a-5p	1	Toll-like receptor signaling pathway (hsa04620)	13	IRF7	ENSG00000185507
hsa-miR-146a-5p	4	Hepatitis B (hsa05161)	13	STAT1	ENSG00000115415
hsa-miR-146a-5p	6	Measles (hsa05162)	13	IRF7	ENSG00000185507
hsa-miR-146a-5p	8	Toxoplasmosis (hsa05145)	13	IRAK1	ENSG00000184216
hsa-miR-146a-5p	11	Epstein-Barr virus infection (hsa05169)	13	CDKN1A	ENSG00000124762
hsa-miR-146a-5p	12	Influenza A (hsa05164)	13	HSPA1B	ENSG00000204388
hsa-miR-146a-5p	17	Herpes simplex infection (hsa05168)	13	STAT1	ENSG00000115415
hsa-miR-146a-5p	24	Tuberculosis (hsa05152)	13	IRAK1	ENSG00000184216
hsa-miR-17-5p	3	Hepatitis B (hsa05161)	13	CDKN1B	ENSG00000111276
hsa-miR-17-5p	4	Proteoglycans in cancer (hsa05205)	13	ARHGEF12	ENSG00000196914
hsa-miR-17-5p	5	Bacterial invasion of epithelial cells (hsa05100)	13	RHOA	ENSG00000067560
hsa-miR-17-5p	6	Chronic myeloid leukemia (mmu05220)	13	PIK3R3	ENSG00000117461
hsa-miR-17-5p	7	TGF-beta signaling pathway (mmu04350)	13	ZFYVE9	ENSG00000157077
hsa-miR-17-5p	8	Viral carcinogenesis (hsa05203)	13	HDAC10	ENSG00000100429
hsa-miR-17-5p	9	Colorectal cancer (mmu05210)	13	JUN	ENSG00000177606
hsa-miR-17-5p	10	Pancreatic cancer (mmu05212)	13	SMAD4	ENSG00000141646
hsa-miR-17-5p	11	Glioma (hsa05214)	13	PIK3R1	ENSG00000145675
hsa-miR-17-5p	12	Pathways in cancer (mmu05200)	13	NRAS	ENSG00000213281
hsa-miR-17-5p	13	Thyroid hormone signaling pathway (hsa04919)	13	MED12L	ENSG00000144893
hsa-miR-17-5p	14	Bladder cancer (hsa05219)	13	MYC	ENSG00000136997
hsa-miR-17-5p	15	FoxO signaling pathway (mmu04068)	13	SMAD3	ENSG00000166949
hsa-miR-17-5p	16	Prolactin signaling pathway (hsa04917)	13	CCND1	ENSG00000110092
hsa-miR-17-5p	17	Renal cell carcinoma (hsa05211)	13	AKT1	ENSG00000142208
hsa-miR-17-5p	18	Prostate cancer (hsa05215)	13	TP53	ENSG00000141510
hsa-miR-17-5p	19	mTOR signaling pathway (hsa04150)	13	RPS6KA3	ENSG00000177189
hsa-miR-17-5p	20	p53 signaling pathway (hsa04115)	13	RCHY1	ENSG00000163743
hsa-miR-17-5p	21	mRNA surveillance pathway (hsa03015)	13	PABPC4	ENSG00000090621
hsa-miR-17-5p	22	Focal adhesion (hsa04510)	13	PPP1CC	ENSG00000186298
hsa-miR-17-5p	23	Sphingolipid signaling pathway (hsa04071)	13	MAPK13	ENSG00000156711
hsa-miR-17-5p	24	Shigellosis (hsa05131)	13	MAPK8	ENSG00000107643
hsa-miR-17-5p	25	Non-small cell lung cancer (hsa05223)	13	MAPK3	ENSG00000102882
hsa-miR-17-5p	26	Adherens junction (mmu04520)	13	NLK	ENSG00000087095
hsa-miR-17-5p	27	Neurotrophin signaling pathway (hsa04722)	13	MAPK13	ENSG00000156711
hsa-miR-17-5p	29	Regulation of actin cytoskeleton (hsa04810)	13	PAK2	ENSG00000180370
hsa-miR-17-5p	30	Signaling pathways regulating pluripotency of stem cells (hsa04550)	13	FZD3	ENSG00000104290
hsa-miR-17-5p	31	Endometrial cancer (hsa05213)	13	MAPK3	ENSG00000102882
hsa-miR-17-5p	32	Melanoma (hsa05218)	13	MAPK3	ENSG00000102882
hsa-miR-17-5p	33	Small cell lung cancer (hsa05222)	13	AKT1	ENSG00000142208
hsa-miR-17-5p	34	Adrenergic signaling in cardiomyocytes (hsa04261)	13	GNAI3	ENSG00000065135
hsa-miR-17-5p	35	Transcriptional misregulation in cancer (mmu05202)	13	HIST2H3D	ENSG00000183598
hsa-miR-17-5p	36	Estrogen signaling pathway (hsa04915)	13	MMP2	ENSG00000087245
hsa-miR-17-5p	37	Axon guidance (hsa04360)	13	EPHA7	ENSG00000135333
hsa-miR-17-5p	38	Hippo signaling pathway (mmu04390)	13	BIRC5	ENSG00000089685
hsa-miR-17-5p	39	Insulin signaling pathway (hsa04910)	13	PTPN1	ENSG00000196396
hsa-miR-17-5p	40	Choline metabolism in cancer (hsa05231)	13	MAPK8	ENSG00000107643
hsa-miR-17-5p	43	PI3K-Akt signaling pathway (hsa04151)	13	THBS1	ENSG00000137801
hsa-miR-17-5p	44	Hepatitis C (hsa05160)	13	TP53	ENSG00000141510
hsa-miR-17-5p	45	Acute myeloid leukemia (hsa05221)	13	AKT3	ENSG00000117020
hsa-miR-17-5p	46	Salmonella infection (hsa05132)	13	PFN2	ENSG00000070087
hsa-miR-17-5p	47	Wnt signaling pathway (hsa04310)	13	SMAD3	ENSG00000166949
hsa-miR-17-5p	48	Ubiquitin mediated proteolysis (hsa04120)	13	CUL5	ENSG00000166266
hsa-miR-17-5p	49	Chagas disease (American trypanosomiasis) (mmu05142)	13	PIK3R3	ENSG00000117461
hsa-miR-17-5p	50	Long-term depression (hsa04730)	13	LYN	ENSG00000254087
hsa-miR-17-5p	51	HTLV-I infection (mmu05166)	13	ELK4	ENSG00000158711
hsa-miR-17-5p	52	AMPK signaling pathway (hsa04152)	13	TSC2	ENSG00000103197
hsa-miR-17-5p	53	Platelet activation (hsa04611)	13	PIK3R3	ENSG00000117461
hsa-miR-17-5p	54	Cell cycle (hsa04110)	13	YWHAB	ENSG00000166913
hsa-miR-589-5p	4	Viral carcinogenesis (hsa05203)	13	MDM2	ENSG00000135679
hsa-let-7f-5p	1	ECM-receptor interaction (hsa04512)	12	FN1	ENSG00000115414
hsa-let-7f-5p	2	Cell cycle (hsa04110)	12	CCND2	ENSG00000118971
hsa-let-7f-5p	3	Lysine degradation (hsa00310)	12	KMT2B	ENSG00000272333
hsa-let-7f-5p	4	Viral carcinogenesis (hsa05203)	12	GTF2B	ENSG00000137947
hsa-let-7f-5p	5	Hippo signaling pathway (hsa04390)	12	ACTG1	ENSG00000184009
hsa-let-7f-5p	6	Proteoglycans in cancer (hsa05205)	12	THBS1	ENSG00000137801
hsa-let-7f-5p	7	Hepatitis B (hsa05161)	12	CDK6	ENSG00000105810
hsa-let-7f-5p	8	Thyroid hormone signaling pathway (hsa04919)	12	TP53	ENSG00000141510
hsa-let-7f-5p	9	Chronic myeloid leukemia (hsa05220)	12	CCND1	ENSG00000110092
hsa-let-7f-5p	10	Oocyte meiosis (hsa04114)	12	YWHAG	ENSG00000170027
hsa-let-7f-5p	11	Glioma (hsa05214)	12	CCND1	ENSG00000110092
hsa-let-7f-5p	12	p53 signaling pathway (hsa04115)	12	CCND1	ENSG00000110092
hsa-let-7f-5p	13	Pathways in cancer (hsa05200)	12	TPR	ENSG00000047410
hsa-let-7f-5p	14	MAPK signaling pathway (hsa04010)	12	DUSP6	ENSG00000139318
hsa-let-7f-5p	15	Small cell lung cancer (hsa05222)	12	SKP2	ENSG00000145604
hsa-let-7f-5p	16	Adherens junction (hsa04520)	12	CSNK2A1	ENSG00000101266
hsa-let-7f-5p	18	Bladder cancer (hsa05219)	12	CDKN1A	ENSG00000124762
hsa-let-7f-5p	19	FoxO signaling pathway (hsa04068)	12	IGF1R	ENSG00000140443
hsa-let-7f-5p	20	Melanoma (hsa05218)	12	RB1	ENSG00000139687
hsa-let-7f-5p	21	Transcriptional misregulation in cancer (hsa05202)	12	IGF1R	ENSG00000140443
hsa-let-7f-5p	22	Protein processing in endoplasmic reticulum (hsa04141)	12	FBXO6	ENSG00000116663
hsa-let-7f-5p	23	Epstein-Barr virus infection (hsa05169)	12	GTF2B	ENSG00000137947
hsa-let-7f-5p	24	Bacterial invasion of epithelial cells (hsa05100)	12	WASF2	ENSG00000158195
hsa-let-7f-5p	26	Huntington's disease (hsa05016)	12	CASP3	ENSG00000164305
hsa-let-7f-5p	27	Endocytosis (hsa04144)	12	AGAP1	ENSG00000157985
hsa-let-7f-5p	28	PI3K-Akt signaling pathway (hsa04151)	12	PPP2CA	ENSG00000113575
hsa-let-7f-5p	29	Colorectal cancer (hsa05210)	12	RAC1	ENSG00000136238
hsa-let-7f-5p	30	Prostate cancer (hsa05215)	12	PDGFB	ENSG00000100311
hsa-miR-126-5p	1	Proteoglycans in cancer (hsa05205)	12	AKT1	ENSG00000142208
hsa-miR-126-5p	2	Viral carcinogenesis (hsa05203)	12	HDAC2	ENSG00000196591
hsa-miR-126-5p	5	Renal cell carcinoma (hsa05211)	12	MAPK1	ENSG00000100030
hsa-miR-126-5p	6	FoxO signaling pathway (hsa04068)	12	PRKAB2	ENSG00000131791
hsa-miR-126-5p	9	Chronic myeloid leukemia (hsa05220)	12	GRB2	ENSG00000177885
hsa-miR-126-5p	10	Pancreatic cancer (hsa05212)	12	JAK1	ENSG00000162434
hsa-miR-126-5p	11	Signaling pathways regulating pluripotency of stem cells (hsa04550)	12	SOX2	ENSG00000181449
hsa-miR-126-5p	13	Prostate cancer (hsa05215)	12	PDPK1	ENSG00000140992
hsa-miR-126-5p	14	p53 signaling pathway (hsa04115)	12	MDM2	ENSG00000135679
hsa-miR-126-5p	15	mTOR signaling pathway (hsa04150)	12	RPS6KA2	ENSG00000071242
hsa-miR-126-5p	17	Bacterial invasion of epithelial cells (hsa05100)	12	SEPT2	ENSG00000168385
hsa-miR-126-5p	19	Neurotrophin signaling pathway (hsa04722)	12	GAB1	ENSG00000109458
hsa-miR-126-5p	20	Pathways in cancer (hsa05200)	12	KRAS	ENSG00000133703
hsa-miR-126-5p	21	Sphingolipid signaling pathway (hsa04071)	12	SGPP1	ENSG00000126821
hsa-miR-126-5p	22	Focal adhesion (hsa04510)	12	CCND1	ENSG00000110092
hsa-miR-126-5p	23	PI3K-Akt signaling pathway (hsa04151)	12	PIK3CD	ENSG00000171608
hsa-miR-126-5p	25	Thyroid hormone signaling pathway (hsa04919)	12	PDPK1	ENSG00000140992
hsa-miR-126-5p	29	AMPK signaling pathway (hsa04152)	12	PIK3CA	ENSG00000121879
hsa-miR-126-5p	30	Fc gamma R-mediated phagocytosis (hsa04666)	12	RPS6KB1	ENSG00000108443
hsa-miR-126-5p	32	Insulin signaling pathway (hsa04910)	12	PIK3CA	ENSG00000121879
hsa-miR-146a-5p	1	Toll-like receptor signaling pathway (hsa04620)	12	STAT1	ENSG00000115415
hsa-miR-146a-5p	4	Hepatitis B (hsa05161)	12	CDKN1A	ENSG00000124762
hsa-miR-146a-5p	5	Leishmaniasis (hsa05140)	12	ITGB2	ENSG00000160255
hsa-miR-146a-5p	6	Measles (hsa05162)	12	HSPA1B	ENSG00000204388
hsa-miR-146a-5p	8	Toxoplasmosis (hsa05145)	12	HSPA1B	ENSG00000204388
hsa-miR-146a-5p	11	Epstein-Barr virus infection (hsa05169)	12	POLR2E	ENSG00000099817
hsa-miR-146a-5p	12	Influenza A (hsa05164)	12	STAT1	ENSG00000115415
hsa-miR-146a-5p	15	Cell cycle (hsa04110)	12	CDC25A	ENSG00000164045
hsa-miR-146a-5p	17	Herpes simplex infection (hsa05168)	12	FAS	ENSG00000026103
hsa-miR-146a-5p	24	Tuberculosis (hsa05152)	12	STAT1	ENSG00000115415
hsa-miR-17-5p	3	Hepatitis B (hsa05161)	12	BCL2	ENSG00000171791
hsa-miR-17-5p	4	Proteoglycans in cancer (hsa05205)	12	WNT5A	ENSG00000114251
hsa-miR-17-5p	5	Bacterial invasion of epithelial cells (hsa05100)	12	VCL	ENSG00000035403
hsa-miR-17-5p	6	Chronic myeloid leukemia (mmu05220)	12	TP53	ENSG00000141510
hsa-miR-17-5p	7	TGF-beta signaling pathway (mmu04350)	12	PPP2R1A	ENSG00000105568
hsa-miR-17-5p	8	Viral carcinogenesis (hsa05203)	12	PXN	ENSG00000089159
hsa-miR-17-5p	9	Colorectal cancer (mmu05210)	12	MAPK9	ENSG00000050748
hsa-miR-17-5p	10	Pancreatic cancer (mmu05212)	12	CCND1	ENSG00000110092
hsa-miR-17-5p	11	Glioma (hsa05214)	12	AKT1	ENSG00000142208
hsa-miR-17-5p	12	Pathways in cancer (mmu05200)	12	CBL	ENSG00000110395
hsa-miR-17-5p	13	Thyroid hormone signaling pathway (hsa04919)	12	MED17	ENSG00000042429
hsa-miR-17-5p	14	Bladder cancer (hsa05219)	12	E2F3	ENSG00000112242
hsa-miR-17-5p	15	FoxO signaling pathway (mmu04068)	12	STK11	ENSG00000118046
hsa-miR-17-5p	16	Prolactin signaling pathway (hsa04917)	12	PIK3R3	ENSG00000117461
hsa-miR-17-5p	17	Renal cell carcinoma (hsa05211)	12	HIF1A	ENSG00000100644
hsa-miR-17-5p	18	Prostate cancer (hsa05215)	12	IGF1R	ENSG00000140443
hsa-miR-17-5p	19	mTOR signaling pathway (hsa04150)	12	MAPK3	ENSG00000102882
hsa-miR-17-5p	20	p53 signaling pathway (hsa04115)	12	EI24	ENSG00000149547
hsa-miR-17-5p	21	mRNA surveillance pathway (hsa03015)	12	CSTF3	ENSG00000176102
hsa-miR-17-5p	22	Focal adhesion (hsa04510)	12	CAV1	ENSG00000105974
hsa-miR-17-5p	23	Sphingolipid signaling pathway (hsa04071)	12	RHOA	ENSG00000067560
hsa-miR-17-5p	24	Shigellosis (hsa05131)	12	PFN2	ENSG00000070087
hsa-miR-17-5p	25	Non-small cell lung cancer (hsa05223)	12	RB1	ENSG00000139687
hsa-miR-17-5p	26	Adherens junction (mmu04520)	12	TJP1	ENSG00000104067
hsa-miR-17-5p	27	Neurotrophin signaling pathway (hsa04722)	12	RHOA	ENSG00000067560
hsa-miR-17-5p	28	Lysine degradation (hsa00310)	12	KMT2B	ENSG00000272333
hsa-miR-17-5p	29	Regulation of actin cytoskeleton (hsa04810)	12	SSH1	ENSG00000084112
hsa-miR-17-5p	30	Signaling pathways regulating pluripotency of stem cells (hsa04550)	12	ZFHX3	ENSG00000140836
hsa-miR-17-5p	31	Endometrial cancer (hsa05213)	12	PIK3R1	ENSG00000145675
hsa-miR-17-5p	32	Melanoma (hsa05218)	12	RB1	ENSG00000139687
hsa-miR-17-5p	33	Small cell lung cancer (hsa05222)	12	E2F3	ENSG00000112242
hsa-miR-17-5p	34	Adrenergic signaling in cardiomyocytes (hsa04261)	12	PPP2R2B	ENSG00000156475
hsa-miR-17-5p	35	Transcriptional misregulation in cancer (mmu05202)	12	HOXA9	ENSG00000078399
hsa-miR-17-5p	36	Estrogen signaling pathway (hsa04915)	12	GNAI3	ENSG00000065135
hsa-miR-17-5p	37	Axon guidance (hsa04360)	12	RHOA	ENSG00000067560
hsa-miR-17-5p	38	Hippo signaling pathway (mmu04390)	12	SMAD3	ENSG00000166949
hsa-miR-17-5p	39	Insulin signaling pathway (hsa04910)	12	PPP1CC	ENSG00000186298
hsa-miR-17-5p	40	Choline metabolism in cancer (hsa05231)	12	HIF1A	ENSG00000100644
hsa-miR-17-5p	41	Circadian rhythm (hsa04710)	12	CLOCK	ENSG00000134852
hsa-miR-17-5p	43	PI3K-Akt signaling pathway (hsa04151)	12	PRKAA2	ENSG00000162409
hsa-miR-17-5p	44	Hepatitis C (hsa05160)	12	IFNAR2	ENSG00000159110
hsa-miR-17-5p	45	Acute myeloid leukemia (hsa05221)	12	MAPK3	ENSG00000102882
hsa-miR-17-5p	46	Salmonella infection (hsa05132)	12	JUN	ENSG00000177606
hsa-miR-17-5p	47	Wnt signaling pathway (hsa04310)	12	PPP3R1	ENSG00000221823
hsa-miR-17-5p	48	Ubiquitin mediated proteolysis (hsa04120)	12	VHL	ENSG00000134086
hsa-miR-17-5p	49	Chagas disease (American trypanosomiasis) (mmu05142)	12	JUN	ENSG00000177606
hsa-miR-17-5p	50	Long-term depression (hsa04730)	12	MAPK1	ENSG00000100030
hsa-miR-17-5p	51	HTLV-I infection (mmu05166)	12	NRAS	ENSG00000213281
hsa-miR-17-5p	52	AMPK signaling pathway (hsa04152)	12	CRTC2	ENSG00000160741
hsa-miR-17-5p	53	Platelet activation (hsa04611)	12	PPP1R12A	ENSG00000058272
hsa-miR-17-5p	54	Cell cycle (hsa04110)	12	CUL1	ENSG00000055130
hsa-miR-589-5p	4	Viral carcinogenesis (hsa05203)	12	CREB3L2	ENSG00000182158
hsa-miR-589-5p	6	RNA transport (hsa03013)	12	CASC3	ENSG00000108349
hsa-let-7f-5p	1	ECM-receptor interaction (hsa04512)	11	LAMC1	ENSG00000135862
hsa-let-7f-5p	2	Cell cycle (hsa04110)	11	CDK2	ENSG00000123374
hsa-let-7f-5p	3	Lysine degradation (hsa00310)	11	EHMT1	ENSG00000181090
hsa-let-7f-5p	4	Viral carcinogenesis (hsa05203)	11	CCND2	ENSG00000118971
hsa-let-7f-5p	5	Hippo signaling pathway (hsa04390)	11	BMP5	ENSG00000112175
hsa-let-7f-5p	6	Proteoglycans in cancer (hsa05205)	11	NRAS	ENSG00000213281
hsa-let-7f-5p	7	Hepatitis B (hsa05161)	11	KRAS	ENSG00000133703
hsa-let-7f-5p	8	Thyroid hormone signaling pathway (hsa04919)	11	NCOA3	ENSG00000124151
hsa-let-7f-5p	9	Chronic myeloid leukemia (hsa05220)	11	TP53	ENSG00000141510
hsa-let-7f-5p	10	Oocyte meiosis (hsa04114)	11	CPEB4	ENSG00000113742
hsa-let-7f-5p	11	Glioma (hsa05214)	11	PLCG1	ENSG00000124181
hsa-let-7f-5p	12	p53 signaling pathway (hsa04115)	11	CASP3	ENSG00000164305
hsa-let-7f-5p	13	Pathways in cancer (hsa05200)	11	CUL2	ENSG00000108094
hsa-let-7f-5p	14	MAPK signaling pathway (hsa04010)	11	CRK	ENSG00000167193
hsa-let-7f-5p	15	Small cell lung cancer (hsa05222)	11	CCNE2	ENSG00000175305
hsa-let-7f-5p	16	Adherens junction (hsa04520)	11	WASF2	ENSG00000158195
hsa-let-7f-5p	18	Bladder cancer (hsa05219)	11	RB1	ENSG00000139687
hsa-let-7f-5p	19	FoxO signaling pathway (hsa04068)	11	CHUK	ENSG00000213341
hsa-let-7f-5p	20	Melanoma (hsa05218)	11	PDGFB	ENSG00000100311
hsa-let-7f-5p	21	Transcriptional misregulation in cancer (hsa05202)	11	LDB1	ENSG00000198728
hsa-let-7f-5p	22	Protein processing in endoplasmic reticulum (hsa04141)	11	CUL1	ENSG00000055130
hsa-let-7f-5p	23	Epstein-Barr virus infection (hsa05169)	11	CHUK	ENSG00000213341
hsa-let-7f-5p	24	Bacterial invasion of epithelial cells (hsa05100)	11	ARPC2	ENSG00000163466
hsa-let-7f-5p	25	Thyroid hormone synthesis (hsa04918)	11	ATF4	ENSG00000128272
hsa-let-7f-5p	26	Huntington's disease (hsa05016)	11	POLR2A	ENSG00000181222
hsa-let-7f-5p	27	Endocytosis (hsa04144)	11	VPS36	ENSG00000136100
hsa-let-7f-5p	28	PI3K-Akt signaling pathway (hsa04151)	11	THBS2	ENSG00000186340
hsa-let-7f-5p	29	Colorectal cancer (hsa05210)	11	MYC	ENSG00000136997
hsa-let-7f-5p	30	Prostate cancer (hsa05215)	11	E2F3	ENSG00000112242
hsa-miR-126-5p	1	Proteoglycans in cancer (hsa05205)	11	CTNNB1	ENSG00000168036
hsa-miR-126-5p	2	Viral carcinogenesis (hsa05203)	11	YWHAZ	ENSG00000164924
hsa-miR-126-5p	3	Non-small cell lung cancer (hsa05223)	11	GRB2	ENSG00000177885
hsa-miR-126-5p	4	Endometrial cancer (hsa05213)	11	GRB2	ENSG00000177885
hsa-miR-126-5p	5	Renal cell carcinoma (hsa05211)	11	VEGFA	ENSG00000112715
hsa-miR-126-5p	6	FoxO signaling pathway (hsa04068)	11	BCL6	ENSG00000113916
hsa-miR-126-5p	7	Colorectal cancer (hsa05210)	11	TGFBR2	ENSG00000163513
hsa-miR-126-5p	8	Glioma (hsa05214)	11	MDM2	ENSG00000135679
hsa-miR-126-5p	9	Chronic myeloid leukemia (hsa05220)	11	MAPK1	ENSG00000100030
hsa-miR-126-5p	10	Pancreatic cancer (hsa05212)	11	TGFBR2	ENSG00000163513
hsa-miR-126-5p	11	Signaling pathways regulating pluripotency of stem cells (hsa04550)	11	PIK3CA	ENSG00000121879
hsa-miR-126-5p	13	Prostate cancer (hsa05215)	11	PIK3CA	ENSG00000121879
hsa-miR-126-5p	14	p53 signaling pathway (hsa04115)	11	CCNG2	ENSG00000138764
hsa-miR-126-5p	15	mTOR signaling pathway (hsa04150)	11	RPS6KB1	ENSG00000108443
hsa-miR-126-5p	17	Bacterial invasion of epithelial cells (hsa05100)	11	PIK3CA	ENSG00000121879
hsa-miR-126-5p	19	Neurotrophin signaling pathway (hsa04722)	11	IRS1	ENSG00000169047
hsa-miR-126-5p	20	Pathways in cancer (hsa05200)	11	CXCL12	ENSG00000107562
hsa-miR-126-5p	21	Sphingolipid signaling pathway (hsa04071)	11	PDPK1	ENSG00000140992
hsa-miR-126-5p	22	Focal adhesion (hsa04510)	11	PIK3CD	ENSG00000171608
hsa-miR-126-5p	23	PI3K-Akt signaling pathway (hsa04151)	11	CDK6	ENSG00000105810
hsa-miR-126-5p	25	Thyroid hormone signaling pathway (hsa04919)	11	PIK3CA	ENSG00000121879
hsa-miR-126-5p	29	AMPK signaling pathway (hsa04152)	11	PRKAB2	ENSG00000131791
hsa-miR-126-5p	30	Fc gamma R-mediated phagocytosis (hsa04666)	11	MAPK1	ENSG00000100030
hsa-miR-126-5p	32	Insulin signaling pathway (hsa04910)	11	PRKAB2	ENSG00000131791
hsa-miR-146a-5p	1	Toll-like receptor signaling pathway (hsa04620)	11	CD86	ENSG00000114013
hsa-miR-146a-5p	4	Hepatitis B (hsa05161)	11	FAS	ENSG00000026103
hsa-miR-146a-5p	5	Leishmaniasis (hsa05140)	11	MAP3K7	ENSG00000135341
hsa-miR-146a-5p	6	Measles (hsa05162)	11	STAT1	ENSG00000115415
hsa-miR-146a-5p	8	Toxoplasmosis (hsa05145)	11	STAT1	ENSG00000115415
hsa-miR-146a-5p	10	Chagas disease (American trypanosomiasis) (hsa05142)	11	IRAK1	ENSG00000184216
hsa-miR-146a-5p	11	Epstein-Barr virus infection (hsa05169)	11	HLA-DPA1	ENSG00000231389
hsa-miR-146a-5p	12	Influenza A (hsa05164)	11	PABPN1	ENSG00000100836
hsa-miR-146a-5p	15	Cell cycle (hsa04110)	11	ABL1	ENSG00000097007
hsa-miR-146a-5p	17	Herpes simplex infection (hsa05168)	11	HLA-DPA1	ENSG00000231389
hsa-miR-146a-5p	24	Tuberculosis (hsa05152)	11	IRAK2	ENSG00000134070
hsa-miR-146a-5p	25	Hepatitis C (hsa05160)	11	IRF7	ENSG00000185507
hsa-miR-17-5p	3	Hepatitis B (hsa05161)	11	SMAD3	ENSG00000166949
hsa-miR-17-5p	4	Proteoglycans in cancer (hsa05205)	11	CAV1	ENSG00000105974
hsa-miR-17-5p	5	Bacterial invasion of epithelial cells (hsa05100)	11	CLTC	ENSG00000141367
hsa-miR-17-5p	6	Chronic myeloid leukemia (mmu05220)	11	CDKN1B	ENSG00000111276
hsa-miR-17-5p	7	TGF-beta signaling pathway (mmu04350)	11	MYC	ENSG00000136997
hsa-miR-17-5p	8	Viral carcinogenesis (hsa05203)	11	CCND2	ENSG00000118971
hsa-miR-17-5p	9	Colorectal cancer (mmu05210)	11	TP53	ENSG00000141510
hsa-miR-17-5p	10	Pancreatic cancer (mmu05212)	11	Tgfbr2	ENSMUSG00000032440
hsa-miR-17-5p	11	Glioma (hsa05214)	11	E2F3	ENSG00000112242
hsa-miR-17-5p	12	Pathways in cancer (mmu05200)	11	SMAD2	ENSG00000175387
hsa-miR-17-5p	13	Thyroid hormone signaling pathway (hsa04919)	11	NOTCH2	ENSG00000134250
hsa-miR-17-5p	14	Bladder cancer (hsa05219)	11	CCND1	ENSG00000110092
hsa-miR-17-5p	15	FoxO signaling pathway (mmu04068)	11	CCND2	ENSG00000118971
hsa-miR-17-5p	16	Prolactin signaling pathway (hsa04917)	11	MAPK9	ENSG00000050748
hsa-miR-17-5p	17	Renal cell carcinoma (hsa05211)	11	PIK3R3	ENSG00000117461
hsa-miR-17-5p	18	Prostate cancer (hsa05215)	11	CDKN1B	ENSG00000111276
hsa-miR-17-5p	19	mTOR signaling pathway (hsa04150)	11	PIK3R1	ENSG00000145675
hsa-miR-17-5p	20	p53 signaling pathway (hsa04115)	11	CCND1	ENSG00000110092
hsa-miR-17-5p	21	mRNA surveillance pathway (hsa03015)	11	PPP2R2B	ENSG00000156475
hsa-miR-17-5p	22	Focal adhesion (hsa04510)	11	PAK2	ENSG00000180370
hsa-miR-17-5p	23	Sphingolipid signaling pathway (hsa04071)	11	PPP2R5C	ENSG00000078304
hsa-miR-17-5p	24	Shigellosis (hsa05131)	11	MAPK9	ENSG00000050748
hsa-miR-17-5p	25	Non-small cell lung cancer (hsa05223)	11	PIK3R1	ENSG00000145675
hsa-miR-17-5p	26	Adherens junction (mmu04520)	11	WASF3	ENSG00000132970
hsa-miR-17-5p	27	Neurotrophin signaling pathway (hsa04722)	11	BCL2	ENSG00000171791
hsa-miR-17-5p	28	Lysine degradation (hsa00310)	11	KMT2C	ENSG00000055609
hsa-miR-17-5p	29	Regulation of actin cytoskeleton (hsa04810)	11	CRK	ENSG00000167193
hsa-miR-17-5p	30	Signaling pathways regulating pluripotency of stem cells (hsa04550)	11	IGF1R	ENSG00000140443
hsa-miR-17-5p	31	Endometrial cancer (hsa05213)	11	MYC	ENSG00000136997
hsa-miR-17-5p	32	Melanoma (hsa05218)	11	PIK3R1	ENSG00000145675
hsa-miR-17-5p	33	Small cell lung cancer (hsa05222)	11	COL4A2	ENSG00000134871
hsa-miR-17-5p	34	Adrenergic signaling in cardiomyocytes (hsa04261)	11	ATP1B1	ENSG00000143153
hsa-miR-17-5p	35	Transcriptional misregulation in cancer (mmu05202)	11	CCND2	ENSG00000118971
hsa-miR-17-5p	36	Estrogen signaling pathway (hsa04915)	11	HSP90AA1	ENSG00000080824
hsa-miR-17-5p	37	Axon guidance (hsa04360)	11	GNAI3	ENSG00000065135
hsa-miR-17-5p	38	Hippo signaling pathway (mmu04390)	11	FZD6	ENSG00000164930
hsa-miR-17-5p	39	Insulin signaling pathway (hsa04910)	11	CRK	ENSG00000167193
hsa-miR-17-5p	40	Choline metabolism in cancer (hsa05231)	11	PIK3R3	ENSG00000117461
hsa-miR-17-5p	41	Circadian rhythm (hsa04710)	11	PER1	ENSG00000179094
hsa-miR-17-5p	43	PI3K-Akt signaling pathway (hsa04151)	11	NRAS	ENSG00000213281
hsa-miR-17-5p	44	Hepatitis C (hsa05160)	11	MAPK13	ENSG00000156711
hsa-miR-17-5p	45	Acute myeloid leukemia (hsa05221)	11	PIK3R1	ENSG00000145675
hsa-miR-17-5p	46	Salmonella infection (hsa05132)	11	MAPK9	ENSG00000050748
hsa-miR-17-5p	47	Wnt signaling pathway (hsa04310)	11	FZD6	ENSG00000164930
hsa-miR-17-5p	48	Ubiquitin mediated proteolysis (hsa04120)	11	MID1	ENSG00000101871
hsa-miR-17-5p	49	Chagas disease (American trypanosomiasis) (mmu05142)	11	MAPK9	ENSG00000050748
hsa-miR-17-5p	50	Long-term depression (hsa04730)	11	GNAQ	ENSG00000156052
hsa-miR-17-5p	51	HTLV-I infection (mmu05166)	11	SMAD2	ENSG00000175387
hsa-miR-17-5p	52	AMPK signaling pathway (hsa04152)	11	PPP2R5C	ENSG00000078304
hsa-miR-17-5p	53	Platelet activation (hsa04611)	11	ARHGAP35	ENSG00000160007
hsa-miR-17-5p	54	Cell cycle (hsa04110)	11	CDKN1B	ENSG00000111276
hsa-miR-589-5p	4	Viral carcinogenesis (hsa05203)	11	HIST1H4J	ENSG00000197238
hsa-miR-589-5p	6	RNA transport (hsa03013)	11	NUPL1	ENSG00000139496
hsa-let-7f-5p	1	ECM-receptor interaction (hsa04512)	10	COL1A2	ENSG00000164692
hsa-let-7f-5p	2	Cell cycle (hsa04110)	10	YWHAG	ENSG00000170027
hsa-let-7f-5p	3	Lysine degradation (hsa00310)	10	SETD1A	ENSG00000099381
hsa-let-7f-5p	4	Viral carcinogenesis (hsa05203)	10	CDK2	ENSG00000123374
hsa-let-7f-5p	5	Hippo signaling pathway (hsa04390)	10	CCND2	ENSG00000118971
hsa-let-7f-5p	6	Proteoglycans in cancer (hsa05205)	10	CBL	ENSG00000110395
hsa-let-7f-5p	7	Hepatitis B (hsa05161)	10	MAP3K1	ENSG00000095015
hsa-let-7f-5p	8	Thyroid hormone signaling pathway (hsa04919)	10	KRAS	ENSG00000133703
hsa-let-7f-5p	9	Chronic myeloid leukemia (hsa05220)	10	CDK6	ENSG00000105810
hsa-let-7f-5p	10	Oocyte meiosis (hsa04114)	10	PPP2CA	ENSG00000113575
hsa-let-7f-5p	11	Glioma (hsa05214)	10	TP53	ENSG00000141510
hsa-let-7f-5p	12	p53 signaling pathway (hsa04115)	10	PMAIP1	ENSG00000141682
hsa-let-7f-5p	13	Pathways in cancer (hsa05200)	10	CRK	ENSG00000167193
hsa-let-7f-5p	14	MAPK signaling pathway (hsa04010)	10	ELK4	ENSG00000158711
hsa-let-7f-5p	15	Small cell lung cancer (hsa05222)	10	CCND1	ENSG00000110092
hsa-let-7f-5p	16	Adherens junction (hsa04520)	10	CTNNA1	ENSG00000044115
hsa-let-7f-5p	18	Bladder cancer (hsa05219)	10	MYC	ENSG00000136997
hsa-let-7f-5p	19	FoxO signaling pathway (hsa04068)	10	CCND2	ENSG00000118971
hsa-let-7f-5p	20	Melanoma (hsa05218)	10	E2F3	ENSG00000112242
hsa-let-7f-5p	21	Transcriptional misregulation in cancer (hsa05202)	10	PBX1	ENSG00000185630
hsa-let-7f-5p	22	Protein processing in endoplasmic reticulum (hsa04141)	10	EIF2AK4	ENSG00000128829
hsa-let-7f-5p	23	Epstein-Barr virus infection (hsa05169)	10	EIF2AK4	ENSG00000128829
hsa-let-7f-5p	24	Bacterial invasion of epithelial cells (hsa05100)	10	CTNNA1	ENSG00000044115
hsa-let-7f-5p	25	Thyroid hormone synthesis (hsa04918)	10	PLCB4	ENSG00000101333
hsa-let-7f-5p	26	Huntington's disease (hsa05016)	10	POLR2D	ENSG00000144231
hsa-let-7f-5p	27	Endocytosis (hsa04144)	10	EHD4	ENSG00000103966
hsa-let-7f-5p	28	PI3K-Akt signaling pathway (hsa04151)	10	ATF6B	ENSG00000213676
hsa-let-7f-5p	29	Colorectal cancer (hsa05210)	10	MAPK8	ENSG00000107643
hsa-let-7f-5p	30	Prostate cancer (hsa05215)	10	CCNE2	ENSG00000175305
hsa-miR-126-5p	1	Proteoglycans in cancer (hsa05205)	10	CCND1	ENSG00000110092
hsa-miR-126-5p	2	Viral carcinogenesis (hsa05203)	10	CCND1	ENSG00000110092
hsa-miR-126-5p	3	Non-small cell lung cancer (hsa05223)	10	MAPK1	ENSG00000100030
hsa-miR-126-5p	4	Endometrial cancer (hsa05213)	10	MAPK1	ENSG00000100030
hsa-miR-126-5p	5	Renal cell carcinoma (hsa05211)	10	PIK3CA	ENSG00000121879
hsa-miR-126-5p	6	FoxO signaling pathway (hsa04068)	10	PRKAA1	ENSG00000132356
hsa-miR-126-5p	7	Colorectal cancer (hsa05210)	10	MAPK1	ENSG00000100030
hsa-miR-126-5p	8	Glioma (hsa05214)	10	GRB2	ENSG00000177885
hsa-miR-126-5p	9	Chronic myeloid leukemia (hsa05220)	10	PIK3CA	ENSG00000121879
hsa-miR-126-5p	10	Pancreatic cancer (hsa05212)	10	MAPK1	ENSG00000100030
hsa-miR-126-5p	11	Signaling pathways regulating pluripotency of stem cells (hsa04550)	10	AKT1	ENSG00000142208
hsa-miR-126-5p	13	Prostate cancer (hsa05215)	10	CCNE1	ENSG00000105173
hsa-miR-126-5p	14	p53 signaling pathway (hsa04115)	10	SERPINE1	ENSG00000106366
hsa-miR-126-5p	15	mTOR signaling pathway (hsa04150)	10	MAPK1	ENSG00000100030
hsa-miR-126-5p	17	Bacterial invasion of epithelial cells (hsa05100)	10	GAB1	ENSG00000109458
hsa-miR-126-5p	19	Neurotrophin signaling pathway (hsa04722)	10	KIDINS220	ENSG00000134313
hsa-miR-126-5p	20	Pathways in cancer (hsa05200)	10	BCL2	ENSG00000171791
hsa-miR-126-5p	21	Sphingolipid signaling pathway (hsa04071)	10	PIK3CA	ENSG00000121879
hsa-miR-126-5p	22	Focal adhesion (hsa04510)	10	BCL2	ENSG00000171791
hsa-miR-126-5p	23	PI3K-Akt signaling pathway (hsa04151)	10	KRAS	ENSG00000133703
hsa-miR-126-5p	25	Thyroid hormone signaling pathway (hsa04919)	10	HDAC2	ENSG00000196591
hsa-miR-126-5p	26	Melanoma (hsa05218)	10	MDM2	ENSG00000135679
hsa-miR-126-5p	28	Estrogen signaling pathway (hsa04915)	10	GRB2	ENSG00000177885
hsa-miR-126-5p	29	AMPK signaling pathway (hsa04152)	10	PRKAA1	ENSG00000132356
hsa-miR-126-5p	30	Fc gamma R-mediated phagocytosis (hsa04666)	10	PIK3CA	ENSG00000121879
hsa-miR-126-5p	32	Insulin signaling pathway (hsa04910)	10	PRKAA1	ENSG00000132356
hsa-miR-146a-5p	1	Toll-like receptor signaling pathway (hsa04620)	10	TRAF6	ENSG00000175104
hsa-miR-146a-5p	2	NF-kappa B signaling pathway (hsa04064)	10	MAP3K7	ENSG00000135341
hsa-miR-146a-5p	4	Hepatitis B (hsa05161)	10	SMAD4	ENSG00000141646
hsa-miR-146a-5p	5	Leishmaniasis (hsa05140)	10	IRAK1	ENSG00000184216
hsa-miR-146a-5p	6	Measles (hsa05162)	10	FAS	ENSG00000026103
[truncated: 1,423 more rows]

## Sheet: count_targets
gene_name	count(distinct mirna)
MDM2	5
PRKAA1	4
CRK	4
MAP3K7	4
PIK3CA	3
PRKAB2	3
RBPJ	3
SP1	3
GSK3B	3
VEGFA	3
YWHAZ	3
MYC	3
NLK	3
RBL1	3
RORA	3
CCND1	3
WASL	3
REST	3
FRS2	3
GNA13	3
CCNB1	3
E2F3	3
WASF2	3
NRAS	3
RPS6KA3	3
CCNG1	3
Tgfbr2	3
BRAF	3
HLA-DPA1	3
PPP2CA	3
PRKDC	3
PMAIP1	3
AKT1	3
ARPC2	3
CDKN1A	3
BCL2	3
SOD2	3
JAK1	3
MAPK1	3
ATF2	3
ATP2A2	3
BMPR2	3
FZD4	2
HLA-C	2
NPAS2	2
SCD	2
BCL2L11	2
USP7	2
WEE1	2
MOB1A	2
CD2AP	2
CUL2	2
HDAC2	2
HIST4H4	2
HSPG2	2
JUN	2
PPP1R12A	2
CALM1	2
UBE2D3	2
XPO1	2
ETS1	2
GRB2	2
HOXA9	2
MCM3	2
MMP2	2
NCOR1	2
CCNT2	2
CDK6	2
COL1A2	2
THBS2	2
EHHADH	2
IRAK1	2
KMT2E	2
MED13L	2
NFKB1	2
PBX1	2
PPP1CA	2
BTRC	2
CXCL8	2
IRS2	2
PDPK1	2
PRKAG1	2
RAC1	2
RDX	2
SESN2	2
CDK2	2
CLTC	2
SUV420H1	2
FARP2	2
FOXO1	2
HIST1H4J	2
PPP3R1	2
PRLR	2
APAF1	2
ASH1L	2
RRM2	2
CBL	2
GNB1	2
MAVS	2
ATP1B3	2
SERPINE1	2
SIN3A	2
SMAD4	2
UBE2J1	2
ELK4	2
FN1	2
HIST1H4C	2
MAP3K5	2
MDM4	2
MOB1B	2
PKN2	2
COL4A1	2
CRTC2	2
FZD3	2
KAT2A	2
MAPK8	2
MEN1	2
NOTCH2	2
RBL2	2
SEPT8	2
CCND2	2
STK11	2
CSNK2A1	2
TP53	2
IGF1R	2
KLF4	2
LATS1	2
PTPN1	2
RFX5	2
BMP2	2
TAB2	2
CUL1	2
YWHAQ	2
KRAS	2
PBX3	2
RB1	2
SEPT2	2
CAB39	2
STAT3	2
CSNK1D	2
NCOA3	2
PTGS2	2
ACTB	2
REL	2
RPS6KA5	2
SESN3	2
CCNG2	2
CDK4	2
THBS1	2
CTNNA1	2
FAS	2
MED13	2
NFATC3	2
RASA2	2
BRCA2	2
CCNA2	2
GAB1	2
HMGA2	2
LAMC1	2
PPP2R1A	2
RPS6KA2	2
SDC2	2
SPP1	2
CREB3L2	2
WNT5A	2
FADD	2
HIST1H4H	2
ITGB8	2
KMT2B	2
MED12	2
SSX2IP	2
COL4A2	2
EIF2AK1	1
ZFYVE20	1
ERBB4	1
FER	1
GNAS	1
HERC2	1
HTT	1
IRF7	1
KAT2B	1
LAMA3	1
LTBP1	1
MAPK9	1
MET	1
MYH10	1
PABPC1	1
PCYT1A	1
POC1B-GALNT4	1
PPP1R3B	1
PSMD12	1
ABI2	1
RAB14	1
AKT2	1
ARHGAP5	1
RORC	1
ATP1B1	1
SEPT9	1
CALR	1
SHISA5	1
CCND3	1
SMAD3	1
CDC27	1
CKAP4	1
STK4	1
CPSF1	1
TFRC	1
CSTF2	1
TP53INP1	1
DAPK1	1
UBE2G2	1
DPYSL2	1
EDEM2	1
YAP1	1
EIF4G2	1
ETV1	1
FLNC	1
GART	1
HIST1H3J	1
HSD17B2	1
IGF2	1
ITGB2	1
KLHL9	1
LDB1	1
MAP3K2	1
NDC1	1
NUDT21	1
PAPOLG	1
PFKFB3	1
PKMYT1	1
POLR3D	1
PPP2R5D	1
PRKCSH	1
PTPN11	1
ADCY7	1
RAP1B	1
ANAPC13	1
RHOA	1
ARPC4	1
RPS6KB2	1
ATP6V1H	1
SEMA4B	1
BMP5	1
SETD7	1
CASP8	1
SLC22A3	1
SMG7	1
CDKN1B	1
SSH1	1
COL3A1	1
TAOK1	1
CRLS1	1
TIMP3	1
TSC1	1
DERL1	1
UBE4A	1
DUSP5	1
EGFR	1
EHMT2	1
EPHA7	1
FBXO6	1
FZD2	1
GNAI3	1
IRF1	1
KSR1	1
LPAR1	1
MAPK7	1
MED17	1
ORC2	1
PCGF2	1
PIAS2	1
PLXNA1	1
PSMC4	1
RAB11A	1
AJUBA	1
ARHGAP10	1
ATF6B	1
S1PR1	1
BCL2A1	1
SEPT3	1
SH2B3	1
SLK	1
CDC25A	1
SOS2	1
CHUK	1
STAT5B	1
COX8A	1
TEAD1	1
CSNK1E	1
TNFSF10	1
CYFIP2	1
DNM3	1
UQCRH	1
E2F5	1
EIF4E2	1
FLNA	1
GALNT1	1
HIST1H3B	1
IFNAR2	1
ITGAV	1
KLF3	1
LAMTOR5	1
MAP2K4	1
NSD1	1
PAK2	1
PER1	1
PIP4K2A	1
POLR2E	1
PPP2R5A	1
PRKAR2B	1
PTK2	1
ACTG1	1
RANBP2	1
AMOT	1
ARPC1B	1
RPS6KA6	1
ATP5O	1
SEC63	1
BIRC5	1
SETD1A	1
CASP10	1
SLC16A10	1
SMAP1	1
SRSF1	1
SYMPK	1
CTNNB1	1
TRIP10	1
DDX5	1
UBE2Z	1
DUSP2	1
VAV3	1
EFNA3	1
YWHAG	1
EPAS1	1
FASN	1
GYS1	1
HIST2H3C	1
HSPA8	1
JARID2	1
LIMK2	1
MAPK13	1
MTOR	1
NUPL2	1
PHLPP1	1
PLK1	1
PRICKLE1	1
PSD3	1
PXN	1
AGAP1	1
RASSF5	1
ARF1	1
ROBO1	1
ATF3	1
RUNX1	1
BCAT2	1
SEPT11	1
SGPP1	1
SLC5A5	1
CDC20	1
SOCS7	1
CHD8	1
STAT1	1
COL5A1	1
TCF7L1	1
CSNK1A1	1
TMPRSS2	1
UBE2B	1
DNAJB11	1
UQCR10	1
EIF3E	1
ESR1	1
FKBP4	1
GABBR1	1
GNG5	1
HIST1H2BG	1
HNRNPUL1	1
IFIT1	1
KIDINS220	1
LAMC2	1
LYN	1
MBTPS2	1
MLH1	1
NCOA1	1
PABPC4L	1
PIK3R2	1
POLR2A	1
PPP2R2A	1
PTEN	1
ACSL4	1
ALDH9A1	1
ARNT2	1
ATP2B1	1
SEC24A	1
BIRC2	1
CAPN2	1
SKIL	1
SMAD6	1
SRF	1
CREB5	1
CTGF	1
TRAF6	1
DDX39B	1
UBE2S	1
DUSP10	1
VANGL1	1
EEF2	1
WNT9A	1
YWHAB	1
ENAH	1
GLI2	1
GTF2E1	1
HSPA1A	1
INPP5D	1
ITPR2	1
KMT2C	1
LIMD1	1
MAP4K3	1
MED12L	1
MSI2	1
NEDD4L	1
NUP214	1
PARVB	1
PFN2	1
PLCB4	1
PPIF	1
PTTG1	1
ADRBK1	1
RASA1	1
RNF41	1
BAMBI	1
SEMA6D	1
SGOL1	1
SLC38A1	1
CD81	1
SOCS5	1
CFL2	1
ST6GALNAC6	1
COL4A3	1
TBX3	1
CRY2	1
TLR2	1
CUL7	1
UBB	1
DNAH1	1
UBR4	1
DYNC1H1	1
VPS36	1
EGR1	1
EIF2AK4	1
ZFYVE9	1
ERO1L	1
FGF5	1
FZD6	1
HIF1A	1
HUWE1	1
IRF9	1
KCNJ6	1
LAMA4	1
LTBR	1
MID1	1
MYL12A	1
NPLOC4	1
PABPC3	1
PDCD4	1
PIK3CD	1
POLE	1
PRKACA	1
PSMD3	1
ABL1	1
RAB4A	1
AKT3	1
RCAN1	1
ARHGEF12	1
RPN2	1
SCD5	1
BCL6	1
CAMK2D	1
CCNE1	1
CDC42	1
SPINT1	1
CLOCK	1
STRAP	1
CPSF6	1
TG	1
CSTF3	1
TPM1	1
DAPK3	1
DROSHA	1
UTY	1
EDEM3	1
WHSC1	1
YES1	1
EZR	1
GBF1	1
GSPT1	1
HSP90AA1	1
IGFBP3	1
ITGB3	1
KMT2A	1
LDLR	1
NDUFA3	1
NUP160	1
PARD3	1
PFKM	1
PPAP2A	1
PPP2R5E	1
PTPN6	1
ADCY9	1
RAPGEF1	1
AP2A1	1
RICTOR	1
ARPC5	1
RRAGA	1
ATR	1
SEMA4C	1
BMP8B	1
SGMS1	1
CAV1	1
SLC25A5	1
CD40LG	1
SND1	1
CDKN2C	1
SSH2	1
TBK1	1
TJP1	1
CUL3	1
TSC2	1
DIAPH1	1
UBE4B	1
DUSP6	1
VHL	1
EGLN2	1
EI24	1
ZFHX3	1
EPHB4	1
FBXW7	1
GNAQ	1
HERC1	1
HLA-A	1
HSPH1	1
IRF3	1
L1CAM	1
LRP6	1
MYCN	1
OS9	1
PCGF5	1
PIAS4	1
PPP1R12B	1
PRKAA2	1
PSMD11	1
RAB11FIP2	1
ARHGAP35	1
RORB	1
ATP1A1	1
SAE1	1
BCL2L1	1
CALM3	1
SH3GLB1	1
SMAD2	1
CDC25B	1
SOX2	1
CISH	1
CPEB4	1
TFG	1
CYTH1	1
UBE2E1	1
DOT1L	1
UQCRQ	1
ECHS1	1
WDR82	1
XPOT	1
EIF4EBP1	1
ETS2	1
FLNB	1
GALNT7	1
GRK6	1
HIST1H3D	1
HOXD10	1
ITGB1	1
MAP3K1	1
MCM6	1
MMP9	1
NCOR2	1
NSMAF	1
PAPOLA	1
PFKFB2	1
PIP4K2C	1
POLR3A	1
PPP2R5C	1
PRKCE	1
ACTN4	1
RAP1A	1
ANAPC11	1
RPS6KB1	1
ATP6AP1	1
SEL1L	1
SETD1B	1
CASP3	1
SLC16A2	1
CCR5	1
SMC1A	1
SS18	1
COL27A1	1
CRKL	1
THRA	1
TRRAP	1
DEGS1	1
UBE3C	1
DUSP4	1
VCL	1
EFNB2	1
EHMT1	1
EPHA4	1
FBXL3	1
FXR1	1
GNAI2	1
HDAC10	1
HIST2H3D	1
HSPB2	1
IRAK2	1
JMJD1C	1
LLGL1	1
MAPK3	1
MED14	1
MYBL1	1
NLGN1	1
ORAI1	1
PHLPP2	1
PLK2	1
PPP1CC	1
PRICKLE2	1
PSMC1	1
PYCR2	1
AGFG1	1
ARFGEF1	1
ROCK2	1
ATF4	1
RYR2	1
SH2B1	1
CCNB2	1
SLIT2	1
CDC23	1
CHKA	1
COL6A6	1
TCF7L2	1
TNFRSF10B	1
CYC1	1
UBE2C	1
DNM2	1
UQCRC2	1
E2F4	1
WASF3	1
EIF4A3	1
ETF1	1
FLI1	1
GABRB3	1
GOLPH3	1
HIST1H2BL	1
HOMER2	1
IFNAR1	1
ITCH	1
KLC1	1
LAMC3	1
MAD2L1	1
MCL1	1
MLLT4	1
NRP1	1
PABPN1	1
PELO	1
PIK3R3	1
POLR2D	1
PPP2R2B	1
PRKAR1A	1
RAN	1
ALYREF	1
ARPC1A	1
ATP5B	1
SEC24C	1
BIRC3	1
CASC3	1
SKP2	1
SMAD7	1
SRPK1	1
COL1A1	1
SUV420H2	1
CREBBP	1
TRIM32	1
DDX3X	1
UBE2W	1
DUSP16	1
VAV2	1
EFNA1	1
XIAP	1
YWHAE	1
EP300	1
FRMD6	1
GNA12	1
GTF2H3	1
HIST2H3A	1
HSPA1B	1
INSR	1
KMT2D	1
LIMK1	1
MTHFD1	1
NUPL1	1
PAX3	1
PGAP1	1
PLCG1	1
PPIL2	1
PREB	1
PRNP	1
PVRL2	1
AFF1	1
APPL1	1
RNPS1	1
RSAD2	1
BCAR1	1
SEMA7A	1
SGPL1	1
SLC44A1	1
CD86	1
SOCS6	1
CHD4	1
STAMBP	1
COL4A5	1
TCF3	1
CSF1	1
TLR4	1
CXCL12	1
UBE2A	1
DNAJA2	1
ULK1	1
E2F1	1
VPS37B	1
EHD4	1
EIF2S1	1
ZMAT3	1
ESPL1	1
FGFR1	1
GNG12	1
HIST1H2BD	1
ICAM1	1
IRS1	1
KDM6A	1
LYL1	1
MAX	1
MKNK2	1
NCKAP1	1
NR4A1	1
PABPC4	1
PDGFB	1
PIK3R1	1
POLE3	1
PRKACB	1
PTCH1	1
ACSL3	1
RABEP1	1
ALDH7A1	1
RCHY1	1
ARHGEF7	1
BDKRB2	1
SESN1	1
CANX	1
SIRT1	1
CCNE2	1
SMAD5	1
CDK1	1
CLTB	1
SUV39H2	1
TGFBR1	1
CTBP1	1
TPR	1
DDOST	1
UBE2Q2	1
DUSP1	1
VAC14	1
EEA1	1
YOD1	1
ELMO2	1
FOS	1
GIT2	1
GTF2B	1
HSP90B1	1
IL6R	1
LIF	1
MSH6	1
NDUFV3	1
NUP210	1
PARD6B	1
PFKP	1
PLCB3	1
PPARA	1
PPP3CB	1
PRKX	1
PTPRJ	1
ADRB2	1
RAPGEF2	1
AP2S1	1
RNASEL	1
ASAP1	1
RRAGD	1
AURKA	1
SEMA6A	1
SGMS2	1
CAV2	1
SLC2A1	1
CD80	1
SOCS1	1
CERS6	1
TBPL1	1
CRY1	1
TLN1	1
CUL5	1
TYK2	1
DLG1	1
UBQLN1	1
DUSP7	1
VPS25	1
EGLN3	1
