# Supplementary material for: Global miRNA expression profile reveals novel molecular players in aneurysmal subarachnoid haemorrhage
Source: Sci Rep. 2018 Jun 8;8:8786. doi: 10.1038/s41598-018-27078-w (PMC5993784; doi:10.1038/s41598-018-27078-w)
Supplement: Supplementary file 7 — Additional File 6 [file 41598_2018_27078_MOESM7_ESM.xlsx]

## Sheet: novel_mirna
provisional id	miRDeep2 score	estimated probability that the miRNA candidate is a true positive	rfam alert	total read count	mature read count	loop read count	star read count	significant randfold p-value	miRBase miRNA	example miRBase miRNA with the same seed	UCSC browser	NCBI blastn	consensus mature sequence	consensus star sequence	consensus precursor sequence	precursor coordinate	sample
chr6_282	1.4	7 +/- 26%	rRNA/tRNA	16	16	0	0	no	-	mmu-miR-5100	-	-	ucgaaucccauccucgucgcu	ugguuaaggcgauggacugcuaau	ugguuaaggcgauggacugcuaauccauugugcucugcacgcguggguucgaaucccauccucgucgcu	chr6:26305715..26305784:-	result_11_09_2017_t_16_29_22seq02_7_S7_L001_R1_001.fastq.csv
chr17_761	0.5	3 +/- 11%	-	3	3	0	0	yes	-	mmu-miR-450a-2-3p	-	-	uuuggggauucuaagaggaag	uaacucuuagaauccccaaagc	uaacucuuagaauccccaaagcauucugugaagugguuuggggauucuaagaggaag	chr17:42344331..42344388:+	result_11_09_2017_t_16_29_22seq02_7_S7_L001_R1_001.fastq.csv
chr22_953	0.1	3 +/- 11%	-	9	9	0	0	yes	-	-	-	-	gaugccugggaguugcgaucug	ggucgcccucaaggugaccc	ggucgcccucaaggugacccgccuacuuugcgggaugccugggaguugcgaucug	chr22:43011340..43011395:+	result_11_09_2017_t_16_29_22seq02_7_S7_L001_R1_001.fastq.csv
chr17_800	0	3 +/- 11%	-	1	1	0	0	yes	-	mmu-miR-6947-3p	-	-	ucagccuccuucccuguccu	gaaguggcuggccuugcuuccg	gaaguggcuggccuugcuuccgguucccugcugaucagccuccuucccuguccu	chr17:43004456..43004510:-	result_11_09_2017_t_16_29_22seq02_7_S7_L001_R1_001.fastq.csv
chr19_890	0	3 +/- 11%	-	1	1	0	0	yes	-	mmu-miR-7086-3p	-	-	uccguucucucacccgccagu	ggaggggugaggaagauggagg	ggaggggugaggaagauggaggaggugauggguagguggcaguggccugacuuaagacagccuccguucucucacccgccagu	chr19:47240157..47240240:-	result_11_09_2017_t_16_29_22seq02_7_S7_L001_R1_001.fastq.csv
chr22_863	1.5	2 +/- 14%	-	14	14	0	0	yes	-	-	-	-	gaugccugggaguugcgauc	ucgcccucaaggugaccc	ucgcccucaaggugacccgccuacuuugcgggaugccugggaguugcgauc	chr22:43011342..43011393:+	result_11_09_2017_t_16_54_16seq03_1_S1_L001_R1_001.fastq.csv
chr12_516	0.5	7 +/- 15%	-	1	1	0	0	yes	-	mmu-miR-370-5p	-	-	uaggucacuggggucagagc	ucugacgccaguguccuaug	ucugacgccaguguccuauguucauagcauaggucacuggggucagagc	chr12:108141103..108141152:-	result_11_09_2017_t_16_54_16seq03_1_S1_L001_R1_001.fastq.csv
chr14_570	0.4	7 +/- 15%	-	3	3	0	0	yes	-	mmu-miR-7030-3p	-	-	cuugcucugcucucccuugu	agaggagacaaagcaagcc	agaggagacaaagcaagccucaucaggcccauugcuugcucugcucucccuugu	chr14:96000146..96000200:-	result_11_09_2017_t_16_54_16seq03_1_S1_L001_R1_001.fastq.csv
chr22_874	0.3	7 +/- 15%	-	8	8	0	0	yes	-	-	-	-	uugaggucggacaugguggcu	ccaccacgccuggccuaagagu	ccaccacgccuggccuaagaguguguuucuuaaagguaaagacuugaggucggacaugguggcu	chr22:41352708..41352772:-	result_11_09_2017_t_16_54_16seq03_1_S1_L001_R1_001.fastq.csv
chr22_872	0	7 +/- 15%	-	1	1	0	0	yes	-	mmu-miR-339-5p	-	-	ucccuguccuccaggagcuc	aguccugggguggggcccuggagg	aguccugggguggggcccuggagguguccuggaaaaaacgggacaccucccuguccuccaggagcuc	chr22:32744124..32744191:-	result_11_09_2017_t_16_54_16seq03_1_S1_L001_R1_001.fastq.csv
chr1_72	0	7 +/- 15%	-	1	1	0	0	yes	-	mmu-miR-6975-3p	-	-	ccucuccuaaccucgcucucg	agagucgagagugggagaagag	agagucgagagugggagaagagcggagcgugugagcaguacugcggccuccucuccucuccuaaccucgcucucg	chr1:182360850..182360925:-	result_11_09_2017_t_16_54_16seq03_1_S1_L001_R1_001.fastq.csv
chr7_293	0.5	2 +/- 14%	-	2	2	0	0	yes	-	mmu-miR-6919-5p	-	-	gaggccacaagcucugcaccca	ggggcagagcuugauguggccugcc	gaggccacaagcucugcacccacuggcaacugaggccugggggggcagagcuugauguggccugcc	chr7:30953438..30953504:-	result_11_09_2017_t_17_15_27seq03_4_S4_L001_R1_001.fastq.csv
chr1_263	10.9	90 +/- 30%	-	29	28	0	1	no	-	mmu-miR-1843a-5p	-	-	uauggaggucucugucuggcu	ucugaucguuccccuccguaca	uauggaggucucugucuggcuuaggacagcuggcuaagucugaucguuccccuccguaca	chr1:175937535..175937595:-	result_11_09_2017_t_17_53_22seq04_10_S10_L001_R1_001.fastq.csv
chr12_1771	5.8	89 +/- 14%	-	10	9	0	1	yes	-	-	-	-	cacugcacuccagccugggcaa	ccccggagguugaagcuacagug	ccccggagguugaagcuacagugagccuugauugugucacugcacuccagccugggcaa	chr12:51747570..51747629:-	result_11_09_2017_t_17_53_22seq04_10_S10_L001_R1_001.fastq.csv
chr7_1027	5.5	89 +/- 14%	-	13	13	0	0	yes	-	mmu-miR-6919-5p	-	-	gaggccacaagcucugcaccca	ggggcagagcuugauguggccugcc	gaggccacaagcucugcacccacuggcaacugaggccugggggggcagagcuugauguggccugcc	chr7:30953438..30953504:-	result_11_09_2017_t_17_53_22seq04_10_S10_L001_R1_001.fastq.csv
chr2_396	5.4	89 +/- 14%	-	13	13	0	0	yes	-	ptr-miR-324	-	-	ccugccccucauccagcccca	aggcugggcuggaggguggc	aggcugggcuggaggguggcauugcuccaggcuggcacugcccugccccucauccagcccca	chr2:43417763..43417825:-	result_11_09_2017_t_17_53_22seq04_10_S10_L001_R1_001.fastq.csv
chr6_872	5.2	89 +/- 14%	rRNA/tRNA	15	15	0	0	yes	-	mmu-miR-5100	-	-	ucgaaucccauccucgucgcu	ugguuaaggcgauggacugcuaau	ugguuaaggcgauggacugcuaauccauugugcucugcacgcguggguucgaaucccauccucgucgcu	chr6:26305715..26305784:-	result_11_09_2017_t_17_53_22seq04_10_S10_L001_R1_001.fastq.csv
chr17_2271	4.8	80 +/- 14%	-	100	100	0	0	yes	-	mmu-miR-1946b	-	-	uccgggcaacaaagugagacc	gaucacuugaagccaggagu	gaucacuugaagccaggaguuuaagaccgguccgggcaacaaagugagacc	chr17:26288794..26288845:+	result_11_09_2017_t_17_53_22seq04_10_S10_L001_R1_001.fastq.csv
chr7_1028	4.5	80 +/- 14%	-	13	13	0	0	yes	-	mmu-miR-6919-5p	-	-	gaggccacaagcucugcaccca	agugugagcuugacccuacccagcag	agugugagcuugacccuacccagcagaacucccugaggccacaagcucugcaccca	chr7:30953482..30953538:-	result_11_09_2017_t_17_53_22seq04_10_S10_L001_R1_001.fastq.csv
chr22_2972	3.6	58 +/- 19%	-	8	8	0	0	yes	-	mmu-miR-339-5p	-	-	ucccuguccuccaggagcuc	aguccugggguggggcccuggagg	aguccugggguggggcccuggagguguccuggaaaaaacgggacaccucccuguccuccaggagcuc	chr22:32744124..32744191:-	result_11_09_2017_t_17_53_22seq04_10_S10_L001_R1_001.fastq.csv
chr3_573	3.1	58 +/- 19%	-	4	2	0	2	yes	-	-	-	-	cagucuugcuuugucacccaugc	cugggugaugcagugagaugcu	cugggugaugcagugagaugcuguccuauuuuuuugagacagucuugcuuugucacccaugc	chr3:47530248..47530310:-	result_11_09_2017_t_17_53_22seq04_10_S10_L001_R1_001.fastq.csv
chr21_2887	1.9	44 +/- 17%	-	5	5	0	0	yes	-	mmu-miR-343	-	-	ucucccuuccugcccuggcc	ugagggaagagggaagggaagg	ugagggaagagggaagggaaggacacauugaacgaucccaguggcuugucucauggugaccucucccuuccugcccuggcc	chr21:43741396..43741477:+	result_11_09_2017_t_17_53_22seq04_10_S10_L001_R1_001.fastq.csv
chr7_1054	1.7	44 +/- 17%	-	12	12	0	0	no	-	mmu-miR-3547-3p	-	-	ugagcaccccaggaccugcgcu	cguaggccuuaggucucagg	cguaggccuuaggucucaggggagcagcacgccugagcaccccaggaccugcgcu	chr7:100240316..100240371:-	result_11_09_2017_t_17_53_22seq04_10_S10_L001_R1_001.fastq.csv
chr22_2931	1.5	44 +/- 17%	-	72	72	0	0	yes	-	-	-	-	gaugccugggaguugcgaucug	ggucgcccucaaggugaccc	ggucgcccucaaggugacccgccuacuuugcgggaugccugggaguugcgaucug	chr22:43011340..43011395:+	result_11_09_2017_t_17_53_22seq04_10_S10_L001_R1_001.fastq.csv
chr19_2579	1.5	44 +/- 17%	-	18	18	0	0	yes	-	-	-	-	cuuccccacccucuccugca	ggggagaggaggggaccaggg	ggggagaggaggggaccagggcugugaauuaccuucccuuccccacccucuccugca	chr19:13063444..13063501:+	result_11_09_2017_t_17_53_22seq04_10_S10_L001_R1_001.fastq.csv
chr6_860	1	44 +/- 17%	-	2	1	0	1	yes	-	-	-	-	ugauggccucuccuggcagca	gaagccagaagcaugccagucaga	ugauggccucuccuggcagcagaguguuugcaaauccccugaagccagaagcaugccagucaga	chr6:157914486..157914550:+	result_11_09_2017_t_17_53_22seq04_10_S10_L001_R1_001.fastq.csv
chr5_705	0.6	43 +/- 11%	-	1	1	0	0	yes	-	mmu-miR-1952	-	-	ucuccacccgcucccagucccggc	cggggguggucgcgggcggcgggg	cggggguggucgcgggcggcggggaggucucgcuucccuccucuccacccgcucccagucccggc	chr5:81267691..81267756:+	result_11_09_2017_t_17_53_22seq04_10_S10_L001_R1_001.fastq.csv
chr12_1794	0.5	43 +/- 11%	-	1	1	0	0	yes	-	mmu-miR-370-5p	-	-	uaggucacuggggucagagcc	cucugacgccaguguccuaug	cucugacgccaguguccuauguucauagcauaggucacuggggucagagcc	chr12:108141102..108141153:-	result_11_09_2017_t_17_53_22seq04_10_S10_L001_R1_001.fastq.csv
chr22_2928	0.5	43 +/- 11%	-	1	1	0	0	yes	-	ptr-miR-935	-	-	ucaguuacucucccugguacu	ugccagagagagugacugagg	ucaguuacucucccugguacuuggaggucccagugccagagagagugacugagg	chr22:39810417..39810471:+	result_11_09_2017_t_17_53_22seq04_10_S10_L001_R1_001.fastq.csv
chr17_2403	0.5	43 +/- 11%	-	1	1	0	0	yes	-	mmu-miR-7056-5p	-	-	cguggaggccgcggcugagg	ucgccgccgccucugcugc	cguggaggccgcggcugaggcccgccgccggcccaugggggccucgccgccgccucugcugc	chr17:38278620..38278682:-	result_11_09_2017_t_17_53_22seq04_10_S10_L001_R1_001.fastq.csv
chr17_2294	0.4	43 +/- 11%	-	1	1	0	0	yes	-	mmu-miR-7051-3p	-	-	cgagccaccgugccugggcccu	ggccgggugugguggcucacg	cgagccaccgugccugggcccuugaauuuaaagcacauuuucuggccgggugugguggcucacg	chr17:40796676..40796740:+	result_11_09_2017_t_17_53_22seq04_10_S10_L001_R1_001.fastq.csv
chr11_1510	0.4	43 +/- 11%	-	1	1	0	0	yes	-	mmu-miR-149-5p	-	-	gcuggcucugggccucagaca	ucugagcucagggccuggccc	gcuggcucugggccucagacacucuggaaucgccaaggucugagcucagggccuggccc	chr11:65326502..65326561:+	result_11_09_2017_t_17_53_22seq04_10_S10_L001_R1_001.fastq.csv
chr1_146	0.4	43 +/- 11%	-	1	1	0	0	yes	-	ptr-miR-6132	-	-	cgcagggccugccgcagcug	gcugcgggagcuugcgcgcgcc	gcugcgggagcuugcgcgcgccggggccuggccuggcgcagggccugccgcagcug	chr1:3712809..3712865:-	result_11_09_2017_t_17_53_22seq04_10_S10_L001_R1_001.fastq.csv
chr2_404	0.4	43 +/- 11%	-	2	2	0	0	yes	-	mmu-miR-6896-3p	-	-	uuucucucccccaucaccccgu	gaggguggggguggggggaaaga	gaggguggggguggggggaaagaacgguuaggcagaauucccuuucucucccccaucaccccgu	chr2:60777487..60777551:-	result_11_09_2017_t_17_53_22seq04_10_S10_L001_R1_001.fastq.csv
chr9_1237	0.3	43 +/- 11%	-	1	1	0	0	yes	-	mmu-miR-682	-	-	uugcagucgcugugccaggaca	uccuggcacagggguuguaaua	uccuggcacagggguuguaauaccguugggaauugcccaugauauugcagucgcugugccaggaca	chr9:100276987..100277053:+	result_11_09_2017_t_17_53_22seq04_10_S10_L001_R1_001.fastq.csv
chr12_1747	0.2	43 +/- 11%	-	1	1	0	0	yes	-	ptr-miR-3192	-	-	ucugggaggaaggcagacaga	ugcccuccuuccccuccccaacc	ucugggaggaaggcagacagagcucauggucuguggcugcucugcccuccuuccccuccccaacc	chr12:2027599..2027664:-	result_11_09_2017_t_17_53_22seq04_10_S10_L001_R1_001.fastq.csv
chr19_2760	0.2	43 +/- 11%	-	1	1	0	0	yes	-	mmu-miR-874-3p	-	-	augcccuggccuguccccgcagg	ugugggggcaggaggggcguca	ugugggggcaggaggggcgucacugugcacagccuagaugcccuggccuguccccgcagg	chr19:50357847..50357907:-	result_11_09_2017_t_17_53_22seq04_10_S10_L001_R1_001.fastq.csv
chr17_2448	0.2	43 +/- 11%	-	1	1	0	0	yes	-	mmu-miR-331-3p	-	-	gccccugggcuguuacuguuc	acaguaacagcccgggacagccu	acaguaacagcccgggacagccuuucccaaaauaaaggccccugggcuguuacuguuc	chr17:46199547..46199605:-	result_11_09_2017_t_17_53_22seq04_10_S10_L001_R1_001.fastq.csv
chr5_694	0.1	43 +/- 11%	-	1	1	0	0	yes	-	mmu-miR-5104	-	-	augugcuacccugcuuggcu	ucaaggcagacgcgguggcucacgc	augugcuacccugcuuggcuuguuuuaaaaaugcauuucaaggcagacgcgguggcucacgc	chr5:70918611..70918673:+	result_11_09_2017_t_17_53_22seq04_10_S10_L001_R1_001.fastq.csv
chr17_2320	0.1	43 +/- 11%	-	1	1	0	0	yes	-	mmu-miR-149-3p	-	-	cagggaggcagcugcuggggcu	ccugagcagcucccucccccca	cagggaggcagcugcuggggcuccccugagcagcucccucccccca	chr17:60766165..60766211:+	result_11_09_2017_t_17_53_22seq04_10_S10_L001_R1_001.fastq.csv
chr16_2131	0.1	43 +/- 11%	-	1	1	0	0	yes	-	mmu-miR-8103	-	-	ccuccuguccugucccccugccca	ggugggggaccccaggagacu	ggugggggaccccaggagacucaagccucugaagccuccuguccugucccccugccca	chr16:31123376..31123434:+	result_11_09_2017_t_17_53_22seq04_10_S10_L001_R1_001.fastq.csv
chrX_3114	0.1	43 +/- 11%	-	1	1	0	0	yes	-	mmu-miR-345-5p	-	-	ccugacccugccgugccuca	aggugcgggggggucugggc	aggugcgggggggucugggccagccucccugacccugccgugccuca	chrX:153055280..153055327:-	result_11_09_2017_t_17_53_22seq04_10_S10_L001_R1_001.fastq.csv
chr20_2835	0.1	43 +/- 11%	-	1	1	0	0	yes	-	mmu-miR-335-5p	-	-	acaagagcagccuguggcau	gccuugggcugcuccucauggugg	acaagagcagccuguggcaucuuugccuugggcugcuccucauggugg	chr20:30252876..30252924:-	result_11_09_2017_t_17_53_22seq04_10_S10_L001_R1_001.fastq.csv
chr19_2591	0	43 +/- 11%	-	1	1	0	0	yes	-	mmu-miR-1950	-	-	ucugcaucagccgccccguucaga	ggggcggggaggcgggcaaggagggg	ggggcggggaggcgggcaaggaggggcagaaaguuccggaagccucugcaucagccgccccguucaga	chr19:17958900..17958968:+	result_11_09_2017_t_17_53_22seq04_10_S10_L001_R1_001.fastq.csv
chr8_1093	0	43 +/- 11%	-	1	1	0	0	yes	-	mmu-miR-146a-5p	-	-	ugagaacugcucccagccca	gccugggguguucucauc	gccugggguguucucaucccaaggaugagaacugcucccagccca	chr8:21914842..21914887:+	result_11_09_2017_t_17_53_22seq04_10_S10_L001_R1_001.fastq.csv
chr1_125	0	43 +/- 11%	-	1	1	0	0	yes	-	mmu-miR-6958-3p	-	-	ucagcugccaucuggaucugc	ggaccagcuggcgcacagauc	ggaccagcuggcgcacagaucacagagcccugcagugaucagcugccaucuggaucugc	chr1:236081566..236081625:+	result_11_09_2017_t_17_53_22seq04_10_S10_L001_R1_001.fastq.csv
chr1_149	0	43 +/- 11%	-	1	1	0	0	yes	-	mmu-miR-484	-	-	ucaggcuccguccccucccu	guuggggacagagcccuggg	ucaggcuccguccccucccuccucggcauaguucacccugucccaguccucggaguuggggacagagcccuggg	chr1:11586568..11586642:-	result_11_09_2017_t_17_53_22seq04_10_S10_L001_R1_001.fastq.csv
chr9_1199	0	43 +/- 11%	-	1	1	0	0	yes	-	mmu-miR-6977-5p	-	-	uugaggcggugucugcggcagc	cggcgcagacauggccucuucc	cggcgcagacauggccucuuccuaucuuugaggcggugucugcggcagc	chr9:6413216..6413265:+	result_11_09_2017_t_17_53_22seq04_10_S10_L001_R1_001.fastq.csv
chr19_2736	0	43 +/- 11%	-	1	1	0	0	yes	-	mmu-miR-3098-3p	-	-	uucugcugagcacugggccugu	ugacccaguguugggcagaacu	ugacccaguguugggcagaacuguggagccccaauuucugcugagcacugggccugu	chr19:30096133..30096190:-	result_11_09_2017_t_17_53_22seq04_10_S10_L001_R1_001.fastq.csv
chr8_1132	0	43 +/- 11%	-	1	1	0	0	yes	-	mmu-miR-3078-3p	-	-	uugcugggaaagggagaagu	uucucccuuucccagaagg	uucucccuuucccagaagggucacuucuuuuucacuugcugggaaagggagaagu	chr8:1703299..1703354:-	result_11_09_2017_t_17_53_22seq04_10_S10_L001_R1_001.fastq.csv
chr19_2541	0	43 +/- 11%	-	1	1	0	0	yes	-	mmu-miR-3080-5p	-	-	agaagcgccggaagcccgaggacg	cccucuggcccuuccugggcaucg	cccucuggcccuuccugggcaucguggcugaggugcuggugcuggucaccaucaucuucaucuacgagaagcgccggaagcccgaggacg	chr19:581492..581582:+	result_11_09_2017_t_17_53_22seq04_10_S10_L001_R1_001.fastq.csv
chr19_2617	0	43 +/- 11%	-	1	1	0	0	yes	-	mmu-miR-6914-3p	-	-	ucuguccaccuugcuucuuc	ggaggugggguggggugaggac	ggaggugggguggggugaggacuuggaagucugaguucuguccaccuugcuucuuc	chr19:48981473..48981529:+	result_11_09_2017_t_17_53_22seq04_10_S10_L001_R1_001.fastq.csv
chr17_1339	4.8	62 +/- 49%	-	84	84	0	0	yes	-	mmu-miR-1946b	-	-	uccgggcaacaaagugagacc	gaucacuugaagccaggagu	gaucacuugaagccaggaguuuaagaccgguccgggcaacaaagugagacc	chr17:26288794..26288845:+	result_11_09_2017_t_18_34_54seq04_11_S11_L001_R1_001.fastq.csv
chr6_518	3.8	43 +/- 39%	rRNA/tRNA	9	9	0	0	yes	-	mmu-miR-5100	-	-	ucgaaucccauccucgucgcu	ugguuaaggcgauggacugcuaau	ugguuaaggcgauggacugcuaauccauugugcucugcacgcguggguucgaaucccauccucgucgcu	chr6:26305715..26305784:-	result_11_09_2017_t_18_34_54seq04_11_S11_L001_R1_001.fastq.csv
chr22_1721	1.5	29 +/- 30%	-	65	65	0	0	yes	-	-	-	-	gaugccugggaguugcgaucug	ggucgcccucaaggugaccc	ggucgcccucaaggugacccgccuacuuugcgggaugccugggaguugcgaucug	chr22:43011340..43011395:+	result_11_09_2017_t_18_34_54seq04_11_S11_L001_R1_001.fastq.csv
chr1_147	1.2	29 +/- 30%	-	10	9	0	1	no	-	mmu-miR-1843a-5p	-	-	uauggaggucucugucuggcu	ucugaucguuccccuccguaca	uauggaggucucugucuggcuuaggacagcuggcuaagucugaucguuccccuccguaca	chr1:175937535..175937595:-	result_11_09_2017_t_18_34_54seq04_11_S11_L001_R1_001.fastq.csv
chr19_1525	0.6	39 +/- 20%	-	10	10	0	0	yes	-	-	-	-	cuuccccacccucuccugcag	ggggagaggaggggaccaggg	ggggagaggaggggaccagggcugugaauuaccuucccuuccccacccucuccugcag	chr19:13063444..13063502:+	result_11_09_2017_t_18_34_54seq04_11_S11_L001_R1_001.fastq.csv
chr16_1310	0.5	39 +/- 20%	-	1	1	0	0	yes	-	mmu-miR-7084-3p	-	-	accucugagccccggacuccg	gaguccgggggcuuggcggugg	gaguccgggggcuuggcgguggugcgaggcucaggggucggcccuggcuccaccucugagccccggacuccg	chr16:67700186..67700258:-	result_11_09_2017_t_18_34_54seq04_11_S11_L001_R1_001.fastq.csv
chr14_1152	0.3	39 +/- 20%	-	1	1	0	0	yes	-	mmu-miR-3080-3p	-	-	uccucgggaccaagacugug	cagucuuggucccagu	cagucuuggucccagucugugacuccacaggcuccucgggaccaagacugug	chr14:91837869..91837921:-	result_11_09_2017_t_18_34_54seq04_11_S11_L001_R1_001.fastq.csv
chr21_1691	0.3	39 +/- 20%	-	2	2	0	0	yes	-	mmu-miR-343	-	-	ucucccuuccugcccuggccu	gugagggaagagggaagggaagg	gugagggaagagggaagggaaggacacauugaacgaucccaguggcuugucucauggugaccucucccuuccugcccuggccu	chr21:43741395..43741478:+	result_11_09_2017_t_18_34_54seq04_11_S11_L001_R1_001.fastq.csv
chr22_1749	0.3	39 +/- 20%	-	1	1	0	0	yes	-	ptr-miR-4446	-	-	cagggcugaguguuuguggug	ccacaaacacucagcccuauu	cagggcugaguguuuguggugccuguugacggagcaccacaaacacucagcccuauu	chr22:37384693..37384750:-	result_11_09_2017_t_18_34_54seq04_11_S11_L001_R1_001.fastq.csv
chr12_1001	0.2	39 +/- 20%	-	1	1	0	0	yes	-	mmu-miR-1982-5p	-	-	cugggaggaaggcagacagag	cugcccuccuuccccuccccaac	cugggaggaaggcagacagagcucauggucuguggcugcucugcccuccuuccccuccccaac	chr12:2027600..2027663:-	result_11_09_2017_t_18_34_54seq04_11_S11_L001_R1_001.fastq.csv
chr2_206	0	39 +/- 20%	-	1	1	0	0	yes	-	mmu-miR-7671-3p	-	-	gagcgggcggaggaggaagu	uucuucucgcugguucuu	gagcgggcggaggaggaagugucauggcgucgggccguggagcuucuucucgcugguucuu	chr2:135676401..135676462:+	result_11_09_2017_t_18_34_54seq04_11_S11_L001_R1_001.fastq.csv
chr10_797	0	39 +/- 20%	-	1	1	0	0	yes	-	mmu-miR-345-5p	-	-	ccugacccugcucuugcucuca	ggagcaucaggaucaagau	ggagcaucaggaucaagaugccugaaggauccugacccugcucuugcucuca	chr10:104139224..104139276:+	result_11_09_2017_t_18_34_54seq04_11_S11_L001_R1_001.fastq.csv
chr17_1359	0	39 +/- 20%	-	2	2	0	0	yes	-	mmu-miR-450a-2-3p	-	-	uuuggggauucuaagaggaag	uaacucuuagaauccccaaagc	uaacucuuagaauccccaaagcauucugugaagugguuuggggauucuaagaggaag	chr17:42344331..42344388:+	result_11_09_2017_t_18_34_54seq04_11_S11_L001_R1_001.fastq.csv
chr22_1744	0	39 +/- 20%	-	1	1	0	0	yes	-	mmu-miR-339-5p	-	-	ucccuguccuccaggagcuc	aguccugggguggggcccuggagg	aguccugggguggggcccuggagguguccuggaaaaaacgggacaccucccuguccuccaggagcuc	chr22:32744124..32744191:-	result_11_09_2017_t_18_34_54seq04_11_S11_L001_R1_001.fastq.csv
chr1_257	9.3	94 +/- 24%	-	26	18	0	8	no	-	mmu-miR-1843a-5p	-	-	uauggaggucucugucuggcu	ucugaucguuccccuccgua	uauggaggucucugucuggcuuaggacagcuggcuaagucugaucguuccccuccgua	chr1:175937537..175937595:-	result_11_09_2017_t_19_05_30seq04_12_S12_L001_R1_001.fastq.csv
chr3_592	5.7	92 +/- 14%	-	2	1	0	1	yes	-	mmu-miR-343	-	-	ccucccuuccugccccucagaga	uacugaggggaugaaggauc	uacugaggggaugaaggaucaggcccuaucagcagcugacuggccucccuuccugccccucagaga	chr3:12994520..12994586:-	result_11_09_2017_t_19_05_30seq04_12_S12_L001_R1_001.fastq.csv
chr7_1125	5.5	92 +/- 14%	-	14	14	0	0	yes	-	mmu-miR-6919-5p	-	-	gaggccacaagcucugcaccca	ggggcagagcuugauguggccugcc	gaggccacaagcucugcacccacuggcaacugaggccugggggggcagagcuugauguggccugcc	chr7:30953438..30953504:-	result_11_09_2017_t_19_05_30seq04_12_S12_L001_R1_001.fastq.csv
chr22_2922	5.5	92 +/- 14%	-	15	15	0	0	yes	-	mmu-miR-339-5p	-	-	ucccuguccuccaggagcuc	aguccugggguggggcccuggagg	aguccugggguggggcccuggagguguccuggaaaaaacgggacaccucccuguccuccaggagcuc	chr22:32744124..32744191:-	result_11_09_2017_t_19_05_30seq04_12_S12_L001_R1_001.fastq.csv
chr7_1126	4.5	82 +/- 16%	-	14	14	0	0	yes	-	mmu-miR-6919-5p	-	-	gaggccacaagcucugcaccca	agugugagcuugacccuacccagcag	agugugagcuugacccuacccagcagaacucccugaggccacaagcucugcaccca	chr7:30953482..30953538:-	result_11_09_2017_t_19_05_30seq04_12_S12_L001_R1_001.fastq.csv
chr22_2895	1.5	35 +/- 26%	-	86	86	0	0	yes	-	-	-	-	gaugccugggaguugcgaucug	ggucgcccucaaggugaccc	ggucgcccucaaggugacccgccuacuuugcgggaugccugggaguugcgaucug	chr22:43011340..43011395:+	result_11_09_2017_t_19_05_30seq04_12_S12_L001_R1_001.fastq.csv
chr6_976	1.4	35 +/- 26%	rRNA/tRNA	19	18	1	0	no	-	mmu-miR-5100	-	-	ucgaaucccauccucgucgcu	ugguuaaggcgauggacugcuaau	ugguuaaggcgauggacugcuaauccauugugcucugcacgcguggguucgaaucccauccucgucgcu	chr6:26305715..26305784:-	result_11_09_2017_t_19_05_30seq04_12_S12_L001_R1_001.fastq.csv
chr17_2277	0.6	35 +/- 16%	-	1	1	0	0	yes	-	mmu-miR-7079-3p	-	-	ugacuucuuauucuuuccugugu	acgggaaagaauaagaagccaua	acgggaaagaauaagaagccauaagaaccaauagcuaugacuucuuauucuuuccugugu	chr17:20166502..20166562:+	result_11_09_2017_t_19_05_30seq04_12_S12_L001_R1_001.fastq.csv
chr8_1215	0.5	35 +/- 16%	-	4	4	0	0	yes	-	mmu-miR-28a-5p	-	-	aaggagcucacagucuauug	auguacuaagcguuggga	auguacuaagcguugggaauguagagacugaccaaaguauggucucuaccuucaaggagcucacagucuauug	chr8:131489318..131489391:+	result_11_09_2017_t_19_05_30seq04_12_S12_L001_R1_001.fastq.csv
chr19_2572	0.5	35 +/- 16%	-	1	1	0	0	yes	-	mmu-miR-339-5p	-	-	ucccugucccccaggccugua	caaggguugggagacagggcca	ucccugucccccaggccuguaccagggucugagcccagcacugguacaaggguugggagacagggcca	chr19:50004050..50004118:+	result_11_09_2017_t_19_05_30seq04_12_S12_L001_R1_001.fastq.csv
chr4_686	0.4	35 +/- 16%	-	1	1	0	0	yes	-	ptr-miR-29a	-	-	cuagcaccgcggccagucug	gacugcgcccggcgcuggcg	cuagcaccgcggccagucugcuccggaaaaaggcggacugcgcccggcgcuggcg	chr4:83351111..83351166:+	result_11_09_2017_t_19_05_30seq04_12_S12_L001_R1_001.fastq.csv
chrY_3074	0.4	35 +/- 16%	-	3	3	0	0	yes	-	mmu-miR-6942-3p	-	-	guaugguugcaaagcugaaacuuaa	gaguggagccugcagcuuaauuugacuc	guaugguugcaaagcugaaacuuaaaggaauugguggaagggcaccaccaggaguggagccugcagcuuaauuugacuc	chrY:10036023..10036102:+	result_11_09_2017_t_19_05_30seq04_12_S12_L001_R1_001.fastq.csv
chr12_1742	0.3	35 +/- 16%	-	1	1	0	0	yes	-	mmu-miR-8114	-	-	ccacccauacugcagcaaaag	uuugcugcaguguggauggua	ccacccauacugcagcaaaagucuugagggucugaacuuuugcugcaguguggauggua	chr12:105394378..105394437:+	result_11_09_2017_t_19_05_30seq04_12_S12_L001_R1_001.fastq.csv
chr21_2833	0.3	35 +/- 16%	-	2	2	0	0	yes	-	mmu-miR-343	-	-	ucucccuuccugcccuggccu	gugagggaagagggaagggaagg	gugagggaagagggaagggaaggacacauugaacgaucccaguggcuugucucauggugaccucucccuuccugcccuggccu	chr21:43741395..43741478:+	result_11_09_2017_t_19_05_30seq04_12_S12_L001_R1_001.fastq.csv
chr14_1962	0.3	35 +/- 16%	-	1	1	0	0	yes	-	mmu-miR-3080-3p	-	-	uccucgggaccaagacugug	cagucuuggucccagu	cagucuuggucccagucugugacuccacaggcuccucgggaccaagacugug	chr14:91837869..91837921:-	result_11_09_2017_t_19_05_30seq04_12_S12_L001_R1_001.fastq.csv
chr20_2737	0.1	35 +/- 16%	-	1	1	0	0	yes	-	mmu-miR-6995-3p	-	-	ugugucccugccagccucugg	agaggcgggcagggaacu	agaggcgggcagggaacugguggggugugucccugccagccucugg	chr20:31230485..31230531:+	result_11_09_2017_t_19_05_30seq04_12_S12_L001_R1_001.fastq.csv
chr4_701	0	35 +/- 16%	-	1	1	0	0	yes	-	mmu-miR-378a-3p	-	-	ucuggacugagaauagauugaga	ucauucugucuauucucaguccagagc	ucauucugucuauucucaguccagagcucguuuaccuagagagcucuggacugagaauagauugaga	chr4:155042585..155042652:+	result_11_09_2017_t_19_05_30seq04_12_S12_L001_R1_001.fastq.csv
chr14_1932	0	35 +/- 16%	-	1	1	0	0	yes	-	mmu-miR-1251-5p	-	-	acucuagccucacuccugggcu	cccaggcuggagggcaguga	cccaggcuggagggcagugaugugaucguagcucacucuagccucacuccugggcu	chr14:31427438..31427494:-	result_11_09_2017_t_19_05_30seq04_12_S12_L001_R1_001.fastq.csv
chr19_2707	0	35 +/- 16%	-	1	1	0	0	yes	-	mmu-miR-5110	-	-	ugaggaggaucugaaggauu	accuccacuuccuccucauc	ugaggaggaucugaaggauuggacucagguucgaaaccuccacuuccuccucauc	chr19:55736854..55736909:-	result_11_09_2017_t_19_05_30seq04_12_S12_L001_R1_001.fastq.csv
chr1_157	0	35 +/- 16%	-	1	1	0	0	yes	-	mmu-miR-484	-	-	ucaggcuccguccccucccu	guuggggacagagcccuggg	ucaggcuccguccccucccuccucggcauaguucacccugucccaguccucggaguuggggacagagcccuggg	chr1:11586568..11586642:-	result_11_09_2017_t_19_05_30seq04_12_S12_L001_R1_001.fastq.csv
chr4_685	0	35 +/- 16%	-	1	1	0	0	yes	-	ptr-miR-29a	-	-	cuagcaccgcggccagucug	gcggccgcugcuaccg	gcggccgcugcuaccgacuagcaccgcggccagucug	chr4:83351094..83351131:+	result_11_09_2017_t_19_05_30seq04_12_S12_L001_R1_001.fastq.csv
chr22_737	1.5	28 +/- 45%	-	14	14	0	0	yes	-	-	-	-	gaugccugggaguugcgaucug	ggucgcccucaaggugaccc	ggucgcccucaaggugacccgccuacuuugcgggaugccugggaguugcgaucug	chr22:43011340..43011395:+	result_11_09_2017_t_19_45_55seq04_13_S13_L001_R1_001.fastq.csv
chr19_694	0	12 +/- 28%	-	1	1	0	0	yes	-	mmu-miR-1904	-	-	uuucugcugagcacugggccu	acccaguguugggcagaacug	acccaguguugggcagaacuguggagccccaauuucugcugagcacugggccu	chr19:30096135..30096188:-	result_11_09_2017_t_19_45_55seq04_13_S13_L001_R1_001.fastq.csv
chr1_245	13.9	95 +/- 22%	-	35	32	0	3	no	-	mmu-miR-1843a-5p	-	-	uauggaggucucugucuggcu	ucugaucguuccccuccgua	uauggaggucucugucuggcuuaggacagcuggcuaagucugaucguuccccuccgua	chr1:175937537..175937595:-	result_11_09_2017_t_20_05_08seq04_14_S14_L001_R1_001.fastq.csv
chr22_2737	8.5	98 +/- 11%	-	14	8	0	6	yes	-	-	-	-	ucacugcaaccucugccuccggu	ugagaggcagagguugcaguggc	ugagaggcagagguugcaguggcacgaucucaggucacugcaaccucugccuccggu	chr22:20012651..20012708:-	result_11_09_2017_t_20_05_08seq04_14_S14_L001_R1_001.fastq.csv
chr17_2271	6.2	98 +/- 8%	-	13	13	0	0	yes	-	mmu-miR-431-5p	-	-	agucuugcucuguugcccagg	guggcgacagagcgagacucu	agucuugcucuguugcccaggcuggagugcaguggcgacagagcgagacucu	chr17:63490147..63490199:-	result_11_09_2017_t_20_05_08seq04_14_S14_L001_R1_001.fastq.csv
chr3_538	3.1	40 +/- 32%	-	4	3	0	1	yes	-	-	-	-	cucccuuccugccccucagag	acugaggggaugaaggaucag	acugaggggaugaaggaucaggcccuaucagcagcugacuggccucccuuccugccccucagag	chr3:12994521..12994585:-	result_11_09_2017_t_20_05_08seq04_14_S14_L001_R1_001.fastq.csv
chr22_2715	1.5	20 +/- 22%	-	108	108	0	0	yes	-	-	-	-	gaugccugggaguugcgaucug	ggucgcccucaaggugaccc	ggucgcccucaaggugacccgccuacuuugcgggaugccugggaguugcgaucug	chr22:43011340..43011395:+	result_11_09_2017_t_20_05_08seq04_14_S14_L001_R1_001.fastq.csv
chr19_2377	1.5	20 +/- 22%	-	19	19	0	0	yes	-	-	-	-	ccuuccccacccucuccugca	ggggagaggaggggaccagggc	ggggagaggaggggaccagggcugugaauuaccuucccuuccccacccucuccugca	chr19:13063444..13063501:+	result_11_09_2017_t_20_05_08seq04_14_S14_L001_R1_001.fastq.csv
chr9_1231	0.8	18 +/- 16%	-	2	2	0	0	yes	-	mmu-miR-682	-	-	uugcagucgcugugccaggaca	uccuggcacagggguuguaaua	uccuggcacagggguuguaauaccguugggaauugcccaugauauugcagucgcugugccaggaca	chr9:100276987..100277053:+	result_11_09_2017_t_20_05_08seq04_14_S14_L001_R1_001.fastq.csv
chr10_1326	0.5	18 +/- 16%	-	1	1	0	0	yes	-	mmu-miR-7679-5p	-	-	uggcuggcugcuccgggcacuggc	ccguguccagaauggccagccaga	uggcuggcugcuccgggcacuggcaggagcaagcuccguguccagaauggccagccaga	chr10:43966685..43966744:+	result_11_09_2017_t_20_05_08seq04_14_S14_L001_R1_001.fastq.csv
chrX_2825	0.5	18 +/- 16%	-	1	1	0	0	yes	-	mmu-miR-6929-5p	-	-	agggaggaucgcuucagccugg	aggcucaagcgauccucccgcc	agggaggaucgcuucagccugggaaguggaggcugcagugagcuaugaucacgccacugcacuucccaggcucaagcgauccucccgcc	chrX:3731595..3731684:-	result_11_09_2017_t_20_05_08seq04_14_S14_L001_R1_001.fastq.csv
chr11_1446	0.4	18 +/- 16%	-	1	1	0	0	yes	-	mmu-miR-149-5p	-	-	gcuggcucugggccucagaca	ucugagcucagggccuggccc	gcuggcucugggccucagacacucuggaaucgccaaggucugagcucagggccuggccc	chr11:65326502..65326561:+	result_11_09_2017_t_20_05_08seq04_14_S14_L001_R1_001.fastq.csv
chr9_1204	0.3	18 +/- 16%	-	1	1	0	0	yes	-	mmu-miR-541-5p	-	-	uagggauuuggaugugaacagu	uguucacauccaaaucccuaga	uagggauuuggaugugaacaguucccccuucaaaaaauguucacauccaaaucccuaga	chr9:27079519..27079578:+	result_11_09_2017_t_20_05_08seq04_14_S14_L001_R1_001.fastq.csv
chr19_2537	0.2	18 +/- 16%	-	1	1	0	0	yes	-	mmu-miR-532-5p	-	-	aaugccuuccccaccagcugc	agcugguggggaggguguccu	aaugccuuccccaccagcugccuuugaccgccagugacccuggcagcugguggggaggguguccu	chr19:45416333..45416398:-	result_11_09_2017_t_20_05_08seq04_14_S14_L001_R1_001.fastq.csv
chr9_1214	0.1	18 +/- 16%	-	1	1	0	0	yes	-	mmu-miR-7235-3p	-	-	ucugacuuccuccuuuucaggu	agauggagguggaagucagaga	ucugacuuccuccuuuucaggucucugacaucuucuagagauggagguggaagucagaga	chr9:88601367..88601427:+	result_11_09_2017_t_20_05_08seq04_14_S14_L001_R1_001.fastq.csv
chr3_550	0	18 +/- 16%	-	1	1	0	0	yes	-	mmu-miR-5110	-	-	agaggaggcagcaugugguc	ccucaugcaguccgcuuucucuuc	ccucaugcaguccgcuuucucuucuaggucagccucuugaagaggaggcagcaugugguc	chr3:46997871..46997931:-	result_11_09_2017_t_20_05_08seq04_14_S14_L001_R1_001.fastq.csv
chr8_1184	0	18 +/- 16%	-	1	1	0	0	yes	-	mmu-miR-7000-3p	-	-	uacccaccugaugccccguccca	gggaggggcaggagggguggaaugg	gggaggggcaggagggguggaaugggcuguuucccuacccaccugaugccccguccca	chr8:145060402..145060460:-	result_11_09_2017_t_20_05_08seq04_14_S14_L001_R1_001.fastq.csv
chr6_850	0	18 +/- 16%	-	1	1	0	0	yes	-	ptr-miR-571	-	-	ggaguuggaccugggacuug	agucccagguccaauccuga	agucccagguccaauccugaguggccaaaagcaggagacccggaguuggaccugggacuug	chr6:10723075..10723136:-	result_11_09_2017_t_20_05_08seq04_14_S14_L001_R1_001.fastq.csv
chr8_1117	0	18 +/- 16%	-	1	1	0	0	yes	-	mmu-miR-3078-5p	-	-	uaaagccugggaaucugcauu	ugcagauuccugggcaucacu	ugcagauuccugggcaucacuccagaccuccuggaaguaaagccugggaaucugcauu	chr8:80617874..80617932:+	result_11_09_2017_t_20_05_08seq04_14_S14_L001_R1_001.fastq.csv
chr19_2394	0	18 +/- 16%	-	1	1	0	0	yes	-	mmu-miR-7218-5p	-	-	ugcagggugaggcagggaggc	cuccucccucaucuugcaga	ugcagggugaggcagggaggcuccagcugagccuccucccucaucuugcaga	chr19:18239158..18239210:+	result_11_09_2017_t_20_05_08seq04_14_S14_L001_R1_001.fastq.csv
chr5_680	0	18 +/- 16%	-	1	1	0	0	yes	-	mmu-miR-3100-5p	-	-	gugggaacugggccuagggcuc	gccugaggcucuauucccgaga	gugggaacugggccuagggcucccucagccugaggcucuauucccgaga	chr5:133269002..133269051:+	result_11_09_2017_t_20_05_08seq04_14_S14_L001_R1_001.fastq.csv
chr22_2009	1.5	17 +/- 20%	-	57	57	0	0	yes	-	-	-	-	gaugccugggaguugcgaucug	ggucgcccucaaggugaccc	ggucgcccucaaggugacccgccuacuuugcgggaugccugggaguugcgaucug	chr22:43011340..43011395:+	result_11_09_2017_t_20_46_57seq04_15_S15_L001_R1_001.fastq.csv
chr5_490	1.4	17 +/- 20%	-	37	37	0	0	yes	-	-	-	-	acccgcgggcgcucuccagu	cgguucgagacccgcgggagc	acccgcgggcgcucuccaguccuuuuaccucucugggcgguucgagacccgcgggagc	chr5:140090932..140090990:+	result_11_09_2017_t_20_46_57seq04_15_S15_L001_R1_001.fastq.csv
chr6_598	1.4	17 +/- 20%	rRNA/tRNA	12	12	0	0	no	-	mmu-miR-5100	-	-	ucgaaucccauccucgucgcu	ugguuaaggcgauggacugcuaau	ugguuaaggcgauggacugcuaauccauugugcucugcacgcguggguucgaaucccauccucgucgcu	chr6:26305715..26305784:-	result_11_09_2017_t_20_46_57seq04_15_S15_L001_R1_001.fastq.csv
chr14_1352	1.4	17 +/- 20%	-	5	5	0	0	yes	-	mmu-miR-7030-3p	-	-	cuugcucugcucucccuuguacu	ugcagaggagacaaagcaagcc	ugcagaggagacaaagcaagccucaucaggcccauugcuugcucugcucucccuuguacu	chr14:96000143..96000203:-	result_11_09_2017_t_20_46_57seq04_15_S15_L001_R1_001.fastq.csv
chr6_577	1.2	17 +/- 20%	rRNA	49	49	0	0	yes	-	-	-	-	ggaauaccaggugcuguaggcu	caggaucggaccuggcugguacuug	caggaucggaccuggcugguacuuggaugggagacuguuugggaauaccaggugcuguaggcu	chr6:134578218..134578281:+	result_11_09_2017_t_20_46_57seq04_15_S15_L001_R1_001.fastq.csv
chr5_480	0.5	33 +/- 17%	-	1	1	0	0	yes	-	mmu-miR-331-3p	-	-	cccccuggccccgucgccccgc	ugggcugcggggucaggggccg	cccccuggccccgucgccccgcccucgccgggcugggcugcggggucaggggccg	chr5:81268059..81268114:+	result_11_09_2017_t_20_46_57seq04_15_S15_L001_R1_001.fastq.csv
chr17_1591	0.5	33 +/- 17%	-	3	3	0	0	yes	-	mmu-miR-450a-2-3p	-	-	uuuggggauucuaagaggaag	uaacucuuagaauccccaaagc	uaacucuuagaauccccaaagcauucugugaagugguuuggggauucuaagaggaag	chr17:42344331..42344388:+	result_11_09_2017_t_20_46_57seq04_15_S15_L001_R1_001.fastq.csv
chr19_1772	0.4	33 +/- 17%	-	1	1	0	0	yes	-	mmu-miR-466n-5p	-	-	gugugugcaccugugucugucu	acagacgcagguacacacag	gugugugcaccugugucugucuguauucguguuguauagacagacgcagguacacacag	chr19:18395492..18395551:+	result_11_09_2017_t_20_46_57seq04_15_S15_L001_R1_001.fastq.csv
chr17_1686	0.2	33 +/- 17%	-	1	1	0	0	yes	-	mmu-miR-331-3p	-	-	gccccugggcuguuacuguuc	acaguaacagcccgggacagccu	acaguaacagcccgggacagccuuucccaaaauaaaggccccugggcuguuacuguuc	chr17:46199547..46199605:-	result_11_09_2017_t_20_46_57seq04_15_S15_L001_R1_001.fastq.csv
chr17_1551	0.2	33 +/- 17%	-	1	1	0	0	yes	-	ptr-miR-3127	-	-	cucagggccugcucccaccccg	gggugggaggggugaugagcc	gggugggaggggugaugagccccuguuaucugaggagcucagggccugcucccaccccg	chr17:1633611..1633670:+	result_11_09_2017_t_20_46_57seq04_15_S15_L001_R1_001.fastq.csv
chr20_1928	0.2	33 +/- 17%	-	2	2	0	0	yes	-	ptr-miR-1184	-	-	ucugcagcccuggagcccccu	gagggaccaggguuuccagaga	gagggaccaggguuuccagagaugcucaccuugucucugcagcccuggagcccccu	chr20:32264472..32264528:-	result_11_09_2017_t_20_46_57seq04_15_S15_L001_R1_001.fastq.csv
chr1_182	0	33 +/- 17%	-	1	1	0	0	yes	-	mmu-miR-6975-3p	-	-	ccucuccuaaccucgcucucgcg	cagagucgagagugggagaagag	cagagucgagagugggagaagagcggagcgugugagcaguacugcggccuccucuccucuccuaaccucgcucucgcg	chr1:182360848..182360926:-	result_11_09_2017_t_20_46_57seq04_15_S15_L001_R1_001.fastq.csv
chr7_709	0	33 +/- 17%	-	8	8	0	0	yes	-	-	-	-	aggccacaagcucugcaccca	ggggcagagcuugauguggccugc	aggccacaagcucugcacccacuggcaacugaggccugggggggcagagcuugauguggccugc	chr7:30953439..30953503:-	result_11_09_2017_t_20_46_57seq04_15_S15_L001_R1_001.fastq.csv
chr22_2030	0	33 +/- 17%	-	1	1	0	0	yes	-	mmu-miR-339-5p	-	-	ucccuguccuccaggagcuc	aguccugggguggggcccuggagg	aguccugggguggggcccuggagguguccuggaaaaaacgggacaccucccuguccuccaggagcuc	chr22:32744124..32744191:-	result_11_09_2017_t_20_46_57seq04_15_S15_L001_R1_001.fastq.csv
chr3_380	0	33 +/- 17%	-	1	1	0	0	yes	-	mmu-miR-343	-	-	ccucccuuccugccccucaga	ugaggggaugaaggaucaggcc	ugaggggaugaaggaucaggcccuaucagcagcugacuggccucccuuccugccccucaga	chr3:12994522..12994583:-	result_11_09_2017_t_20_46_57seq04_15_S15_L001_R1_001.fastq.csv
chr19_1797	0	33 +/- 17%	-	1	1	0	0	yes	-	mmu-miR-6914-3p	-	-	ucuguccaccuugcuucuucagg	gagggaggugggguggggugaggac	gagggaggugggguggggugaggacuuggaagucugaguucuguccaccuugcuucuucagg	chr19:48981470..48981532:+	result_11_09_2017_t_20_46_57seq04_15_S15_L001_R1_001.fastq.csv
chr8_763	0	33 +/- 17%	-	1	1	0	0	yes	-	mmu-miR-3078-5p	-	-	uaaagccugggaaucugcauuu	augcagauuccugggcaucacu	augcagauuccugggcaucacuccagaccuccuggaaguaaagccugggaaucugcauuu	chr8:80617873..80617933:+	result_11_09_2017_t_20_46_57seq04_15_S15_L001_R1_001.fastq.csv
chr13_1278	0	33 +/- 17%	-	1	1	0	0	yes	-	mmu-miR-704	-	-	agacauguuucuugcauacug	guauacaaaaaacaugucugu	guauacaaaaaacaugucuguuuugaaucccuauaaauagacauguuucuugcauacug	chr13:60538558..60538617:-	result_11_09_2017_t_20_46_57seq04_15_S15_L001_R1_001.fastq.csv
chr10_943	0	33 +/- 17%	-	1	1	0	0	yes	-	mmu-miR-345-5p	-	-	ccugacccugcucuugcucu	agcaucaggaucaagau	agcaucaggaucaagaugccugaaggauccugacccugcucuugcucu	chr10:104139226..104139274:+	result_11_09_2017_t_20_46_57seq04_15_S15_L001_R1_001.fastq.csv
chr14_1281	0	33 +/- 17%	-	2	2	0	0	yes	-	mmu-miR-7035-3p	-	-	ucugagcccuguucucccuagg	cugggugggcaguauauucagaua	cugggugggcaguauauucagauauuggaucugagcccuguucucccuagg	chr14:21460200..21460251:+	result_11_09_2017_t_20_46_57seq04_15_S15_L001_R1_001.fastq.csv
chr7_75	0	38 +/- 49%	-	1	1	0	0	yes	-	mmu-miR-6919-5p	-	-	gaggccacaagcucugcacc	ggcagagcuugauguggccugcc	gaggccacaagcucugcacccacuggcaacugaggccugggggggcagagcuugauguggccugcc	chr7:30953438..30953504:-	result_11_09_2017_t_21_22_16seq04_1_S1_L001_R1_001.fastq.csv
chr12_1171	8.8	98 +/- 11%	-	9	8	0	1	yes	-	mmu-miR-191-3p	-	-	acugcacuccagccugggca	ccccggagguugaagcuacaguga	ccccggagguugaagcuacagugagccuugauugugucacugcacuccagccugggca	chr12:51747571..51747629:-	result_11_09_2017_t_21_33_48seq04_2_S2_L001_R1_001.fastq.csv
chr22_1949	8.6	98 +/- 11%	-	14	7	0	7	yes	-	-	-	-	ugagaggcagagguugcagugg	cacugcaaccucugccuccggu	ugagaggcagagguugcaguggcacgaucucaggucacugcaaccucugccuccggu	chr22:20012651..20012708:-	result_11_09_2017_t_21_33_48seq04_2_S2_L001_R1_001.fastq.csv
chr13_1207	5	89 +/- 19%	-	72	72	0	0	yes	-	mmu-miR-1231-5p	-	-	ucugggcaucaaagugagacc	gaucacuugagcccaggag	gaucacuugagcccaggaguucgagaccagucugggcaucaaagugagacc	chr13:35449840..35449891:+	result_11_09_2017_t_21_33_48seq04_2_S2_L001_R1_001.fastq.csv
chr17_1477	4.8	76 +/- 26%	-	73	73	0	0	yes	-	mmu-miR-1946b	-	-	uccgggcaacaaagugagacc	gaucacuugaagccaggagu	gaucacuugaagccaggaguuuaagaccgguccgggcaacaaagugagacc	chr17:26288794..26288845:+	result_11_09_2017_t_21_33_48seq04_2_S2_L001_R1_001.fastq.csv
chr1_161	3.2	53 +/- 31%	-	14	12	0	2	no	-	mmu-miR-1843a-5p	-	-	uauggaggucucugucuggcu	ucugaucguuccccuccguaca	uauggaggucucugucuggcuuaggacagcuggcuaagucugaucguuccccuccguaca	chr1:175937535..175937595:-	result_11_09_2017_t_21_33_48seq04_2_S2_L001_R1_001.fastq.csv
chr22_1954	1.5	41 +/- 21%	-	4	4	0	0	yes	-	mmu-miR-339-5p	-	-	ucccuguccuccaggagcuc	aguccugggguggggcccuggagg	aguccugggguggggcccuggagguguccuggaaaaaacgggacaccucccuguccuccaggagcuc	chr22:32744124..32744191:-	result_11_09_2017_t_21_33_48seq04_2_S2_L001_R1_001.fastq.csv
chr22_1933	1.5	41 +/- 21%	-	92	92	0	0	yes	-	-	-	-	gaugccugggaguugcgaucug	ggucgcccucaaggugaccc	ggucgcccucaaggugacccgccuacuuugcgggaugccugggaguugcgaucug	chr22:43011340..43011395:+	result_11_09_2017_t_21_33_48seq04_2_S2_L001_R1_001.fastq.csv
chr5_478	1.4	41 +/- 21%	-	23	23	0	0	yes	-	-	-	-	acccgcgggcgcucuccagu	cgguucgagacccgcgggagc	acccgcgggcgcucuccaguccuuuuaccucucugggcgguucgagacccgcgggagc	chr5:140090932..140090990:+	result_11_09_2017_t_21_33_48seq04_2_S2_L001_R1_001.fastq.csv
chr22_1960	1.3	41 +/- 21%	-	10	10	0	0	yes	-	-	-	-	uugaggucggacaugguggcu	ccaccacgccuggccuaagagu	ccaccacgccuggccuaagaguguguuucuuaaagguaaagacuugaggucggacaugguggcu	chr22:41352708..41352772:-	result_11_09_2017_t_21_33_48seq04_2_S2_L001_R1_001.fastq.csv
chr7_741	1.1	41 +/- 21%	-	3	3	0	0	yes	-	mmu-miR-6919-5p	-	-	gaggccacaagcucugcaccc	gggcagagcuugauguggccugcc	gaggccacaagcucugcacccacuggcaacugaggccugggggggcagagcuugauguggccugcc	chr7:30953438..30953504:-	result_11_09_2017_t_21_33_48seq04_2_S2_L001_R1_001.fastq.csv
chr12_1196	0.6	39 +/- 14%	-	2	2	0	0	yes	-	mmu-miR-6925-3p	-	-	cccccuuucccugagccugca	caggcucagggaaacugagac	caggcucagggaaacugagacaguggacaagcauugagcccccuuucccugagccugca	chr12:124921988..124922047:-	result_11_09_2017_t_21_33_48seq04_2_S2_L001_R1_001.fastq.csv
chr7_742	0.5	39 +/- 14%	-	3	3	0	0	yes	-	mmu-miR-6919-5p	-	-	gaggccacaagcucugcaccc	gugugagcuugacccuacccagcag	gugugagcuugacccuacccagcagaacucccugaggccacaagcucugcaccc	chr7:30953483..30953537:-	result_11_09_2017_t_21_33_48seq04_2_S2_L001_R1_001.fastq.csv
chr1_194	0.4	39 +/- 14%	-	2	2	0	0	yes	-	mmu-miR-7010-5p	-	-	aggaaaggucuagcagaggc	ccugccuugccuuuccugg	ccugccuugccuuuccuggggaagugccaggaaaggucuagcagaggc	chr1:228366539..228366587:-	result_11_09_2017_t_21_33_48seq04_2_S2_L001_R1_001.fastq.csv
chr11_1050	0.4	39 +/- 14%	-	1	1	0	0	yes	-	mmu-miR-3064-5p	-	-	ucuggcugaggaggaaguggag	caguggcuuccuccacagccaccuc	caguggcuuccuccacagccaccuccggagggaucuggcugaggaggaaguggag	chr11:13484704..13484759:-	result_11_09_2017_t_21_33_48seq04_2_S2_L001_R1_001.fastq.csv
chr3_363	0.4	39 +/- 14%	-	2	2	0	0	yes	-	mmu-miR-6985-5p	-	-	uacugaggggaugaaggaucagg	ucccuuccugccccucagagaa	uacugaggggaugaaggaucaggcccuaucagcagcugacuggccucccuuccugccccucagagaa	chr3:12994519..12994586:-	result_11_09_2017_t_21_33_48seq04_2_S2_L001_R1_001.fastq.csv
chr19_1807	0.4	39 +/- 14%	-	2	2	0	0	yes	-	mmu-miR-5110	-	-	ugaggaggaucugaaggauug	aaaccuccacuuccuccucauc	ugaggaggaucugaaggauuggacucagguucgaaaccuccacuuccuccucauc	chr19:55736854..55736909:-	result_11_09_2017_t_21_33_48seq04_2_S2_L001_R1_001.fastq.csv
chr12_1153	0.2	39 +/- 14%	-	1	1	0	0	yes	-	ptr-miR-3192	-	-	ucugggaggaaggcagacagag	cugcccuccuuccccuccccaacc	ucugggaggaaggcagacagagcucauggucuguggcugcucugcccuccuuccccuccccaacc	chr12:2027599..2027664:-	result_11_09_2017_t_21_33_48seq04_2_S2_L001_R1_001.fastq.csv
chr15_1345	0.1	39 +/- 14%	-	1	1	0	0	yes	-	mmu-miR-5129-5p	-	-	guguggggagcacgugaggcug	gccaagugguccccaccaa	guguggggagcacgugaggcugggucagcuaugagcucagccaagugguccccaccaa	chr15:76486414..76486472:-	result_11_09_2017_t_21_33_48seq04_2_S2_L001_R1_001.fastq.csv
chr15_1313	0	39 +/- 14%	-	1	1	0	0	yes	-	mmu-miR-6990-3p	-	-	ugcccugcucccccucccuuc	agggagggagagcuggcagg	agggagggagagcuggcaggucuugggugcugcccugcucccccucccuuc	chr15:74712952..74713003:+	result_11_09_2017_t_21_33_48seq04_2_S2_L001_R1_001.fastq.csv
chr7_725	0	39 +/- 14%	-	1	1	0	0	yes	-	mmu-miR-7677-3p	-	-	ucggcugugggguccuguggugu	auccaggguccucacugccuguc	ucggcugugggguccugugguguguggggagcugucacauccaggguccucacugccuguc	chr7:5567537..5567598:-	result_11_09_2017_t_21_33_48seq04_2_S2_L001_R1_001.fastq.csv
chr16_1410	0	39 +/- 14%	-	1	1	0	0	yes	-	ptr-miR-324	-	-	ucugcccccuggugcccucagg	uggggaccugggaggcaggga	ucugcccccuggugcccucaggagguggugagcacucuggggaccugggaggcaggga	chr16:88571898..88571956:+	result_11_09_2017_t_21_33_48seq04_2_S2_L001_R1_001.fastq.csv
chr1_166	0	39 +/- 14%	-	1	1	0	0	yes	-	mmu-miR-6975-3p	-	-	ccucuccuaaccucgcucucgcg	cagagucgagagugggagaagag	cagagucgagagugggagaagagcggagcgugugagcaguacugcggccuccucuccucuccuaaccucgcucucgcg	chr1:182360848..182360926:-	result_11_09_2017_t_21_33_48seq04_2_S2_L001_R1_001.fastq.csv
chr19_1750	0	39 +/- 14%	-	1	1	0	0	yes	-	mmu-miR-3620-3p	-	-	uugcucaggcuagaguucagcu	cuggacuccagccugggcaaca	cuggacuccagccugggcaacaaaacaagaccaucucacucuguugcucaggcuagaguucagcu	chr19:12897940..12898005:-	result_11_09_2017_t_21_33_48seq04_2_S2_L001_R1_001.fastq.csv
chr17_1592	0	39 +/- 14%	-	1	1	0	0	yes	-	mmu-miR-6947-3p	-	-	ucagccuccuucccuguccu	gaaguggcuggccuugcuuccg	gaaguggcuggccuugcuuccgguucccugcugaucagccuccuucccuguccu	chr17:43004456..43004510:-	result_11_09_2017_t_21_33_48seq04_2_S2_L001_R1_001.fastq.csv
chr22_997	1.5	28 +/- 36%	-	19	19	0	0	yes	-	-	-	-	gaugccugggaguugcgaucug	ggucgcccucaaggugaccc	ggucgcccucaaggugacccgccuacuuugcgggaugccugggaguugcgaucug	chr22:43011340..43011395:+	result_11_09_2017_t_22_06_19seq04_3_S3_L001_R1_001.fastq.csv
chr11_555	1	28 +/- 36%	-	3	2	1	0	yes	-	mmu-miR-582-3p	-	-	aaaccuguaaucccagcacu	uguugggauuacuggcguaa	uguugggauuacuggcguaagccacagcaucaggccugugguugguuuuuaaaaagaucucuuggccgggugcgguggcucaaaccuguaaucccagcacu	chr11:806844..806945:-	result_11_09_2017_t_22_06_19seq04_3_S3_L001_R1_001.fastq.csv
chr5_222	0.5	29 +/- 24%	-	1	1	0	0	yes	-	mmu-miR-331-3p	-	-	cccccuggccccgucgccccgc	ugggcugcggggucaggggccg	cccccuggccccgucgccccgcccucgccgggcugggcugcggggucaggggccg	chr5:81268059..81268114:+	result_11_09_2017_t_22_06_19seq04_3_S3_L001_R1_001.fastq.csv
chr5_224	0.5	29 +/- 24%	-	10	10	0	0	yes	-	-	-	-	acccgcgggcgcucuccagu	cgguucgagacccgcgggagc	acccgcgggcgcucuccaguccuuuuaccucucugggcgguucgagacccgcgggagc	chr5:140090932..140090990:+	result_11_09_2017_t_22_06_19seq04_3_S3_L001_R1_001.fastq.csv
chr9_443	0.2	29 +/- 24%	-	1	1	0	0	yes	-	mmu-miR-1843b-5p	-	-	auggagguggaagucagagau	cucugacuuccuccuuuucaggucu	cucugacuuccuccuuuucaggucucugacaucuucuagagauggagguggaagucagagau	chr9:88601366..88601428:+	result_11_09_2017_t_22_06_19seq04_3_S3_L001_R1_001.fastq.csv
chr17_819	0	29 +/- 24%	-	1	1	0	0	yes	-	mmu-miR-3087-5p	-	-	uagggcaggaggaaggcaggagg	cugguccuuucaccugcccccag	uagggcaggaggaaggcaggagguggggagugacugggcacugaccacugguccuuucaccugcccccag	chr17:42332664..42332734:-	result_11_09_2017_t_22_06_19seq04_3_S3_L001_R1_001.fastq.csv
chr19_855	0	29 +/- 24%	-	1	1	0	0	yes	-	ptr-miR-626	-	-	ugcugucugaccuuggccuag	gggucuaaggccagacuggagu	gggucuaaggccagacuggaguucaccugcugucugaccuuggccuag	chr19:2048898..2048946:+	result_11_09_2017_t_22_06_19seq04_3_S3_L001_R1_001.fastq.csv
chr2_312	2.3	7 +/- 21%	-	2	1	0	1	yes	-	-	-	-	cggcggcggaggcggcgguggcgg	ccucuccgccaccuccaccgcg	cggcggcggaggcggcgguggcggcagcgguuguuccugccucuccgccaccuccaccgcg	chr2:88355218..88355279:-	result_11_09_2017_t_22_28_39seq04_5_S5_L001_R1_001.fastq.csv
chr17_1655	2.1	7 +/- 21%	-	3	1	0	2	yes	-	-	-	-	aacucuuagaauccccaaag	uuuggggauucuaagaggaagaa	aacucuuagaauccccaaagcauucugugaagugguuuggggauucuaagaggaagaa	chr17:42344332..42344390:+	result_11_09_2017_t_22_28_39seq04_5_S5_L001_R1_001.fastq.csv
chr6_615	1.9	33 +/- 25%	-	2	1	0	1	yes	-	-	-	-	aggugagagcgagacuccgucuc	aggcaggagaauugcaugaaccu	aggcaggagaauugcaugaaccugggagggggagcuugacggcacuccggccuaggugagagcgagacuccgucuc	chr6:16266943..16267019:+	result_11_09_2017_t_22_28_39seq04_5_S5_L001_R1_001.fastq.csv
chr22_2079	1.5	33 +/- 25%	-	55	55	0	0	yes	-	-	-	-	gaugccugggaguugcgaucug	ggucgcccucaaggugaccc	ggucgcccucaaggugacccgccuacuuugcgggaugccugggaguugcgaucug	chr22:43011340..43011395:+	result_11_09_2017_t_22_28_39seq04_5_S5_L001_R1_001.fastq.csv
chr6_658	1.4	33 +/- 25%	rRNA/tRNA	18	18	0	0	no	-	mmu-miR-5100	-	-	ucgaaucccauccucgucgcu	ugguuaaggcgauggacugcuaau	ugguuaaggcgauggacugcuaauccauugugcucugcacgcguggguucgaaucccauccucgucgcu	chr6:26305715..26305784:-	result_11_09_2017_t_22_28_39seq04_5_S5_L001_R1_001.fastq.csv
chr19_1825	1.1	33 +/- 25%	-	11	11	0	0	yes	-	-	-	-	cuuccccacccucuccugcag	ggggagaggaggggaccaggg	ggggagaggaggggaccagggcugugaauuaccuucccuuccccacccucuccugcag	chr19:13063444..13063502:+	result_11_09_2017_t_22_28_39seq04_5_S5_L001_R1_001.fastq.csv
chr20_1985	1	33 +/- 25%	-	1	1	0	0	yes	-	mmu-miR-1982-3p	-	-	ccucacccucauccucacccgc	gggugaggaugagggugcgggu	gggugaggaugagggugcgggugaggacccacccacacccgcacccucacccucauccucacccgc	chr20:61276807..61276873:+	result_11_09_2017_t_22_28_39seq04_5_S5_L001_R1_001.fastq.csv
chr7_767	1	33 +/- 25%	-	3	3	0	0	yes	-	mmu-miR-6919-5p	-	-	gaggccacaagcucugcaccca	ggggcagagcuugauguggccugcc	gaggccacaagcucugcacccacuggcaacugaggccugggggggcagagcuugauguggccugcc	chr7:30953438..30953504:-	result_11_09_2017_t_22_28_39seq04_5_S5_L001_R1_001.fastq.csv
chrY_2224	0.9	28 +/- 19%	-	4	4	0	0	yes	-	mmu-miR-6942-3p	-	-	guaugguugcaaagcugaaacuuaa	gaguggagccugcagcuuaauuugacuc	guaugguugcaaagcugaaacuuaaaggaauugguggaagggcaccaccaggaguggagccugcagcuuaauuugacuc	chrY:10036023..10036102:+	result_11_09_2017_t_22_28_39seq04_5_S5_L001_R1_001.fastq.csv
chr1_192	0.9	28 +/- 19%	-	3	3	0	0	yes	-	mmu-miR-6975-3p	-	-	ccucuccuaaccucgcucucg	agagucgagagugggagaagag	agagucgagagugggagaagagcggagcgugugagcaguacugcggccuccucuccucuccuaaccucgcucucg	chr1:182360850..182360925:-	result_11_09_2017_t_22_28_39seq04_5_S5_L001_R1_001.fastq.csv
chr14_1357	0.5	28 +/- 19%	-	3	3	0	0	yes	-	mmu-miR-7035-3p	-	-	ucugagcccuguucucccuagg	cugggugggcaguauauucagaua	cugggugggcaguauauucagauauuggaucugagcccuguucucccuagg	chr14:21460200..21460251:+	result_11_09_2017_t_22_28_39seq04_5_S5_L001_R1_001.fastq.csv
chr1_105	0.5	28 +/- 19%	-	2	2	0	0	yes	-	mmu-miR-484	-	-	ucaggcuccguccccucccu	guuggggacagagcccuggg	ucaggcuccguccccucccuccucggcauaguucacccugucccaguccucggaguuggggacagagcccuggg	chr1:11586568..11586642:-	result_11_09_2017_t_22_28_39seq04_5_S5_L001_R1_001.fastq.csv
chr12_1300	0.5	28 +/- 19%	-	1	1	0	0	yes	-	mmu-miR-370-5p	-	-	uaggucacuggggucagagcc	cucugacgccaguguccuaug	cucugacgccaguguccuauguucauagcauaggucacuggggucagagcc	chr12:108141102..108141153:-	result_11_09_2017_t_22_28_39seq04_5_S5_L001_R1_001.fastq.csv
chrX_2147	0.5	28 +/- 19%	-	1	1	0	0	yes	-	mmu-miR-6929-5p	-	-	agggaggaucgcuucagccugg	aggcucaagcgauccucccgcc	agggaggaucgcuucagccugggaaguggaggcugcagugagcuaugaucacgccacugcacuucccaggcucaagcgauccucccgcc	chrX:3731595..3731684:-	result_11_09_2017_t_22_28_39seq04_5_S5_L001_R1_001.fastq.csv
chr7_796	0.2	28 +/- 19%	-	1	1	0	0	yes	-	ptr-miR-661	-	-	agccugggcugggacugcugcu	uugccagucggccagccucgggggug	uugccagucggccagccucgggggugcagccugggcugggacugcugcu	chr7:150652662..150652711:-	result_11_09_2017_t_22_28_39seq04_5_S5_L001_R1_001.fastq.csv
chr22_2068	0.2	28 +/- 19%	-	1	1	0	0	yes	-	mmu-miR-8093	-	-	auggggaggcucaggaggcu	ccccugagcucucccccaac	auggggaggcucaggaggcugcgagugagacucagccccugagcucucccccaac	chr22:24573501..24573556:+	result_11_09_2017_t_22_28_39seq04_5_S5_L001_R1_001.fastq.csv
chr7_768	0.1	28 +/- 19%	-	3	3	0	0	yes	-	mmu-miR-6919-5p	-	-	gaggccacaagcucugcaccca	agugugagcuugacccuacccagcag	agugugagcuugacccuacccagcagaacucccugaggccacaagcucugcaccca	chr7:30953482..30953538:-	result_11_09_2017_t_22_28_39seq04_5_S5_L001_R1_001.fastq.csv
chr17_1666	0.1	28 +/- 19%	-	1	1	0	0	yes	-	mmu-miR-6979-5p	-	-	agggaggcagcugcuggggcu	ccugagcagcucccucccccc	agggaggcagcugcuggggcuccccugagcagcucccucccccc	chr17:60766166..60766210:+	result_11_09_2017_t_22_28_39seq04_5_S5_L001_R1_001.fastq.csv
chr3_417	0	28 +/- 19%	-	1	1	0	0	yes	-	mmu-miR-6985-5p	-	-	uacugaggggaugaaggaucagg	ucccuuccugccccucagagaa	uacugaggggaugaaggaucaggcccuaucagcagcugacuggccucccuuccugccccucagagaa	chr3:12994519..12994586:-	result_11_09_2017_t_22_28_39seq04_5_S5_L001_R1_001.fastq.csv
chr1_74	0	28 +/- 19%	-	1	1	0	0	yes	-	mmu-miR-6983-5p	-	-	cuggaagggcaaaagacugcu	cagucuuuugcccuuucagcu	cuggaagggcaaaagacugcuacagcaggauguucagucuucagucuuuugcccuuucagcu	chr1:174366637..174366699:+	result_11_09_2017_t_22_28_39seq04_5_S5_L001_R1_001.fastq.csv
chr1_125	22.6	97 +/- 17%	-	52	50	0	2	no	-	mmu-miR-1843a-5p	-	-	uauggaggucucugucuggcu	ucugaucguuccccuccguacagc	uauggaggucucugucuggcuuaggacagcuggcuaagucugaucguuccccuccguacagc	chr1:175937533..175937595:-	result_11_09_2017_t_23_02_57seq04_6_S6_L001_R1_001.fastq.csv
chr15_1174	4.9	56 +/- 38%	-	16	15	0	1	yes	-	-	-	-	agguagauagaacaggucuugu	agaccuacuuaucuaccaaca	agguagauagaacaggucuuguuugcaaaauaaauucaagaccuacuuaucuaccaaca	chr15:83424761..83424820:+	result_11_09_2017_t_23_02_57seq04_6_S6_L001_R1_001.fastq.csv
chr2_210	2.8	52 +/- 28%	-	3	1	0	2	yes	-	-	-	-	cggcggcggaggcggcgguggcg	cucuccgccaccuccaccgcgg	cggcggcggaggcggcgguggcggcagcgguuguuccugccucuccgccaccuccaccgcgg	chr2:88355217..88355279:-	result_11_09_2017_t_23_02_57seq04_6_S6_L001_R1_001.fastq.csv
chr1_28	2.6	52 +/- 28%	-	2	1	0	1	yes	-	-	-	-	uugagacucugggucagucu	gacugacccagagucucaag	gacugacccagagucucaagcacaauugaaaugugcuugagacucugggucagucu	chr1:95620394..95620450:+	result_11_09_2017_t_23_02_57seq04_6_S6_L001_R1_001.fastq.csv
chr1_102	2.5	52 +/- 28%	-	2	1	0	1	yes	-	-	-	-	uugagacucugggucagucu	gacugacccagagucucaag	gacugacccagagucucaagcacauuucaauugugcuugagacucugggucagucu	chr1:95620393..95620449:-	result_11_09_2017_t_23_02_57seq04_6_S6_L001_R1_001.fastq.csv
chr7_631	2.2	52 +/- 28%	-	7	7	0	0	yes	-	mmu-miR-7677-3p	-	-	ucggcuguguaucucugugcca	ccacaguguggcacagucgugu	ucggcuguguaucucugugccagaagcuuagccacaguguggcacagucgugu	chr7:142157355..142157408:-	result_11_09_2017_t_23_02_57seq04_6_S6_L001_R1_001.fastq.csv
chr7_578	2.2	52 +/- 28%	-	34	34	0	0	yes	-	mmu-miR-15b-5p	-	-	uagcagcacauaaugguuug	caccuugugcacugcugcuccc	caccuugugcacugcugcucccacaccacagugacuagcagcacauaaugguuug	chr7:3549814..3549869:-	result_11_09_2017_t_23_02_57seq04_6_S6_L001_R1_001.fastq.csv
chr22_1728	1.8	59 +/- 20%	-	11	11	0	0	yes	-	-	-	-	uugaggucggacaugguggcu	ccaccacgccuggccuaagagu	ccaccacgccuggccuaagaguguguuucuuaaagguaaagacuugaggucggacaugguggcu	chr22:41352708..41352772:-	result_11_09_2017_t_23_02_57seq04_6_S6_L001_R1_001.fastq.csv
chr22_1729	1.7	59 +/- 20%	-	2	1	0	1	yes	-	-	-	-	gaucccaggucaaggcugcaguga	cacugcgcuccagccugggca	gaucccaggucaaggcugcagugagcuaugacugugccacugcgcuccagccugggca	chr22:41353709..41353767:-	result_11_09_2017_t_23_02_57seq04_6_S6_L001_R1_001.fastq.csv
chr2_233	1.5	59 +/- 20%	-	627	627	0	0	no	-	mmu-miR-762	-	-	agggcugggucgguugggcugg	ggccccgcugccccccccaa	agggcugggucgguugggcugggugcgugccgccgcucgacgaggccccgcugccccccccaa	chr2:133038076..133038139:-	result_11_09_2017_t_23_02_57seq04_6_S6_L001_R1_001.fastq.csv
chr22_1707	1.5	59 +/- 20%	-	46	46	0	0	yes	-	-	-	-	gaugccugggaguugcgaucug	ggucgcccucaaggugaccc	ggucgcccucaaggugacccgccuacuuugcgggaugccugggaguugcgaucug	chr22:43011340..43011395:+	result_11_09_2017_t_23_02_57seq04_6_S6_L001_R1_001.fastq.csv
chr22_1724	1	59 +/- 20%	-	3	3	0	0	yes	-	mmu-miR-339-5p	-	-	ucccuguccuccaggagcuc	aguccugggguggggcccuggagg	aguccugggguggggcccuggagguguccuggaaaaaacgggacaccucccuguccuccaggagcuc	chr22:32744124..32744191:-	result_11_09_2017_t_23_02_57seq04_6_S6_L001_R1_001.fastq.csv
chr9_760	0.5	52 +/- 14%	-	1	1	0	0	yes	-	mmu-miR-24-3p	-	-	uggcucagcuccaauucugcccacg	uggggcuggggcugggccacc	uggcucagcuccaauucugcccacguuggcuuuugggguucaagguggggcuggggcugggccacc	chr9:137246924..137246990:+	result_11_09_2017_t_23_02_57seq04_6_S6_L001_R1_001.fastq.csv
chr12_1034	0.5	52 +/- 14%	-	1	1	0	0	yes	-	mmu-miR-370-5p	-	-	uaggucacuggggucagagcca	gcucugacgccaguguccuaug	gcucugacgccaguguccuauguucauagcauaggucacuggggucagagcca	chr12:108141101..108141154:-	result_11_09_2017_t_23_02_57seq04_6_S6_L001_R1_001.fastq.csv
chr21_1675	0.3	52 +/- 14%	-	2	2	0	0	yes	-	mmu-miR-343	-	-	ucucccuuccugcccuggcc	ugagggaagagggaagggaagg	ugagggaagagggaagggaaggacacauugaacgaucccaguggcuugucucauggugaccucucccuuccugcccuggcc	chr21:43741396..43741477:+	result_11_09_2017_t_23_02_57seq04_6_S6_L001_R1_001.fastq.csv
chr13_1084	0.3	52 +/- 14%	-	1	1	0	0	yes	-	mmu-miR-6927-3p	-	-	acugagcuggggggcagggug	ccgugcccccuggcucuggugc	ccgugcccccuggcucuggugcccacgcagccagcaagcacugagcuggggggcagggug	chr13:50698909..50698969:-	result_11_09_2017_t_23_02_57seq04_6_S6_L001_R1_001.fastq.csv
chr8_699	0.2	52 +/- 14%	-	1	1	0	0	yes	-	mmu-miR-1933-3p	-	-	ccaggaccagcucugcgccc	gaagugguggcccugagg	ccaggaccagcucugcgcccaggcugggucuccccuaguggccugggaagugguggcccugagg	chr8:140751014..140751078:-	result_11_09_2017_t_23_02_57seq04_6_S6_L001_R1_001.fastq.csv
chr15_1203	0.1	52 +/- 14%	-	1	1	0	0	yes	-	mmu-miR-5129-5p	-	-	guguggggagcacgugaggcu	ccaagugguccccaccaa	guguggggagcacgugaggcugggucagcuaugagcucagccaagugguccccaccaa	chr15:76486414..76486472:-	result_11_09_2017_t_23_02_57seq04_6_S6_L001_R1_001.fastq.csv
chr7_591	0	52 +/- 14%	-	8	8	0	0	yes	-	-	-	-	aggccacaagcucugcaccca	ggggcagagcuugauguggccugc	aggccacaagcucugcacccacuggcaacugaggccugggggggcagagcuugauguggccugc	chr7:30953439..30953503:-	result_11_09_2017_t_23_02_57seq04_6_S6_L001_R1_001.fastq.csv
chr19_1606	0	52 +/- 14%	-	1	1	0	0	yes	-	mmu-miR-3098-3p	-	-	uucugcugagcacugggccug	gacccaguguugggcagaacu	gacccaguguugggcagaacuguggagccccaauuucugcugagcacugggccug	chr19:30096134..30096189:-	result_11_09_2017_t_23_02_57seq04_6_S6_L001_R1_001.fastq.csv
chr1_146	0	52 +/- 14%	-	1	1	0	0	yes	-	mmu-miR-7010-5p	-	-	aggaaaggucuagcagaggcu	cccugccuugccuuuccugg	cccugccuugccuuuccuggggaagugccaggaaaggucuagcagaggcu	chr1:228366538..228366588:-	result_11_09_2017_t_23_02_57seq04_6_S6_L001_R1_001.fastq.csv
chr2_234	0	52 +/- 14%	-	627	627	0	0	no	-	mmu-miR-762	-	-	agggcugggucgguugggcugg	aguccucaagccggauccauaacuuc	aguccucaagccggauccauaacuucgggauaaguauuggcuguaagggcugggucgguugggcugg	chr2:133038117..133038184:-	result_11_09_2017_t_23_02_57seq04_6_S6_L001_R1_001.fastq.csv
chr8_653	0	52 +/- 14%	-	1	1	0	0	yes	-	mmu-miR-3078-5p	-	-	uaaagccugggaaucugcau	gcagauuccugggcaucacu	gcagauuccugggcaucacuccagaccuccuggaaguaaagccugggaaucugcau	chr8:80617875..80617931:+	result_11_09_2017_t_23_02_57seq04_6_S6_L001_R1_001.fastq.csv
chr1_245	17.5	88 +/- 33%	-	42	36	0	6	no	-	mmu-miR-1843a-5p	-	-	uauggaggucucugucuggcu	ucugaucguuccccuccgua	uauggaggucucugucuggcuuaggacagcuggcuaagucugaucguuccccuccgua	chr1:175937537..175937595:-	result_11_09_2017_t_23_33_36seq04_7_S7_L001_R1_001.fastq.csv
chr16_2033	6.5	96 +/- 11%	-	3	2	0	1	yes	-	mmu-miR-1231-5p	-	-	ccugggcaacagagugagac	ucacucuuuucguccaggcugga	ccugggcaacagagugagacccugugucuuaaagcaaaaucucacucuuuucguccaggcugga	chr16:23668748..23668812:+	result_11_09_2017_t_23_33_36seq04_7_S7_L001_R1_001.fastq.csv
chr22_2761	6.3	96 +/- 11%	-	9	6	0	3	yes	-	-	-	-	cacugcaaccucugccuccggu	ugagaggcagagguugcagug	ugagaggcagagguugcaguggcacgaucucaggucacugcaaccucugccuccggu	chr22:20012651..20012708:-	result_11_09_2017_t_23_33_36seq04_7_S7_L001_R1_001.fastq.csv
chr3_552	6.2	96 +/- 11%	-	3	2	0	1	yes	-	mmu-miR-343	-	-	ccucccuuccugccccucagag	acugaggggaugaaggaucaggc	acugaggggaugaaggaucaggcccuaucagcagcugacuggccucccuuccugccccucagag	chr3:12994521..12994585:-	result_11_09_2017_t_23_33_36seq04_7_S7_L001_R1_001.fastq.csv
chr6_898	5.2	94 +/- 10%	rRNA/tRNA	14	14	0	0	yes	-	mmu-miR-5100	-	-	ucgaaucccauccucgucgcu	ugguuaaggcgauggacugcuaau	ugguuaaggcgauggacugcuaauccauugugcucugcacgcguggguucgaaucccauccucgucgcu	chr6:26305715..26305784:-	result_11_09_2017_t_23_33_36seq04_7_S7_L001_R1_001.fastq.csv
chr17_2210	5.1	94 +/- 10%	-	2	1	0	1	yes	-	mmu-miR-6944-3p	-	-	uaacucuuagaauccccaaag	uuuggggauucuaagaggaag	uaacucuuagaauccccaaagcauucugugaagugguuuggggauucuaagaggaag	chr17:42344331..42344388:+	result_11_09_2017_t_23_33_36seq04_7_S7_L001_R1_001.fastq.csv
chr22_2778	3.1	54 +/- 25%	-	7	7	0	0	yes	-	mmu-miR-339-5p	-	-	ucccuguccuccaggagcuc	aguccugggguggggcccuggagg	aguccugggguggggcccuggagguguccuggaaaaaacgggacaccucccuguccuccaggagcuc	chr22:32744124..32744191:-	result_11_09_2017_t_23_33_36seq04_7_S7_L001_R1_001.fastq.csv
chr7_1063	1.9	40 +/- 22%	-	13	13	0	0	yes	-	-	-	-	aggccacaagcucugcaccca	ggggcagagcuugauguggccugc	aggccacaagcucugcacccacuggcaacugaggccugggggggcagagcuugauguggccugc	chr7:30953439..30953503:-	result_11_09_2017_t_23_33_36seq04_7_S7_L001_R1_001.fastq.csv
chr22_2741	1.5	40 +/- 22%	-	105	105	0	0	yes	-	-	-	-	gaugccugggaguugcgaucug	ggucgcccucaaggugaccc	ggucgcccucaaggugacccgccuacuuugcgggaugccugggaguugcgaucug	chr22:43011340..43011395:+	result_11_09_2017_t_23_33_36seq04_7_S7_L001_R1_001.fastq.csv
chr2_443	1.4	40 +/- 22%	-	398	398	0	0	no	-	mmu-miR-762	-	-	agggcugggucgguugggcugg	ggccccgcugccccccccaa	agggcugggucgguugggcugggugcgugccgccgcucgacgaggccccgcugccccccccaa	chr2:133038076..133038139:-	result_11_09_2017_t_23_33_36seq04_7_S7_L001_R1_001.fastq.csv
chr1_129	1	40 +/- 22%	-	3	3	0	0	yes	-	mmu-miR-484	-	-	ucaggcuccguccccucccu	guuggggacagagcccuggg	ucaggcuccguccccucccuccucggcauaguucacccugucccaguccucggaguuggggacagagcccuggg	chr1:11586568..11586642:-	result_11_09_2017_t_23_33_36seq04_7_S7_L001_R1_001.fastq.csv
chr7_1064	0.9	45 +/- 13%	-	13	13	0	0	yes	-	-	-	-	aggccacaagcucugcaccca	agugugagcuugacccuac	agugugagcuugacccuacccagcagaacucccugaggccacaagcucugcaccca	chr7:30953482..30953538:-	result_11_09_2017_t_23_33_36seq04_7_S7_L001_R1_001.fastq.csv
chr10_1418	0.8	45 +/- 13%	-	1	1	0	0	yes	-	mmu-miR-7663-5p	-	-	ccugcuugcucagcuaccacu	ugguagcugaucaagaagaaa	ugguagcugaucaagaagaaaggaaaaagccacccuuuccucccugcuugcucagcuaccacu	chr10:69614524..69614587:-	result_11_09_2017_t_23_33_36seq04_7_S7_L001_R1_001.fastq.csv
chr9_1275	0.8	45 +/- 13%	-	2	2	0	0	yes	-	mmu-miR-6516-5p	-	-	auugcagucgcugugccagga	cuggcacagggguuguaauac	cuggcacagggguuguaauaccguugggaauugcccaugauauugcagucgcugugccagga	chr9:100276989..100277051:+	result_11_09_2017_t_23_33_36seq04_7_S7_L001_R1_001.fastq.csv
chr2_416	0.6	45 +/- 13%	-	2	2	0	0	yes	-	mmu-miR-7229-3p	-	-	uacacagauguauggcuucc	aagccauacaucugugugug	uacacagauguauggcuuccugaaagccauacaucugugugug	chr2:102686431..102686474:-	result_11_09_2017_t_23_33_36seq04_7_S7_L001_R1_001.fastq.csv
chr12_1754	0.6	45 +/- 13%	-	2	2	0	0	yes	-	mmu-miR-6925-3p	-	-	cccccuuucccugagccugcau	ccaggcucagggaaacugagac	ccaggcucagggaaacugagacaguggacaagcauugagcccccuuucccugagccugcau	chr12:124921987..124922048:-	result_11_09_2017_t_23_33_36seq04_7_S7_L001_R1_001.fastq.csv
chr14_1807	0.5	45 +/- 13%	-	3	3	0	0	yes	-	mmu-miR-7035-3p	-	-	ucugagcccuguucucccuagg	cugggugggcaguauauucagaua	cugggugggcaguauauucagauauuggaucugagcccuguucucccuagg	chr14:21460200..21460251:+	result_11_09_2017_t_23_33_36seq04_7_S7_L001_R1_001.fastq.csv
chr12_1742	0.5	45 +/- 13%	-	1	1	0	0	yes	-	mmu-miR-370-5p	-	-	uaggucacuggggucagagcca	gcucugacgccaguguccuaug	gcucugacgccaguguccuauguucauagcauaggucacuggggucagagcca	chr12:108141101..108141154:-	result_11_09_2017_t_23_33_36seq04_7_S7_L001_R1_001.fastq.csv
chr3_503	0.4	45 +/- 13%	-	1	1	0	0	yes	-	ptr-miR-139	-	-	agagacgcggcggcggcgacgcc	ugucgucgccgccgcggcucccg	ugucgucgccgccgcggcucccggggcuggauggggggccgaggccagccaguggcacccggaagaaagagacgcggcggcggcgacgcc	chr3:37284778..37284868:+	result_11_09_2017_t_23_33_36seq04_7_S7_L001_R1_001.fastq.csv
chr7_1100	0.4	45 +/- 13%	-	1	1	0	0	yes	-	mmu-miR-3070-5p	-	-	cgccccuggcucccuccuca	gggagggugcugugggguggg	gggagggugcugugggguggggguggaggugguugggugccuggguccucacucccgccccuggcucccuccuca	chr7:100285240..100285315:-	result_11_09_2017_t_23_33_36seq04_7_S7_L001_R1_001.fastq.csv
chr2_415	0.3	45 +/- 13%	-	2	2	0	0	yes	-	mmu-miR-7229-3p	-	-	uacacagauguauggcuucc	aagccauacaucugugugug	uacacagauguauggcuuccugaaagccauacaucugugugug	chr2:102686431..102686474:-	result_11_09_2017_t_23_33_36seq04_7_S7_L001_R1_001.fastq.csv
chr9_1315	0.3	45 +/- 13%	-	1	1	0	0	yes	-	mmu-miR-320-3p	-	-	aaaagcuguccacuguagagu	ucuacaguggucagcuuuuag	aaaagcuguccacuguagaguugcuguauguagcaauguguauccacucuacaguggucagcuuuuag	chr9:32456300..32456368:-	result_11_09_2017_t_23_33_36seq04_7_S7_L001_R1_001.fastq.csv
chr21_2697	0.3	45 +/- 13%	-	2	2	0	0	yes	-	mmu-miR-343	-	-	ucucccuuccugcccuggcc	ugagggaagagggaagggaagg	ugagggaagagggaagggaaggacacauugaacgaucccaguggcuugucucauggugaccucucccuuccugcccuggcc	chr21:43741396..43741477:+	result_11_09_2017_t_23_33_36seq04_7_S7_L001_R1_001.fastq.csv
chr19_2409	0.2	45 +/- 13%	-	1	1	0	0	yes	-	mmu-miR-7032-3p	-	-	cuccucucucucacccuccug	ggaggccggggaugggggcgggcc	ggaggccggggaugggggcgggccugcgguuccaggcuccucucucucacccuccug	chr19:580584..580641:+	result_11_09_2017_t_23_33_36seq04_7_S7_L001_R1_001.fastq.csv
chr17_2336	0.2	45 +/- 13%	-	1	1	0	0	yes	-	mmu-miR-331-3p	-	-	gccccugggcuguuacuguu	caguaacagcccgggacagccu	caguaacagcccgggacagccuuucccaaaauaaaggccccugggcuguuacuguu	chr17:46199548..46199604:-	result_11_09_2017_t_23_33_36seq04_7_S7_L001_R1_001.fastq.csv
chr19_2588	0.1	45 +/- 13%	-	1	1	0	0	yes	-	mmu-miR-1967	-	-	ugaggaucgagccaugggcu	cccauggcccuaucaucagc	cccauggcccuaucaucagcaagauggagguagagcugaggaucgagccaugggcu	chr19:52303197..52303253:-	result_11_09_2017_t_23_33_36seq04_7_S7_L001_R1_001.fastq.csv
chrX_2928	0.1	45 +/- 13%	-	1	1	0	0	yes	-	mmu-miR-345-5p	-	-	ccugacccugccgugccuca	aggugcgggggggucugggc	aggugcgggggggucugggccagccucccugacccugccgugccuca	chrX:153055280..153055327:-	result_11_09_2017_t_23_33_36seq04_7_S7_L001_R1_001.fastq.csv
chr17_2332	0	45 +/- 13%	-	1	1	0	0	yes	-	mmu-miR-6947-3p	-	-	ucagccuccuucccuguccu	gaaguggcuggccuugcuuccg	gaaguggcuggccuugcuuccgguucccugcugaucagccuccuucccuguccu	chr17:43004456..43004510:-	result_11_09_2017_t_23_33_36seq04_7_S7_L001_R1_001.fastq.csv
chr17_2251	0	45 +/- 13%	-	1	1	0	0	yes	-	mmu-miR-7081-3p	-	-	cuccccugaccugccuuuucccgc	ggggggcggggagcagacaggggcc	ggggggcggggagcagacaggggccccccagcacgcgggcuccccugaccugccuuuucccgc	chr17:76130885..76130948:+	result_11_09_2017_t_23_33_36seq04_7_S7_L001_R1_001.fastq.csv
chr1_252	0	45 +/- 13%	-	1	1	0	0	yes	-	mmu-miR-6975-3p	-	-	ccucuccuaaccucgcucucg	agagucgagagugggagaagag	agagucgagagugggagaagagcggagcgugugagcaguacugcggccuccucuccucuccuaaccucgcucucg	chr1:182360850..182360925:-	result_11_09_2017_t_23_33_36seq04_7_S7_L001_R1_001.fastq.csv
chr6_969	0	45 +/- 13%	-	1	1	0	0	yes	-	mmu-miR-188-3p	-	-	uucccacagccuuugaucagcaggc	augccuggucagaggguguggguguc	uucccacagccuuugaucagcaggcaaauggcauuuugugcccugagauaaaugccuggucagaggguguggguguc	chr6:125849811..125849888:-	result_11_09_2017_t_23_33_36seq04_7_S7_L001_R1_001.fastq.csv
chr2_457	0	45 +/- 13%	-	1	1	0	0	yes	-	mmu-miR-7655-5p	-	-	uggcccacuugugucgagcu	cucgacacagguggggcaaa	uggcccacuugugucgagcuuaucucgacacagguggggcaaa	chr2:176866510..176866553:-	result_11_09_2017_t_23_33_36seq04_7_S7_L001_R1_001.fastq.csv
chr10_1053	17	97 +/- 17%	-	48	40	0	8	no	-	-	-	-	ucccacugcuucacuugccu	ggcugguccgagugcaguggugu	ggcugguccgagugcagugguguuuacaacuagcugaucacaaccaguuacugaugucauuguuccuucuccacucccacugcuucacuugccu	chr10:128609375..128609469:+	result_12_09_2017_t_00_14_34seq04_8_S8_L001_R1_001.fastq.csv
chr1_183	2.7	21 +/- 33%	-	13	10	0	3	no	-	mmu-miR-1843a-5p	-	-	uauggaggucucugucuggcu	ucugaucguuccccuccguaca	uauggaggucucugucuggcuuaggacagcuggcuaagucugaucguuccccuccguaca	chr1:175937535..175937595:-	result_12_09_2017_t_00_14_34seq04_8_S8_L001_R1_001.fastq.csv
chr22_2173	1.5	29 +/- 27%	-	56	56	0	0	yes	-	-	-	-	gaugccugggaguugcgaucug	ggucgcccucaaggugaccc	ggucgcccucaaggugacccgccuacuuugcgggaugccugggaguugcgaucug	chr22:43011340..43011395:+	result_12_09_2017_t_00_14_34seq04_8_S8_L001_R1_001.fastq.csv
chr14_1452	1.4	29 +/- 27%	-	5	5	0	0	yes	-	mmu-miR-7030-3p	-	-	cuugcucugcucucccuugu	agaggagacaaagcaagcc	agaggagacaaagcaagccucaucaggcccauugcuugcucugcucucccuugu	chr14:96000146..96000200:-	result_12_09_2017_t_00_14_34seq04_8_S8_L001_R1_001.fastq.csv
chr7_777	1	29 +/- 27%	-	3	3	0	0	yes	-	mmu-miR-6919-5p	-	-	gaggccacaagcucugcaccca	ggggcagagcuugauguggccugcc	gaggccacaagcucugcacccacuggcaacugaggccugggggggcagagcuugauguggccugcc	chr7:30953438..30953504:-	result_12_09_2017_t_00_14_34seq04_8_S8_L001_R1_001.fastq.csv
chr22_2190	0.5	30 +/- 18%	-	2	2	0	0	yes	-	mmu-miR-339-5p	-	-	ucccuguccuccaggagcuca	aaguccugggguggggcccuggagg	aaguccugggguggggcccuggagguguccuggaaaaaacgggacaccucccuguccuccaggagcuca	chr22:32744123..32744192:-	result_12_09_2017_t_00_14_34seq04_8_S8_L001_R1_001.fastq.csv
chr9_945	0.3	30 +/- 18%	-	1	1	0	0	yes	-	mmu-miR-682	-	-	uugcagucgcugugccaggac	ccuggcacagggguuguaaua	ccuggcacagggguuguaauaccguugggaauugcccaugauauugcagucgcugugccaggac	chr9:100276988..100277052:+	result_12_09_2017_t_00_14_34seq04_8_S8_L001_R1_001.fastq.csv
chr21_2145	0.3	30 +/- 18%	-	2	2	0	0	yes	-	mmu-miR-343	-	-	ucucccuuccugcccuggcc	ugagggaagagggaagggaagg	ugagggaagagggaagggaaggacacauugaacgaucccaguggcuugucucauggugaccucucccuuccugcccuggcc	chr21:43741396..43741477:+	result_12_09_2017_t_00_14_34seq04_8_S8_L001_R1_001.fastq.csv
chr7_778	0.1	30 +/- 18%	-	3	3	0	0	yes	-	mmu-miR-6919-5p	-	-	gaggccacaagcucugcaccca	agugugagcuugacccuacccagcag	agugugagcuugacccuacccagcagaacucccugaggccacaagcucugcaccca	chr7:30953482..30953538:-	result_12_09_2017_t_00_14_34seq04_8_S8_L001_R1_001.fastq.csv
chrX_2314	0.1	30 +/- 18%	-	1	1	0	0	yes	-	mmu-miR-345-5p	-	-	ccugacccugccgugccuca	aggugcgggggggucugggc	aggugcgggggggucugggccagccucccugacccugccgugccuca	chrX:153055280..153055327:-	result_12_09_2017_t_00_14_34seq04_8_S8_L001_R1_001.fastq.csv
chr12_1348	0.1	30 +/- 18%	-	1	1	0	0	yes	-	mmu-miR-6925-3p	-	-	cccccuuucccugagccugca	caggcucagggaaacugagac	caggcucagggaaacugagacaguggacaagcauugagcccccuuucccugagccugca	chr12:124921988..124922047:-	result_12_09_2017_t_00_14_34seq04_8_S8_L001_R1_001.fastq.csv
chr15_1477	0	30 +/- 18%	-	1	1	0	0	yes	-	mmu-miR-6990-3p	-	-	ugcccugcucccccucccuuc	agggagggagagcuggcagg	agggagggagagcuggcaggucuugggugcugcccugcucccccucccuuc	chr15:74712952..74713003:+	result_12_09_2017_t_00_14_34seq04_8_S8_L001_R1_001.fastq.csv
chr19_1950	0	30 +/- 18%	-	1	1	0	0	yes	-	mmu-miR-7117-5p	-	-	ccuggggggagcuggaggaggggcu	cacccucucucucucugucucagauc	ccuggggggagcuggaggaggggcugggucugagggggacugaggacccuccacccucucucucucugucucagauc	chr19:36257877..36257954:+	result_12_09_2017_t_00_14_34seq04_8_S8_L001_R1_001.fastq.csv
chr19_2028	0	30 +/- 18%	-	1	1	0	0	yes	-	mmu-miR-3098-3p	-	-	uucugcugagcacugggccugu	ugacccaguguugggcagaacu	ugacccaguguugggcagaacuguggagccccaauuucugcugagcacugggccugu	chr19:30096133..30096190:-	result_12_09_2017_t_00_14_34seq04_8_S8_L001_R1_001.fastq.csv
chr3_409	0	30 +/- 18%	-	1	1	0	0	yes	-	mmu-miR-6985-5p	-	-	uacugaggggaugaaggaucagg	ucccuuccugccccucagagaa	uacugaggggaugaaggaucaggcccuaucagcagcugacuggccucccuuccugccccucagagaa	chr3:12994519..12994586:-	result_12_09_2017_t_00_14_34seq04_8_S8_L001_R1_001.fastq.csv
chr14_1442	0	30 +/- 18%	-	1	1	0	0	yes	-	mmu-miR-7018-3p	-	-	ccacccugcuacgcacucccu	ggagggcggagcagaagugaag	ggagggcggagcagaagugaagcgcgaccggacagcgacuccacccugcuacgcacucccu	chr14:77787739..77787800:-	result_12_09_2017_t_00_14_34seq04_8_S8_L001_R1_001.fastq.csv
chr22_889	1.5	23 +/- 42%	-	18	18	0	0	yes	-	-	-	-	gaugccugggaguugcgaucug	ggucgcccucaaggugaccc	ggucgcccucaaggugacccgccuacuuugcgggaugccugggaguugcgaucug	chr22:43011340..43011395:+	result_12_09_2017_t_00_48_54seq04_9_S9_L001_R1_001.fastq.csv
chrX_939	0.6	17 +/- 24%	-	1	1	0	0	yes	-	mmu-miR-7243-3p	-	-	ucagaacaguggcuggcaugc	augccagccacuguacugagu	ucagaacaguggcuggcaugcacuggcucugagcacucucugcaugccagccacuguacugagu	chrX:134459117..134459181:-	result_12_09_2017_t_00_48_54seq04_9_S9_L001_R1_001.fastq.csv
chr16_673	0.3	17 +/- 24%	-	1	1	0	0	yes	-	mmu-miR-23a-5p	-	-	cggguuccccgggcgggucg	gccucgcugggggaucccgua	gccucgcugggggaucccguagagguuuggcguguggccugcggguuccccgggcgggucg	chr16:29937608..29937669:+	result_12_09_2017_t_00_48_54seq04_9_S9_L001_R1_001.fastq.csv
chr7_345	0.2	17 +/- 24%	-	3	3	0	0	yes	-	mmu-miR-7677-3p	-	-	ucggcuguguaucucugugcc	cacaguguggcacagucgugu	ucggcuguguaucucugugccagaagcuuagccacaguguggcacagucgugu	chr7:142157355..142157408:-	result_12_09_2017_t_00_48_54seq04_9_S9_L001_R1_001.fastq.csv
chr1_193	7.8	94 +/- 24%	-	23	19	0	4	no	-	mmu-miR-1843a-5p	-	-	uauggaggucucugucuggcu	ucugaucguuccccuccgua	uauggaggucucugucuggcuuaggacagcuggcuaagucugaucguuccccuccgua	chr1:175937537..175937595:-	result_12_09_2017_t_01_10_33seq05_10_S10_L001_R1_001.fastq.csv
chr22_2028	2.6	19 +/- 33%	-	6	6	0	0	yes	-	mmu-miR-339-5p	-	-	ucccuguccuccaggagcuca	aaguccugggguggggcccuggagg	aaguccugggguggggcccuggagguguccuggaaaaaacgggacaccucccuguccuccaggagcuca	chr22:32744123..32744192:-	result_12_09_2017_t_01_10_33seq05_10_S10_L001_R1_001.fastq.csv
chr22_2013	1.5	29 +/- 30%	-	33	33	0	0	yes	-	-	-	-	gaugccugggaguugcgaucug	ggucgcccucaaggugaccc	ggucgcccucaaggugacccgccuacuuugcgggaugccugggaguugcgaucug	chr22:43011340..43011395:+	result_12_09_2017_t_01_10_33seq05_10_S10_L001_R1_001.fastq.csv
chr6_662	1.4	29 +/- 30%	rRNA/tRNA	24	24	0	0	no	-	mmu-miR-5100	-	-	ucgaaucccauccucgucgcu	ugguuaaggcgauggacugcuaau	ugguuaaggcgauggacugcuaauccauugugcucugcacgcguggguucgaaucccauccucgucgcu	chr6:26305715..26305784:-	result_12_09_2017_t_01_10_33seq05_10_S10_L001_R1_001.fastq.csv
chrX_2083	1	29 +/- 30%	-	2	2	0	0	yes	-	mmu-miR-6929-5p	-	-	agggaggaucgcuucagccugg	aggcucaagcgauccucccgcc	agggaggaucgcuucagccugggaaguggaggcugcagugagcuaugaucacgccacugcacuucccaggcucaagcgauccucccgcc	chrX:3731595..3731684:-	result_12_09_2017_t_01_10_33seq05_10_S10_L001_R1_001.fastq.csv
chr6_646	0.6	34 +/- 18%	-	1	1	0	0	yes	-	mmu-miR-3105-5p	-	-	ugagcaagugaaguauguggua	ccacauacuucacuugcucagu	ugagcaagugaaguaugugguagcagugaaguaucuaccacauacuucacuugcucagu	chr6:120144253..120144312:+	result_12_09_2017_t_01_10_33seq05_10_S10_L001_R1_001.fastq.csv
chr6_691	0.5	34 +/- 18%	-	1	1	0	0	yes	-	mmu-miR-3105-5p	-	-	ugagcaagugaaguauguggua	ccacauacuucacuugcucaau	ugagcaagugaaguaugugguagauacuucacugcuaccacauacuucacuugcucaau	chr6:120144251..120144310:-	result_12_09_2017_t_01_10_33seq05_10_S10_L001_R1_001.fastq.csv
chr17_1662	0.5	34 +/- 18%	-	2	2	0	0	yes	-	mmu-miR-6947-3p	-	-	ucagccuccuucccuguccu	gaaguggcuggccuugcuuccg	gaaguggcuggccuugcuuccgguucccugcugaucagccuccuucccuguccu	chr17:43004456..43004510:-	result_12_09_2017_t_01_10_33seq05_10_S10_L001_R1_001.fastq.csv
chr22_2004	0.5	34 +/- 18%	-	1	1	0	0	yes	-	ptr-miR-4446	-	-	uagggcugaguguuuguggug	ccacaaacacucagcccuguu	uagggcugaguguuuguggugcuccgucaacaggcaccacaaacacucagcccuguu	chr22:37384695..37384752:+	result_12_09_2017_t_01_10_33seq05_10_S10_L001_R1_001.fastq.csv
chr19_1881	0.4	34 +/- 18%	-	2	2	0	0	yes	-	mmu-miR-5110	-	-	ugaggaggaucugaaggauug	aaaccuccacuuccuccucauc	ugaggaggaucugaaggauuggacucagguucgaaaccuccacuuccuccucauc	chr19:55736854..55736909:-	result_12_09_2017_t_01_10_33seq05_10_S10_L001_R1_001.fastq.csv
chr9_939	0.3	34 +/- 18%	-	1	1	0	0	yes	-	mmu-miR-320-3p	-	-	aaaagcuguccacuguagag	cuacaguggucagcuuuuag	aaaagcuguccacuguagaguugcuguauguagcaauguguauccacucuacaguggucagcuuuuag	chr9:32456300..32456368:-	result_12_09_2017_t_01_10_33seq05_10_S10_L001_R1_001.fastq.csv
chr1_221	0.3	34 +/- 18%	-	1	1	0	0	yes	-	mmu-miR-377-5p	-	-	ugagguugaguucgucaggguuc	augcugaccaacucaaccucaaa	ugagguugaguucgucaggguuccgacccaaugcugaccaacucaaccucaaa	chr1:229689428..229689481:-	result_12_09_2017_t_01_10_33seq05_10_S10_L001_R1_001.fastq.csv
chr13_1274	0.1	34 +/- 18%	-	1	1	0	0	yes	-	mmu-miR-7672-3p	-	-	ccggcugcggcucccaccuugg	ucgguggcggccgcggccucuc	ccggcugcggcucccaccuuggcgccagccucgguggcggccgcggccucuc	chr13:37393569..37393621:+	result_12_09_2017_t_01_10_33seq05_10_S10_L001_R1_001.fastq.csv
chr2_337	0	34 +/- 18%	-	1	1	0	0	yes	-	mmu-miR-361-3p	-	-	ucccccagcccccucuccacc	ugggugggggaugggaaucc	ucccccagcccccucuccaccagcagccccauccucagugcugacagguaagccgggaaggggcagugggugggggaugggaaucc	chr2:218686423..218686509:-	result_12_09_2017_t_01_10_33seq05_10_S10_L001_R1_001.fastq.csv
chr19_1827	0	34 +/- 18%	-	1	1	0	0	yes	-	mmu-miR-6938-5p	-	-	guggagcuggaccaggagagga	cacucccuccugcccaccc	guggagcuggaccaggagaggaguaaccaagacucacucccuccugcccaccc	chr19:6735720..6735773:-	result_12_09_2017_t_01_10_33seq05_10_S10_L001_R1_001.fastq.csv
chr14_1295	0	34 +/- 18%	-	2	2	0	0	yes	-	mmu-miR-7035-3p	-	-	ucugagcccuguucucccuagg	cugggugggcaguauauucagaua	cugggugggcaguauauucagauauuggaucugagcccuguucucccuagg	chr14:21460200..21460251:+	result_12_09_2017_t_01_10_33seq05_10_S10_L001_R1_001.fastq.csv
chr1_107	0	34 +/- 18%	-	1	1	0	0	yes	-	mmu-miR-484	-	-	ucaggcuccguccccucccu	guuggggacagagcccuggg	ucaggcuccguccccucccuccucggcauaguucacccugucccaguccucggaguuggggacagagcccuggg	chr1:11586568..11586642:-	result_12_09_2017_t_01_10_33seq05_10_S10_L001_R1_001.fastq.csv
chr1_167	6.8	94 +/- 24%	-	21	12	0	9	no	-	mmu-miR-1843a-5p	-	-	uauggaggucucugucuggcu	ucugaucguuccccuccgua	uauggaggucucugucuggcuuaggacagcuggcuaagucugaucguuccccuccgua	chr1:175937537..175937595:-	result_12_09_2017_t_01_44_49seq05_11_S11_L001_R1_001.fastq.csv
chr3_345	4.8	72 +/- 26%	-	27	27	0	0	yes	-	mmu-miR-1231-5p	-	-	ucugggcaacaaggugagac	aucacuugagcccaggag	aucacuugagcccaggaguuugagaccagucugggcaacaaggugagac	chr3:4587083..4587132:+	result_12_09_2017_t_01_44_49seq05_11_S11_L001_R1_001.fastq.csv
chr17_1717	4.8	72 +/- 26%	-	96	96	0	0	yes	-	mmu-miR-1946b	-	-	uccgggcaacaaagugagacc	gaucacuugaagccaggagu	gaucacuugaagccaggaguuuaagaccgguccgggcaacaaagugagacc	chr17:26288794..26288845:+	result_12_09_2017_t_01_44_49seq05_11_S11_L001_R1_001.fastq.csv
chr7_773	3.1	30 +/- 30%	-	7	7	0	0	yes	-	mmu-miR-6919-5p	-	-	gaggccacaagcucugcaccca	ggggcagagcuugauguggccugcc	gaggccacaagcucugcacccacuggcaacugaggccugggggggcagagcuugauguggccugcc	chr7:30953438..30953504:-	result_12_09_2017_t_01_44_49seq05_11_S11_L001_R1_001.fastq.csv
chr2_282	2.8	25 +/- 27%	-	3	2	0	1	yes	-	-	-	-	cucuccgccaccuccaccgcgg	ggcggcggaggcggcgguggcggc	ggcggcggaggcggcgguggcggcagcgguuguuccugccucuccgccaccuccaccgcgg	chr2:88355217..88355278:-	result_12_09_2017_t_01_44_49seq05_11_S11_L001_R1_001.fastq.csv
chr22_2128	1.6	42 +/- 20%	-	2	1	0	1	yes	-	-	-	-	ugguccaacgacaggaguag	cccuccucuccuguggccacaga	ugguccaacgacaggaguaggcuuguauuuaaaagcggccccuccucuccuguggccacaga	chr22:20052702..20052764:+	result_12_09_2017_t_01_44_49seq05_11_S11_L001_R1_001.fastq.csv
chr22_2141	1.5	42 +/- 20%	-	40	40	0	0	yes	-	-	-	-	gaugccugggaguugcgaucug	ggucgcccucaaggugaccc	ggucgcccucaaggugacccgccuacuuugcgggaugccugggaguugcgaucug	chr22:43011340..43011395:+	result_12_09_2017_t_01_44_49seq05_11_S11_L001_R1_001.fastq.csv
chr6_664	1.4	42 +/- 20%	rRNA/tRNA	38	38	0	0	no	-	mmu-miR-5100	-	-	ucgaaucccauccucgucgcu	ugguuaaggcgauggacugcuaau	ugguuaaggcgauggacugcuaauccauugugcucugcacgcguggguucgaaucccauccucgucgcu	chr6:26305715..26305784:-	result_12_09_2017_t_01_44_49seq05_11_S11_L001_R1_001.fastq.csv
chr2_255	1.1	42 +/- 20%	-	8	7	0	1	no	-	-	-	-	ggaauaccaggugcuguaggc	cucaagccuguaaucccagca	ggaauaccaggugcuguaggccaggcacgguggcucaagccuguaaucccagca	chr2:11701754..11701808:-	result_12_09_2017_t_01_44_49seq05_11_S11_L001_R1_001.fastq.csv
chr19_1917	1.1	42 +/- 20%	-	11	11	0	0	yes	-	-	-	-	cuuccccacccucuccugcagc	uggggagaggaggggaccaggg	uggggagaggaggggaccagggcugugaauuaccuucccuuccccacccucuccugcagc	chr19:13063443..13063503:+	result_12_09_2017_t_01_44_49seq05_11_S11_L001_R1_001.fastq.csv
chr22_2160	1	42 +/- 20%	-	3	3	0	0	yes	-	mmu-miR-339-5p	-	-	ucccuguccuccaggagcuc	aguccugggguggggcccuggagg	aguccugggguggggcccuggagguguccuggaaaaaacgggacaccucccuguccuccaggagcuc	chr22:32744124..32744191:-	result_12_09_2017_t_01_44_49seq05_11_S11_L001_R1_001.fastq.csv
chr12_1311	0.9	48 +/- 12%	-	2	2	0	0	yes	-	mmu-miR-7011-3p	-	-	ucugcuuccagugugacaucg	augccauauuggaagcaaggc	ucugcuuccagugugacaucgacaggaauauugaugccauauuggaagcaaggc	chr12:121312441..121312495:-	result_12_09_2017_t_01_44_49seq05_11_S11_L001_R1_001.fastq.csv
chr17_1756	0.8	48 +/- 12%	-	3	2	0	1	yes	-	mmu-miR-219a-1-3p	-	-	agaguugcugccgcugcugu	gaagcagcgccugucgcaacucgcc	agaguugcugccgcugcuguccucacacccgcucgugggaagcagcgccugucgcaacucgcc	chr17:76136834..76136897:+	result_12_09_2017_t_01_44_49seq05_11_S11_L001_R1_001.fastq.csv
chr17_1731	0.5	48 +/- 12%	-	3	3	0	0	yes	-	mmu-miR-450a-2-3p	-	-	uuuggggauucuaagaggaaga	uuaacucuuagaauccccaaagc	uuaacucuuagaauccccaaagcauucugugaagugguuuggggauucuaagaggaaga	chr17:42344330..42344389:+	result_12_09_2017_t_01_44_49seq05_11_S11_L001_R1_001.fastq.csv
chr11_1102	0.5	48 +/- 12%	-	1	1	0	0	yes	-	mmu-miR-6941-5p	-	-	cugggggaggaggaagaggaga	ucccuccccuucccccucc	cugggggaggaggaagaggagauggggaggcaggugagccugaccaagcagccugcucccuuucucccuccccuucccccucc	chr11:65346460..65346543:+	result_12_09_2017_t_01_44_49seq05_11_S11_L001_R1_001.fastq.csv
chr16_1668	0.5	48 +/- 12%	-	1	1	0	0	yes	-	mmu-miR-7084-3p	-	-	accucugagccccggacuccg	gaguccgggggcuuggcggugg	gaguccgggggcuuggcgguggugcgaggcucaggggucggcccuggcuccaccucugagccccggacuccg	chr16:67700186..67700258:-	result_12_09_2017_t_01_44_49seq05_11_S11_L001_R1_001.fastq.csv
chr4_460	0.4	48 +/- 12%	-	1	1	0	0	yes	-	ptr-miR-29a	-	-	cuagcaccgcggccagucug	gacugcgcccggcgcuggcg	cuagcaccgcggccagucugcuccggaaaaaggcggacugcgcccggcgcuggcg	chr4:83351111..83351166:+	result_12_09_2017_t_01_44_49seq05_11_S11_L001_R1_001.fastq.csv
chr9_959	0.3	48 +/- 12%	-	1	1	0	0	yes	-	mmu-miR-320-3p	-	-	aaaagcuguccacuguagag	cuacaguggucagcuuuuag	aaaagcuguccacuguagaguugcuguauguagcaauguguauccacucuacaguggucagcuuuuag	chr9:32456300..32456368:-	result_12_09_2017_t_01_44_49seq05_11_S11_L001_R1_001.fastq.csv
chr21_2119	0.3	48 +/- 12%	-	2	2	0	0	yes	-	mmu-miR-343	-	-	ucucccuuccugcccuggcc	ugagggaagagggaagggaagg	ugagggaagagggaagggaaggacacauugaacgaucccaguggcuugucucauggugaccucucccuuccugcccuggcc	chr21:43741396..43741477:+	result_12_09_2017_t_01_44_49seq05_11_S11_L001_R1_001.fastq.csv
chr16_1628	0.2	48 +/- 12%	-	1	1	0	0	yes	-	ptr-miR-4446	-	-	cagggcuggggugccugggugu	gacuggguaucuggggugccuggg	cagggcuggggugccuggguguuugggcagccggggcuggggugccuggguggccggggcgacuggguaucuggggugccuggg	chr16:88891659..88891743:+	result_12_09_2017_t_01_44_49seq05_11_S11_L001_R1_001.fastq.csv
chr8_889	0.2	48 +/- 12%	-	1	1	0	0	yes	-	mmu-miR-1933-3p	-	-	ccaggaccagcucugcgcccagg	ugggaagugguggcccugagg	ccaggaccagcucugcgcccaggcugggucuccccuaguggccugggaagugguggcccugagg	chr8:140751014..140751078:-	result_12_09_2017_t_01_44_49seq05_11_S11_L001_R1_001.fastq.csv
chr17_1740	0.1	48 +/- 12%	-	1	1	0	0	yes	-	mmu-miR-149-3p	-	-	cagggaggcagcugcuggggcu	ccugagcagcucccucccccca	cagggaggcagcugcuggggcuccccugagcagcucccucccccca	chr17:60766165..60766211:+	result_12_09_2017_t_01_44_49seq05_11_S11_L001_R1_001.fastq.csv
chr15_1523	0.1	48 +/- 12%	-	1	1	0	0	yes	-	mmu-miR-5129-5p	-	-	guguggggagcacgugaggcu	ccaagugguccccaccaa	guguggggagcacgugaggcugggucagcuaugagcucagccaagugguccccaccaa	chr15:76486414..76486472:-	result_12_09_2017_t_01_44_49seq05_11_S11_L001_R1_001.fastq.csv
chr11_1201	0.1	48 +/- 12%	-	1	1	0	0	yes	-	mmu-miR-3473c	-	-	ucucuccaucugugacauucugcu	cggaaaggcagguggggaggaa	ucucuccaucugugacauucugcuuucagggcaugaggaaggcggaaaggcagguggggaggaa	chr11:75230114..75230178:-	result_12_09_2017_t_01_44_49seq05_11_S11_L001_R1_001.fastq.csv
chr16_1627	0.1	48 +/- 12%	-	1	1	0	0	yes	-	ptr-miR-4446	-	-	cagggcuggggugccugggugu	gucuggggcgccugggugucuggg	gucuggggcgccugggugucuggggcuggggugucuggguggccagggcuggggugccugggugu	chr16:88891616..88891681:+	result_12_09_2017_t_01_44_49seq05_11_S11_L001_R1_001.fastq.csv
chr12_1279	0.1	48 +/- 12%	-	1	1	0	0	yes	-	mmu-miR-6919-3p	-	-	ccuccuccguccgccucucagag	cugagggaagggcuggcaggcc	cugagggaagggcuggcaggccguguuuugguggccuccuccguccgccucucagag	chr12:132381085..132381142:+	result_12_09_2017_t_01_44_49seq05_11_S11_L001_R1_001.fastq.csv
chr12_1316	0.1	48 +/- 12%	-	1	1	0	0	yes	-	mmu-miR-6925-3p	-	-	cccccuuucccugagccugca	caggcucagggaaacugagac	caggcucagggaaacugagacaguggacaagcauugagcccccuuucccugagccugca	chr12:124921988..124922047:-	result_12_09_2017_t_01_44_49seq05_11_S11_L001_R1_001.fastq.csv
chr20_2094	0	48 +/- 12%	-	1	1	0	0	yes	-	mmu-miR-181b-1-3p	-	-	cucacugagcucugcccccg	ggggcuugggcggaguggggc	ggggcuugggcggaguggggccgagcuguccagacaguccuguguaggugggucucacugagcucugcccccg	chr20:62192863..62192936:-	result_12_09_2017_t_01_44_49seq05_11_S11_L001_R1_001.fastq.csv
chr14_1373	0	48 +/- 12%	-	2	2	0	0	yes	-	mmu-miR-7035-3p	-	-	ucugagcccuguucucccuagg	cugggugggcaguauauucagaua	cugggugggcaguauauucagauauuggaucugagcccuguucucccuagg	chr14:21460200..21460251:+	result_12_09_2017_t_01_44_49seq05_11_S11_L001_R1_001.fastq.csv
chr4_459	0	48 +/- 12%	-	1	1	0	0	yes	-	ptr-miR-29a	-	-	cuagcaccgcggccagucug	gcggccgcugcuaccg	gcggccgcugcuaccgacuagcaccgcggccagucug	chr4:83351094..83351131:+	result_12_09_2017_t_01_44_49seq05_11_S11_L001_R1_001.fastq.csv
chr1_45	0	48 +/- 12%	-	1	1	0	0	yes	-	mmu-miR-6934-5p	-	-	augguggacacggugguguga	acaccacuguguccaccauua	acaccacuguguccaccauuaaagaauuuccccuuuaaugguggacacggugguguga	chr1:87169016..87169074:+	result_12_09_2017_t_01_44_49seq05_11_S11_L001_R1_001.fastq.csv
chr1_199	7.8	87 +/- 34%	-	23	18	0	5	no	-	mmu-miR-1843a-5p	-	-	uauggaggucucugucuggcu	ucugaucguuccccuccgua	uauggaggucucugucuggcuuaggacagcuggcuaagucugaucguuccccuccgua	chr1:175937537..175937595:-	result_12_09_2017_t_02_19_51seq05_12_S12_L001_R1_001.fastq.csv
chr15_1658	5.4	82 +/- 32%	-	2	1	0	1	yes	-	mmu-miR-191-3p	-	-	acugcacuccagccugggug	cccagagccggaggcugcagugag	cccagagccggaggcugcagugagccgagauugugccacugcacuccagccugggug	chr15:66085881..66085938:+	result_12_09_2017_t_02_19_51seq05_12_S12_L001_R1_001.fastq.csv
chr17_1943	1.6	39 +/- 23%	-	4	4	0	0	yes	-	mmu-miR-7081-3p	-	-	cuccccugaccugccuuuucccg	gggggcggggagcagacaggggcc	gggggcggggagcagacaggggccccccagcacgcgggcuccccugaccugccuuuucccg	chr17:76130886..76130947:+	result_12_09_2017_t_02_19_51seq05_12_S12_L001_R1_001.fastq.csv
chr19_2135	1.5	39 +/- 23%	-	13	13	0	0	yes	-	-	-	-	cuuccccacccucuccugca	ggggagaggaggggaccaggg	ggggagaggaggggaccagggcugugaauuaccuucccuuccccacccucuccugca	chr19:13063444..13063501:+	result_12_09_2017_t_02_19_51seq05_12_S12_L001_R1_001.fastq.csv
chr22_2406	1.5	39 +/- 23%	-	4	4	0	0	yes	-	mmu-miR-339-5p	-	-	ucccuguccuccaggagcuc	aguccugggguggggcccuggagg	aguccugggguggggcccuggagguguccuggaaaaaacgggacaccucccuguccuccaggagcuc	chr22:32744124..32744191:-	result_12_09_2017_t_02_19_51seq05_12_S12_L001_R1_001.fastq.csv
chr22_2385	1.5	39 +/- 23%	-	56	56	0	0	yes	-	-	-	-	gaugccugggaguugcgaucug	ggucgcccucaaggugaccc	ggucgcccucaaggugacccgccuacuuugcgggaugccugggaguugcgaucug	chr22:43011340..43011395:+	result_12_09_2017_t_02_19_51seq05_12_S12_L001_R1_001.fastq.csv
chr6_764	1.4	39 +/- 23%	rRNA/tRNA	33	32	1	0	no	-	mmu-miR-5100	-	-	ucgaaucccauccucgucgcu	ugguuaaggcgauggacugcuaau	ugguuaaggcgauggacugcuaauccauugugcucugcacgcguggguucgaaucccauccucgucgcu	chr6:26305715..26305784:-	result_12_09_2017_t_02_19_51seq05_12_S12_L001_R1_001.fastq.csv
chr5_652	1.1	39 +/- 23%	-	161	161	0	0	yes	-	-	-	-	ucccacugcuugacuugacuagc	uggcacaagugcagugguguu	uggcacaagugcagugguguuucuuuacucccacugcuugacuugacuagc	chr5:64018317..64018368:-	result_12_09_2017_t_02_19_51seq05_12_S12_L001_R1_001.fastq.csv
chr7_917	1	39 +/- 23%	-	3	3	0	0	yes	-	mmu-miR-6919-5p	-	-	gaggccacaagcucugcaccca	ggggcagagcuugauguggccugcc	gaggccacaagcucugcacccacuggcaacugaggccugggggggcagagcuugauguggccugcc	chr7:30953438..30953504:-	result_12_09_2017_t_02_19_51seq05_12_S12_L001_R1_001.fastq.csv
chr5_609	0.9	37 +/- 15%	-	78	78	0	0	yes	-	mmu-miR-7015-5p	-	-	ucugugcaacaaagugagacc	uaucacuugaucccagaag	uaucacuugaucccagaaguucaagaccugucugugcaacaaagugagacc	chr5:121527231..121527282:+	result_12_09_2017_t_02_19_51seq05_12_S12_L001_R1_001.fastq.csv
chr21_2347	0.9	37 +/- 15%	-	3	3	0	0	yes	-	mmu-miR-343	-	-	ucucccuuccugcccuggccu	gugagggaagagggaagggaagg	gugagggaagagggaagggaaggacacauugaacgaucccaguggcuugucucauggugaccucucccuuccugcccuggccu	chr21:43741395..43741478:+	result_12_09_2017_t_02_19_51seq05_12_S12_L001_R1_001.fastq.csv
chr2_279	0.7	37 +/- 15%	-	3	2	1	0	yes	-	mmu-miR-665-3p	-	-	cccaggaguucugggcuuua	ugucccagcaacucgggaggcu	ugucccagcaacucgggaggcugaggcaggaaaaucgcuugagcccaggaguucugggcuuua	chr2:118773981..118774044:+	result_12_09_2017_t_02_19_51seq05_12_S12_L001_R1_001.fastq.csv
chrX_2477	0.6	37 +/- 15%	-	1	1	0	0	yes	-	mmu-miR-6929-5p	-	-	agggaggaucgcuucagccuggg	caggcucaagcgauccucccgcc	agggaggaucgcuucagccugggaaguggaggcugcagugagcuaugaucacgccacugcacuucccaggcucaagcgauccucccgcc	chrX:3731595..3731684:-	result_12_09_2017_t_02_19_51seq05_12_S12_L001_R1_001.fastq.csv
chr9_1171	0.3	37 +/- 15%	-	1	1	0	0	yes	-	mmu-miR-320-3p	-	-	aaaagcuguccacuguagaguu	cucuacaguggucagcuuuuag	aaaagcuguccacuguagaguugcuguauguagcaauguguauccacucuacaguggucagcuuuuag	chr9:32456300..32456368:-	result_12_09_2017_t_02_19_51seq05_12_S12_L001_R1_001.fastq.csv
chr9_1133	0.3	37 +/- 15%	-	1	1	0	0	yes	-	mmu-miR-682	-	-	uugcagucgcugugccaggaca	uccuggcacagggguuguaaua	uccuggcacagggguuguaauaccguugggaauugcccaugauauugcagucgcugugccaggaca	chr9:100276987..100277053:+	result_12_09_2017_t_02_19_51seq05_12_S12_L001_R1_001.fastq.csv
chr7_969	0.2	37 +/- 15%	-	3	3	0	0	yes	-	mmu-miR-7677-3p	-	-	ucggcuguguaucucugugcc	cacaguguggcacagucgugu	ucggcuguguaucucugugccagaagcuuagccacaguguggcacagucgugu	chr7:142157355..142157408:-	result_12_09_2017_t_02_19_51seq05_12_S12_L001_R1_001.fastq.csv
chr5_598	0.1	37 +/- 15%	-	1	1	0	0	yes	-	mmu-miR-5104	-	-	augugcuacccugcuuggcu	ucaaggcagacgcgguggcucacgc	augugcuacccugcuuggcuuguuuuaaaaaugcauuucaaggcagacgcgguggcucacgc	chr5:70918611..70918673:+	result_12_09_2017_t_02_19_51seq05_12_S12_L001_R1_001.fastq.csv
chr12_1510	0.1	37 +/- 15%	-	1	1	0	0	yes	-	mmu-miR-6925-3p	-	-	cccccuuucccugagccugca	caggcucagggaaacugagac	caggcucagggaaacugagacaguggacaagcauugagcccccuuucccugagccugca	chr12:124921988..124922047:-	result_12_09_2017_t_02_19_51seq05_12_S12_L001_R1_001.fastq.csv
chr15_1701	0.1	37 +/- 15%	-	1	1	0	0	yes	-	mmu-miR-5129-5p	-	-	guguggggagcacgugaggcug	gccaagugguccccaccaa	guguggggagcacgugaggcugggucagcuaugagcucagccaagugguccccaccaa	chr15:76486414..76486472:-	result_12_09_2017_t_02_19_51seq05_12_S12_L001_R1_001.fastq.csv
chr6_728	0	37 +/- 15%	-	1	1	0	0	yes	-	mmu-miR-504-3p	-	-	ugggagagagaagggcugguu	cuugaccuugacucucccuca	ugggagagagaagggcugguucuggauuguugggaaacuccacaguacuugaccuugacucucccuca	chr6:33169449..33169517:+	result_12_09_2017_t_02_19_51seq05_12_S12_L001_R1_001.fastq.csv
chr5_682	0	37 +/- 15%	-	1	1	0	0	yes	-	mmu-miR-468-3p	-	-	caugacugcacccacccucuga	agaggugugggaugcuggguggc	agaggugugggaugcuggguggccauggagaggagccaugacugcacccacccucuga	chr5:141035996..141036054:-	result_12_09_2017_t_02_19_51seq05_12_S12_L001_R1_001.fastq.csv
chr1_101	0	37 +/- 15%	-	1	1	0	0	yes	-	mmu-miR-484	-	-	ucaggcuccguccccucccu	guuggggacagagcccuggg	ucaggcuccguccccucccuccucggcauaguucacccugucccaguccucggaguuggggacagagcccuggg	chr1:11586568..11586642:-	result_12_09_2017_t_02_19_51seq05_12_S12_L001_R1_001.fastq.csv
chr19_2265	0	37 +/- 15%	-	1	1	0	0	yes	-	mmu-miR-5110	-	-	ugaggaggaucugaaggauugg	gaaaccuccacuuccuccucauc	ugaggaggaucugaaggauuggacucagguucgaaaccuccacuuccuccucauc	chr19:55736854..55736909:-	result_12_09_2017_t_02_19_51seq05_12_S12_L001_R1_001.fastq.csv
chr2_124	5.9	93 +/- 17%	-	2	1	0	1	yes	-	mmu-miR-3960	-	-	ggcggcggaggcggcgguggcggc	cucuccgccaccuccaccgcggc	ggcggcggaggcggcgguggcggcagcgguuguuccugccucuccgccaccuccaccgcggc	chr2:88355216..88355278:-	result_12_09_2017_t_02_57_31seq05_13_S13_L001_R1_001.fastq.csv
chr13_517	5	93 +/- 17%	-	45	45	0	0	yes	-	mmu-miR-1231-5p	-	-	ucugggcaucaaagugagacc	gaucacuugagcccaggag	gaucacuugagcccaggaguucgagaccagucugggcaucaaagugagacc	chr13:35449840..35449891:+	result_12_09_2017_t_02_57_31seq05_13_S13_L001_R1_001.fastq.csv
chr6_273	1.2	57 +/- 32%	rRNA	61	61	0	0	yes	-	-	-	-	ggaauaccaggugcuguaggcu	caggaucggaccuggcugguacuug	caggaucggaccuggcugguacuuggaugggagacuguuugggaauaccaggugcuguaggcu	chr6:134578218..134578281:+	result_12_09_2017_t_02_57_31seq05_13_S13_L001_R1_001.fastq.csv
chr1_1	0.1	22 +/- 23%	-	1	1	0	0	yes	-	mmu-miR-7232-5p	-	-	cacauggaacugcagggcaggc	cucgcccuguguuuccaggccugca	cucgcccuguguuuccaggccugcacgucugguccuucagcugcacauggaacugcagggcaggc	chr1:9673860..9673925:+	result_12_09_2017_t_02_57_31seq05_13_S13_L001_R1_001.fastq.csv
chr5_220	0.1	22 +/- 23%	-	1	1	0	0	yes	-	mmu-miR-5104	-	-	augugcuacccugcuuggcu	ucaaggcagacgcgguggcucacgc	augugcuacccugcuuggcuuguuuuaaaaaugcauuucaaggcagacgcgguggcucacgc	chr5:70918611..70918673:+	result_12_09_2017_t_02_57_31seq05_13_S13_L001_R1_001.fastq.csv
chr6_387	5.2	96 +/- 20%	-	14	14	0	0	yes	-	mmu-miR-5621-5p	-	-	aggaggucugggcuguagugcgc	gcaagccuguagucccagauacucagga	gcaagccuguagucccagauacucaggaggcugaggugggaggaucgcuugagacaaggaggucugggcuguagugcgc	chr6:134454725..134454804:+	result_12_09_2017_t_03_18_51seq05_14_S14_L001_R1_001.fastq.csv
chr1_101	3.2	39 +/- 39%	-	14	13	0	1	no	-	mmu-miR-1843a-5p	-	-	uauggaggucucugucuggcu	ucugaucguuccccuccguaca	uauggaggucucugucuggcuuaggacagcuggcuaagucugaucguuccccuccguaca	chr1:175937535..175937595:-	result_12_09_2017_t_03_18_51seq05_14_S14_L001_R1_001.fastq.csv
chr5_290	0.1	0 +/- 3%	-	1	1	0	0	yes	-	mmu-miR-5104	-	-	augugcuacccugcuuggcuugu	auuucaaggcagacgcgguggcucacgc	augugcuacccugcuuggcuuguuuuaaaaaugcauuucaaggcagacgcgguggcucacgc	chr5:70918611..70918673:+	result_12_09_2017_t_03_18_51seq05_14_S14_L001_R1_001.fastq.csv
chr11_676	0	0 +/- 3%	-	1	1	0	0	yes	-	mmu-miR-149-3p	-	-	gagggagggcggagggcggagg	ugcccugagcugccaccgggaa	gagggagggcggagggcggaggggcggcgggaggagggcggggaggagcgcucuuccugguugggcccugcccugagcugccaccgggaa	chr11:64949349..64949439:+	result_12_09_2017_t_03_18_51seq05_14_S14_L001_R1_001.fastq.csv
chr1_159	4.2	55 +/- 50%	-	16	15	0	1	no	-	mmu-miR-1843a-5p	-	-	uauggaggucucugucuggcu	ucugaucguuccccuccguaca	uauggaggucucugucuggcuuaggacagcuggcuaagucugaucguuccccuccguaca	chr1:175937535..175937595:-	result_12_09_2017_t_03_44_14seq05_15_S15_L001_R1_001.fastq.csv
chr22_1553	1.5	14 +/- 28%	-	13	13	0	0	yes	-	-	-	-	gaugccugggaguugcgaucug	ggucgcccucaaggugaccc	ggucgcccucaaggugacccgccuacuuugcgggaugccugggaguugcgaucug	chr22:43011340..43011395:+	result_12_09_2017_t_03_44_14seq05_15_S15_L001_R1_001.fastq.csv
chr2_248	0.9	13 +/- 18%	-	3	3	0	0	yes	-	ptr-miR-324	-	-	ccugccccucauccagccccac	gaggcugggcuggaggguggc	gaggcugggcuggaggguggcauugcuccaggcuggcacugcccugccccucauccagccccac	chr2:43417762..43417826:-	result_12_09_2017_t_03_44_14seq05_15_S15_L001_R1_001.fastq.csv
chr14_1011	0.4	13 +/- 18%	-	1	1	0	0	yes	-	mmu-miR-1249-3p	-	-	ccgcccuucguccugccccu	gagcagggcgggcaggga	gagcagggcgggcagggaaucggcccgcccuucguccugccccu	chr14:24422895..24422939:+	result_12_09_2017_t_03_44_14seq05_15_S15_L001_R1_001.fastq.csv
chr14_1074	0.3	13 +/- 18%	-	1	1	0	0	yes	-	mmu-miR-3080-3p	-	-	uccucgggaccaagacugugg	gcagucuuggucccagu	gcagucuuggucccagucugugacuccacaggcuccucgggaccaagacugugg	chr14:91837868..91837922:-	result_12_09_2017_t_03_44_14seq05_15_S15_L001_R1_001.fastq.csv
chrX_1613	0.2	13 +/- 18%	-	2	2	0	0	yes	-	ptr-miR-324	-	-	ucugccccaccccgccugggu	ccaggcuggagggcagugc	ccaggcuggagggcagugcacgaucuugucucacugcaaccucugccccaccccgccugggu	chrX:133931884..133931946:+	result_12_09_2017_t_03_44_14seq05_15_S15_L001_R1_001.fastq.csv
chr5_396	0.1	13 +/- 18%	-	1	1	0	0	yes	-	mmu-miR-5104	-	-	augugcuacccugcuuggcuug	uuucaaggcagacgcgguggcucacgc	augugcuacccugcuuggcuuguuuuaaaaaugcauuucaaggcagacgcgguggcucacgc	chr5:70918611..70918673:+	result_12_09_2017_t_03_44_14seq05_15_S15_L001_R1_001.fastq.csv
chr19_1415	0	13 +/- 18%	-	1	1	0	0	yes	-	mmu-miR-7083-3p	-	-	ucugcucucucccacccgcagu	ugagguggggguggugagg	ugagguggggguggugagggagaccagcuggcccacuggguccugacccucugcucucucccacccgcagu	chr19:54651812..54651883:+	result_12_09_2017_t_03_44_14seq05_15_S15_L001_R1_001.fastq.csv
chr1_166	0	13 +/- 18%	-	1	1	0	0	yes	-	mmu-miR-6975-3p	-	-	ccucuccuaaccucgcucuc	gagucgagagugggagaagag	gagucgagagugggagaagagcggagcgugugagcaguacugcggccuccucuccucuccuaaccucgcucuc	chr1:182360851..182360924:-	result_12_09_2017_t_03_44_14seq05_15_S15_L001_R1_001.fastq.csv
chr8_658	0	13 +/- 18%	-	1	1	0	0	yes	-	mmu-miR-7224-3p	-	-	uccacugaguucuguaaaccc	gcagaggccagaggggu	uccacugaguucuguaaaccccacagguaggggcagaggccagaggggu	chr8:142106093..142106142:+	result_12_09_2017_t_03_44_14seq05_15_S15_L001_R1_001.fastq.csv
chr6_438	1.4	19 +/- 30%	rRNA/tRNA	24	24	0	0	no	-	mmu-miR-5100	-	-	ucgaaucccauccucgucgcu	ugguuaaggcgauggacugcuaau	ugguuaaggcgauggacugcuaauccauugugcucugcacgcguggguucgaaucccauccucgucgcu	chr6:26305715..26305784:-	result_12_09_2017_t_04_11_56seq05_5_S5_L001_R1_001.fastq.csv
chr15_1017	1.2	19 +/- 30%	-	3	3	0	0	yes	-	mmu-miR-5129-5p	-	-	guguggggagcacgugaggcugg	agccaagugguccccaccaa	guguggggagcacgugaggcugggucagcuaugagcucagccaagugguccccaccaa	chr15:76486414..76486472:-	result_12_09_2017_t_04_11_56seq05_5_S5_L001_R1_001.fastq.csv
chr21_1451	0.9	43 +/- 19%	-	3	3	0	0	yes	-	mmu-miR-343	-	-	ucucccuuccugcccuggcc	ugagggaagagggaagggaagg	ugagggaagagggaagggaaggacacauugaacgaucccaguggcuugucucauggugaccucucccuuccugcccuggcc	chr21:43741396..43741477:+	result_12_09_2017_t_04_11_56seq05_5_S5_L001_R1_001.fastq.csv
chr1_81	0.7	43 +/- 19%	-	1	1	0	0	yes	-	mmu-miR-7032-3p	-	-	cuccucucccccccgccccg	gcggcggaggaggaggaggcggcg	cuccucucccccccgccccgccggcucaggcuccgggcuggcggcggcggaggaggaggaggcggcg	chr1:27022680..27022747:-	result_12_09_2017_t_04_11_56seq05_5_S5_L001_R1_001.fastq.csv
chr17_1176	0.3	43 +/- 19%	-	1	1	0	0	yes	-	ptr-miR-1234	-	-	gcggccugagcccugaagcgc	gcuugcggggccaggcacccc	gcggccugagcccugaagcgcggccucccuuuucugaccgcuucgcgcuugcggggccaggcacccc	chr17:80057223..80057290:+	result_12_09_2017_t_04_11_56seq05_5_S5_L001_R1_001.fastq.csv
chr1_147	0.2	43 +/- 19%	-	1	1	0	0	yes	-	mmu-miR-7015-5p	-	-	ucugugcaguacucacccccu	ggggugggcagugcucagggc	ucugugcaguacucacccccuccgucugcucccuccaaggugugggggugggcagugcucagggc	chr1:226033873..226033938:-	result_12_09_2017_t_04_11_56seq05_5_S5_L001_R1_001.fastq.csv
chr1_73	0.1	43 +/- 19%	-	1	1	0	0	yes	-	mmu-miR-484	-	-	ucaggcuccguccccucccu	guuggggacagagcccuggg	ucaggcuccguccccucccuccucggcauaguucacccugucccaguccucggaguuggggacagagcccuggg	chr1:11586568..11586642:-	result_12_09_2017_t_04_11_56seq05_5_S5_L001_R1_001.fastq.csv
chr22_1469	0.1	43 +/- 19%	-	9	9	0	0	yes	-	-	-	-	gaugccugggaguugcgaucug	ggucgcccucaaggugaccc	ggucgcccucaaggugacccgccuacuuugcgggaugccugggaguugcgaucug	chr22:43011340..43011395:+	result_12_09_2017_t_04_11_56seq05_5_S5_L001_R1_001.fastq.csv
chr14_978	0	43 +/- 19%	-	2	2	0	0	yes	-	mmu-miR-7030-3p	-	-	cuugcucugcucucccuugu	agaggagacaaagcaagcc	agaggagacaaagcaagccucaucaggcccauugcuugcucugcucucccuugu	chr14:96000146..96000200:-	result_12_09_2017_t_04_11_56seq05_5_S5_L001_R1_001.fastq.csv
chr14_943	0	43 +/- 19%	-	2	2	0	0	yes	-	mmu-miR-7035-3p	-	-	ucugagcccuguucucccuagg	cugggugggcaguauauucagaua	cugggugggcaguauauucagauauuggaucugagcccuguucucccuagg	chr14:21460200..21460251:+	result_12_09_2017_t_04_11_56seq05_5_S5_L001_R1_001.fastq.csv
chr1_134	0	43 +/- 19%	-	1	1	0	0	yes	-	mmu-miR-6975-3p	-	-	ccucuccuaaccucgcucucg	agagucgagagugggagaagag	agagucgagagugggagaagagcggagcgugugagcaguacugcggccuccucuccucuccuaaccucgcucucg	chr1:182360850..182360925:-	result_12_09_2017_t_04_11_56seq05_5_S5_L001_R1_001.fastq.csv
chr19_1385	0	43 +/- 19%	-	1	1	0	0	yes	-	mmu-miR-5110	-	-	ugaggaggaucugaaggauugg	gaaaccuccacuuccuccucauc	ugaggaggaucugaaggauuggacucagguucgaaaccuccacuuccuccucauc	chr19:55736854..55736909:-	result_12_09_2017_t_04_11_56seq05_5_S5_L001_R1_001.fastq.csv
chr10_551	0.7	31 +/- 25%	-	1	1	0	0	yes	-	mmu-miR-6911-5p	-	-	agggcugagccaucacacugcu	cagugugauggcucagcccucc	agggcugagccaucacacugcuggaacgggaggaacauggccauaggugcccuggacaguccagcagugugauggcucagcccucc	chr10:88113236..88113322:-	result_12_09_2017_t_04_38_29seq05_6_S6_L001_R1_001.fastq.csv
chr10_540	0.6	31 +/- 25%	-	1	1	0	0	yes	-	mmu-miR-6911-5p	-	-	agggcugagccaucacacugcu	cagugugauggcucagcccucc	agggcugagccaucacacugcuggacuguccagggcaccuauggccauguuccucccguuccagcagugugauggcucagcccucc	chr10:88113238..88113324:+	result_12_09_2017_t_04_38_29seq05_6_S6_L001_R1_001.fastq.csv
chrX_1160	0.6	31 +/- 25%	-	1	1	0	0	yes	-	mmu-miR-3058-5p	-	-	ccagccacuguacugagugcu	cacucagaacaguggcuggca	cacucagaacaguggcuggcaugcacuggcucugagcacucucugcaugccagccacuguacugagugcu	chrX:134459114..134459184:-	result_12_09_2017_t_04_38_29seq05_6_S6_L001_R1_001.fastq.csv
chr22_1085	0.6	31 +/- 25%	-	10	10	0	0	yes	-	-	-	-	gaugccugggaguugcgaucug	ggucgcccucaaggugaccc	ggucgcccucaaggugacccgccuacuuugcgggaugccugggaguugcgaucug	chr22:43011340..43011395:+	result_12_09_2017_t_04_38_29seq05_6_S6_L001_R1_001.fastq.csv
chr7_399	0.5	31 +/- 25%	-	2	2	0	0	yes	-	mmu-miR-6919-5p	-	-	gaggccacaagcucugcaccc	gggcagagcuugauguggccugcc	gaggccacaagcucugcacccacuggcaacugaggccugggggggcagagcuugauguggccugcc	chr7:30953438..30953504:-	result_12_09_2017_t_04_38_29seq05_6_S6_L001_R1_001.fastq.csv
chr19_1016	0	31 +/- 25%	-	1	1	0	0	yes	-	mmu-miR-874-3p	-	-	gugcccuggcccccacccug	ucagcaaggucaugggcauccu	ucagcaaggucaugggcauccucaucaaccgcaagacagaccaggugcccuggcccccacccug	chr19:55756839..55756903:-	result_12_09_2017_t_04_38_29seq05_6_S6_L001_R1_001.fastq.csv
chr19_973	0	31 +/- 25%	-	1	1	0	0	yes	-	mmu-miR-7083-3p	-	-	ucugcucucucccacccgca	gagguggggguggugagg	gagguggggguggugagggagaccagcuggcccacuggguccugacccucugcucucucccacccgca	chr19:54651813..54651881:+	result_12_09_2017_t_04_38_29seq05_6_S6_L001_R1_001.fastq.csv
chr1_117	7.3	95 +/- 22%	-	22	21	0	1	no	-	mmu-miR-1843a-5p	-	-	uauggaggucucugucuggcu	ucugaucguuccccuccgua	uauggaggucucugucuggcuuaggacagcuggcuaagucugaucguuccccuccgua	chr1:175937537..175937595:-	result_12_09_2017_t_05_02_41seq05_7_S7_L001_R1_001.fastq.csv
chr22_1397	1.5	29 +/- 30%	-	14	14	0	0	yes	-	-	-	-	gaugccugggaguugcgaucug	ggucgcccucaaggugaccc	ggucgcccucaaggugacccgccuacuuugcgggaugccugggaguugcgaucug	chr22:43011340..43011395:+	result_12_09_2017_t_05_02_41seq05_7_S7_L001_R1_001.fastq.csv
chr3_221	1.5	29 +/- 30%	rRNA	104	103	0	1	yes	-	-	-	-	ggaauaacgggugcuguaggcu	gggccugguuaguacuuaga	gggccugguuaguacuuagaugggagaccaccugggaauaacgggugcuguaggcu	chr3:14436201..14436257:+	result_12_09_2017_t_05_02_41seq05_7_S7_L001_R1_001.fastq.csv
chr12_853	0.2	36 +/- 22%	-	1	1	0	0	yes	-	ptr-miR-3192	-	-	ucugggaggaaggcagacaga	ugcccuccuuccccuccccaacc	ucugggaggaaggcagacagagcucauggucuguggcugcucugcccuccuuccccuccccaacc	chr12:2027599..2027664:-	result_12_09_2017_t_05_02_41seq05_7_S7_L001_R1_001.fastq.csv
chr8_579	0.2	36 +/- 22%	-	1	1	0	0	yes	-	mmu-miR-1933-3p	-	-	ccaggaccagcucugcgcccagg	ugggaagugguggcccugagg	ccaggaccagcucugcgcccaggcugggucuccccuaguggccugggaagugguggcccugagg	chr8:140751014..140751078:-	result_12_09_2017_t_05_02_41seq05_7_S7_L001_R1_001.fastq.csv
chr19_1292	0.2	36 +/- 22%	-	1	1	0	0	yes	-	mmu-miR-7684-3p	-	-	ugcugacugcccgccuugccc	gucaggcagggccagucaca	gucaggcagggccagucacagacacagcucugugcugacugcccgccuugccc	chr19:18547061..18547114:-	result_12_09_2017_t_05_02_41seq05_7_S7_L001_R1_001.fastq.csv
chr19_1225	0.1	36 +/- 22%	-	9	9	0	0	yes	-	-	-	-	cuuccccacccucuccugcag	ggggagaggaggggaccaggg	ggggagaggaggggaccagggcugugaauuaccuucccuuccccacccucuccugcag	chr19:13063444..13063502:+	result_12_09_2017_t_05_02_41seq05_7_S7_L001_R1_001.fastq.csv
chr11_721	0	36 +/- 22%	-	1	1	0	0	yes	-	ptr-miR-345	-	-	ucugacucuccgccucucccca	uggugaggcuggggcgucugagg	uggugaggcuggggcgucugaggccgggacacccagccucccucugacucuccgccucucccca	chr11:44640531..44640595:+	result_12_09_2017_t_05_02_41seq05_7_S7_L001_R1_001.fastq.csv
chr9_623	0	36 +/- 22%	-	1	1	0	0	yes	-	mmu-miR-8103	-	-	ccuccuguaacgggcucuggcugc	cgcgagccccuugcuguauggag	cgcgagccccuugcuguauggagccuuguuucagaaaggggccuccuguaacgggcucuggcugc	chr9:129202411..129202476:+	result_12_09_2017_t_05_02_41seq05_7_S7_L001_R1_001.fastq.csv
chr7_497	0	36 +/- 22%	-	1	1	0	0	yes	-	mmu-miR-6919-5p	-	-	gaggccacaagcucugcacc	ggcagagcuugauguggccugcc	gaggccacaagcucugcacccacuggcaacugaggccugggggggcagagcuugauguggccugcc	chr7:30953438..30953504:-	result_12_09_2017_t_05_02_41seq05_7_S7_L001_R1_001.fastq.csv
chr1_107	10.4	93 +/- 26%	-	28	26	0	2	no	-	mmu-miR-1843a-5p	-	-	uauggaggucucugucuggcu	ucugaucguuccccuccguacag	uauggaggucucugucuggcuuaggacagcuggcuaagucugaucguuccccuccguacag	chr1:175937534..175937595:-	result_12_09_2017_t_05_30_34seq05_8_S8_L001_R1_001.fastq.csv
chr22_1399	6.5	95 +/- 16%	-	10	4	0	6	yes	-	-	-	-	ugagaggcagagguugcagugg	cacugcaaccucugccuccggua	ugagaggcagagguugcaguggcacgaucucaggucacugcaaccucugccuccggua	chr22:20012650..20012708:-	result_12_09_2017_t_05_30_34seq05_8_S8_L001_R1_001.fastq.csv
chr15_976	3.8	47 +/- 30%	-	9	9	0	0	yes	-	mmu-miR-431-5p	-	-	agucuugcucugucgcccaggc	ccggguucaagcgauucucu	agucuugcucugucgcccaggcuggagugcaguggcacaaucucagcucucugcaaccuccacaccccggguucaagcgauucucu	chr15:52845180..52845266:-	result_12_09_2017_t_05_30_34seq05_8_S8_L001_R1_001.fastq.csv
chr3_266	2.6	49 +/- 29%	-	3	2	0	1	yes	-	-	-	-	acugaggggaugaaggaucaggc	ccucccuuccugccccucagag	acugaggggaugaaggaucaggcccuaucagcagcugacuggccucccuuccugccccucagag	chr3:12994521..12994585:-	result_12_09_2017_t_05_30_34seq05_8_S8_L001_R1_001.fastq.csv
chr22_1385	1.5	52 +/- 26%	-	12	12	0	0	yes	-	-	-	-	gaugccugggaguugcgaucug	ggucgcccucaaggugaccc	ggucgcccucaaggugacccgccuacuuugcgggaugccugggaguugcgaucug	chr22:43011340..43011395:+	result_12_09_2017_t_05_30_34seq05_8_S8_L001_R1_001.fastq.csv
chr6_424	1.4	52 +/- 26%	rRNA/tRNA	19	18	1	0	no	-	mmu-miR-5100	-	-	ucgaaucccauccucgucgcu	ugguuaaggcgauggacugcuaau	ugguuaaggcgauggacugcuaauccauugugcucugcacgcguggguucgaaucccauccucgucgcu	chr6:26305715..26305784:-	result_12_09_2017_t_05_30_34seq05_8_S8_L001_R1_001.fastq.csv
chr5_368	0.4	40 +/- 19%	-	1	1	0	0	yes	-	ptr-miR-3173	-	-	caaggagggucugacugucacu	uggccaucagacccucuuugcc	caaggagggucugacugucacuuggagcuaaaccagucuccaaguggccaucagacccucuuugcc	chr5:173278558..173278624:+	result_12_09_2017_t_05_30_34seq05_8_S8_L001_R1_001.fastq.csv
chr12_840	0.4	40 +/- 19%	-	1	1	0	0	yes	-	mmu-miR-6977-5p	-	-	cugaggcgggcggcaucggcuc	gcccccgccugcccgcccggga	cugaggcgggcggcaucggcucugcugcugcggagcccccgccugcccgcccggga	chr12:108956422..108956478:+	result_12_09_2017_t_05_30_34seq05_8_S8_L001_R1_001.fastq.csv
chr15_993	0.2	40 +/- 19%	-	1	1	0	0	yes	-	mmu-miR-5129-5p	-	-	guguggggagcacgugaggcuggg	cagccaagugguccccaccaa	guguggggagcacgugaggcugggucagcuaugagcucagccaagugguccccaccaa	chr15:76486414..76486472:-	result_12_09_2017_t_05_30_34seq05_8_S8_L001_R1_001.fastq.csv
chr1_11	0.1	40 +/- 19%	-	1	1	0	0	yes	-	ptr-miR-943	-	-	cugacugugaggcaugcuggga	ccggcaugcccugcguccugc	ccggcaugcccugcguccugccacugacugugaggcaugcuggga	chr1:22110157..22110202:+	result_12_09_2017_t_05_30_34seq05_8_S8_L001_R1_001.fastq.csv
chr19_1225	0.1	40 +/- 19%	-	9	9	0	0	yes	-	-	-	-	cuuccccacccucuccugcagc	uggggagaggaggggaccaggg	uggggagaggaggggaccagggcugugaauuaccuucccuuccccacccucuccugcagc	chr19:13063443..13063503:+	result_12_09_2017_t_05_30_34seq05_8_S8_L001_R1_001.fastq.csv
chr19_1301	0	40 +/- 19%	-	1	1	0	0	yes	-	mmu-miR-5110	-	-	ugaggaggaucugaaggauugga	cgaaaccuccacuuccuccucauc	ugaggaggaucugaaggauuggacucagguucgaaaccuccacuuccuccucauc	chr19:55736854..55736909:-	result_12_09_2017_t_05_30_34seq05_8_S8_L001_R1_001.fastq.csv
chr17_1119	0	40 +/- 19%	-	2	2	0	0	yes	-	mmu-miR-450a-2-3p	-	-	uuuggggauucuaagaggaag	uaacucuuagaauccccaaagc	uaacucuuagaauccccaaagcauucugugaagugguuuggggauucuaagaggaag	chr17:42344331..42344388:+	result_12_09_2017_t_05_30_34seq05_8_S8_L001_R1_001.fastq.csv
chr19_1219	0	40 +/- 19%	-	1	1	0	0	yes	-	ptr-miR-626	-	-	ugcugucugaccuuggccuag	gggucuaaggccagacuggagu	gggucuaaggccagacuggaguucaccugcugucugaccuuggccuag	chr19:2048898..2048946:+	result_12_09_2017_t_05_30_34seq05_8_S8_L001_R1_001.fastq.csv
chr1_99	5.8	94 +/- 17%	-	19	17	0	2	no	-	mmu-miR-1843a-5p	-	-	uauggaggucucugucuggcu	ucugaucguuccccuccguaca	uauggaggucucugucuggcuuaggacagcuggcuaagucugaucguuccccuccguaca	chr1:175937535..175937595:-	result_12_09_2017_t_05_56_29seq05_9_S9_L001_R1_001.fastq.csv
chr6_356	5.2	94 +/- 17%	rRNA/tRNA	22	22	0	0	yes	-	mmu-miR-5100	-	-	ucgaaucccauccucgucgcu	ugguuaaggcgauggacugcuaau	ugguuaaggcgauggacugcuaauccauugugcucugcacgcguggguucgaaucccauccucgucgcu	chr6:26305715..26305784:-	result_12_09_2017_t_05_56_29seq05_9_S9_L001_R1_001.fastq.csv
chr22_1261	1.5	31 +/- 32%	-	21	21	0	0	yes	-	-	-	-	gaugccugggaguugcgaucug	ggucgcccucaaggugaccc	ggucgcccucaaggugacccgccuacuuugcgggaugccugggaguugcgaucug	chr22:43011340..43011395:+	result_12_09_2017_t_05_56_29seq05_9_S9_L001_R1_001.fastq.csv
chr16_944	0.5	41 +/- 20%	-	1	1	0	0	yes	-	mmu-miR-7084-3p	-	-	accucugagccccggacuccg	gaguccgggggcuuggcggugg	gaguccgggggcuuggcgguggugcgaggcucaggggucggcccuggcuccaccucugagccccggacuccg	chr16:67700186..67700258:-	result_12_09_2017_t_05_56_29seq05_9_S9_L001_R1_001.fastq.csv
chrX_1312	0.3	41 +/- 20%	-	1	1	0	0	yes	-	mmu-miR-1298-3p	-	-	caucugggguggggggccuggga	ccaggcugcccugcuccaccccac	caucugggguggggggccugggacucccucuggucccaggcugcccugcuccaccccac	chrX:153648463..153648522:+	result_12_09_2017_t_05_56_29seq05_9_S9_L001_R1_001.fastq.csv
chr19_1103	0.1	41 +/- 20%	-	9	9	0	0	yes	-	-	-	-	cuuccccacccucuccugcagc	uggggagaggaggggaccaggg	uggggagaggaggggaccagggcugugaauuaccuucccuuccccacccucuccugcagc	chr19:13063443..13063503:+	result_12_09_2017_t_05_56_29seq05_9_S9_L001_R1_001.fastq.csv
chr2_204	0.1	41 +/- 20%	-	1	1	0	0	yes	-	ptr-miR-3937	-	-	ucaggcggaggaggagaaggag	ccccccuccacccucugggc	ccccccuccacccucugggccggaucucgucucgcucaggcggaggaggagaaggag	chr2:225450086..225450143:-	result_12_09_2017_t_05_56_29seq05_9_S9_L001_R1_001.fastq.csv
chr17_1031	0	41 +/- 20%	-	1	1	0	0	yes	-	mmu-miR-3087-5p	-	-	uagggcaggaggaaggcagga	gguccuuucaccugcccccag	uagggcaggaggaaggcaggagguggggagugacugggcacugaccacugguccuuucaccugcccccag	chr17:42332664..42332734:-	result_12_09_2017_t_05_56_29seq05_9_S9_L001_R1_001.fastq.csv
chr17_983	0	41 +/- 20%	-	2	2	0	0	yes	-	mmu-miR-450a-2-3p	-	-	uuuggggauucuaagaggaag	uaacucuuagaauccccaaagc	uaacucuuagaauccccaaagcauucugugaagugguuuggggauucuaagaggaag	chr17:42344331..42344388:+	result_12_09_2017_t_05_56_29seq05_9_S9_L001_R1_001.fastq.csv
chr1_102	0	41 +/- 20%	-	1	1	0	0	yes	-	mmu-miR-6975-3p	-	-	ccucuccuaaccucgcucucg	agagucgagagugggagaagag	agagucgagagugggagaagagcggagcgugugagcaguacugcggccuccucuccucuccuaaccucgcucucg	chr1:182360850..182360925:-	result_12_09_2017_t_05_56_29seq05_9_S9_L001_R1_001.fastq.csv
chr8_459	0	41 +/- 20%	-	1	1	0	0	yes	-	mmu-miR-3078-5p	-	-	uaaagccugggaaucugcauuu	augcagauuccugggcaucacu	augcagauuccugggcaucacuccagaccuccuggaaguaaagccugggaaucugcauuu	chr8:80617873..80617933:+	result_12_09_2017_t_05_56_29seq05_9_S9_L001_R1_001.fastq.csv
chr22_581	1.5	31 +/- 46%	-	12	12	0	0	yes	-	-	-	-	gaugccugggaguugcgaucug	ggucgcccucaaggugaccc	ggucgcccucaaggugacccgccuacuuugcgggaugccugggaguugcgaucug	chr22:43011340..43011395:+	result_12_09_2017_t_06_30_23seq12_21_S21_L001_R1_001.fastq.csv
chr14_409	0.3	25 +/- 30%	-	1	1	0	0	yes	-	ptr-miR-1225	-	-	ugagcccccgcccgcccugc	agggaggcgggggccacaucagg	agggaggcgggggccacaucagggcugcuugggggucucuggggagagggucccaugccugagcccccgcccgcccugc	chr14:104645486..104645565:+	result_12_09_2017_t_06_30_23seq12_21_S21_L001_R1_001.fastq.csv
chr16_454	0.1	25 +/- 30%	-	1	1	0	0	yes	-	mmu-miR-204-5p	-	-	cucccuuuaacugccccuuggc	caaggggcaguuaaagggagug	caaggggcaguuaaagggaguggacugccccucccuuuaacugccccuuggc	chr16:87874521..87874573:-	result_12_09_2017_t_06_30_23seq12_21_S21_L001_R1_001.fastq.csv
chr7_163	0.5	12 +/- 33%	-	2	2	0	0	yes	-	mmu-miR-6919-5p	-	-	gaggccacaagcucugcaccca	ggggcagagcuugauguggccugcc	gaggccacaagcucugcacccacuggcaacugaggccugggggggcagagcuugauguggccugcc	chr7:30953438..30953504:-	result_12_09_2017_t_06_46_34seq12_23_S23_L001_R1_001.fastq.csv
