# Supplementary material for: Global miRNA expression profile reveals novel molecular players in aneurysmal subarachnoid haemorrhage
Source: Sci Rep. 2018 Jun 8;8:8786. doi: 10.1038/s41598-018-27078-w (PMC5993784; doi:10.1038/s41598-018-27078-w)
Supplement: Supplementary file 8 — Additional File 7 [file 41598_2018_27078_MOESM8_ESM.xlsx]

## Sheet: mirdeep_novel
number_line	provisional.id	miRDeep2.score	estimated.probability.that.the.miRNA.candidate.is.a.true.positive	rfam.alert	total.read.count	mature.read.count	loop.read.count	star.read.count	significant.randfold.p.value	miRBase.miRNA	example.miRBase.miRNA.with.the.same.seed	UCSC.browser	NCBI.blastn	consensus.mature.sequence	consensus.star.sequence	consensus.precursor.sequence	precursor.coordinate	sample	group
13	chr1_263	10.9	90 +/- 30%	-	29	28	0	1	no	-	mmu-miR-1843a-5p	-	-	uauggaggucucugucuggcu	ucugaucguuccccuccguaca	uauggaggucucugucuggcuuaggacagcuggcuaagucugaucguuccccuccguaca	chr1:175937535..175937595:-	seq04_10_S10	aSAH
14	chr12_1771	5.8	89 +/- 14%	-	10	9	0	1	yes	-	-	-	-	cacugcacuccagccugggcaa	ccccggagguugaagcuacagug	ccccggagguugaagcuacagugagccuugauugugucacugcacuccagccugggcaa	chr12:51747570..51747629:-	seq04_10_S10	aSAH
15	chr7_1027	5.5	89 +/- 14%	-	13	13	0	0	yes	-	mmu-miR-6919-5p	-	-	gaggccacaagcucugcaccca	ggggcagagcuugauguggccugcc	gaggccacaagcucugcacccacuggcaacugaggccugggggggcagagcuugauguggccugcc	chr7:30953438..30953504:-	seq04_10_S10	aSAH
16	chr2_396	5.4	89 +/- 14%	-	13	13	0	0	yes	-	ptr-miR-324	-	-	ccugccccucauccagcccca	aggcugggcuggaggguggc	aggcugggcuggaggguggcauugcuccaggcuggcacugcccugccccucauccagcccca	chr2:43417763..43417825:-	seq04_10_S10	aSAH
17	chr6_872	5.2	89 +/- 14%	rRNA/tRNA	15	15	0	0	yes	-	mmu-miR-5100	-	-	ucgaaucccauccucgucgcu	ugguuaaggcgauggacugcuaau	ugguuaaggcgauggacugcuaauccauugugcucugcacgcguggguucgaaucccauccucgucgcu	chr6:26305715..26305784:-	seq04_10_S10	aSAH
67	chr1_257	9.3	94 +/- 24%	-	26	18	0	8	no	-	mmu-miR-1843a-5p	-	-	uauggaggucucugucuggcu	ucugaucguuccccuccgua	uauggaggucucugucuggcuuaggacagcuggcuaagucugaucguuccccuccgua	chr1:175937537..175937595:-	seq04_12_S12	aSAH
68	chr3_592	5.7	92 +/- 14%	-	2	1	0	1	yes	-	mmu-miR-343	-	-	ccucccuuccugccccucagaga	uacugaggggaugaaggauc	uacugaggggaugaaggaucaggcccuaucagcagcugacuggccucccuuccugccccucagaga	chr3:12994520..12994586:-	seq04_12_S12	aSAH
69	chr7_1125	5.5	92 +/- 14%	-	14	14	0	0	yes	-	mmu-miR-6919-5p	-	-	gaggccacaagcucugcaccca	ggggcagagcuugauguggccugcc	gaggccacaagcucugcacccacuggcaacugaggccugggggggcagagcuugauguggccugcc	chr7:30953438..30953504:-	seq04_12_S12	aSAH
70	chr22_2922	5.5	92 +/- 14%	-	15	15	0	0	yes	-	mmu-miR-339-5p	-	-	ucccuguccuccaggagcuc	aguccugggguggggcccuggagg	aguccugggguggggcccuggagguguccuggaaaaaacgggacaccucccuguccuccaggagcuc	chr22:32744124..32744191:-	seq04_12_S12	aSAH
90	chr1_245	13.9	95 +/- 22%	-	35	32	0	3	no	-	mmu-miR-1843a-5p	-	-	uauggaggucucugucuggcu	ucugaucguuccccuccgua	uauggaggucucugucuggcuuaggacagcuggcuaagucugaucguuccccuccgua	chr1:175937537..175937595:-	seq04_14_S14	aSAH
91	chr22_2737	8.5	98 +/- 11%	-	14	8	0	6	yes	-	-	-	-	ucacugcaaccucugccuccggu	ugagaggcagagguugcaguggc	ugagaggcagagguugcaguggcacgaucucaggucacugcaaccucugccuccggu	chr22:20012651..20012708:-	seq04_14_S14	aSAH
92	chr17_2271	6.2	98 +/- 8%	-	13	13	0	0	yes	-	mmu-miR-431-5p	-	-	agucuugcucuguugcccagg	guggcgacagagcgagacucu	agucuugcucuguugcccaggcuggagugcaguggcgacagagcgagacucu	chr17:63490147..63490199:-	seq04_14_S14	aSAH
130	chr12_1171	8.8	98 +/- 11%	-	9	8	0	1	yes	-	mmu-miR-191-3p	-	-	acugcacuccagccugggca	ccccggagguugaagcuacaguga	ccccggagguugaagcuacagugagccuugauugugucacugcacuccagccugggca	chr12:51747571..51747629:-	seq04_2_S2	aSAH
131	chr22_1949	8.6	98 +/- 11%	-	14	7	0	7	yes	-	-	-	-	ugagaggcagagguugcagugg	cacugcaaccucugccuccggu	ugagaggcagagguugcaguggcacgaucucaggucacugcaaccucugccuccggu	chr22:20012651..20012708:-	seq04_2_S2	aSAH
181	chr1_125	22.6	97 +/- 17%	-	52	50	0	2	no	-	mmu-miR-1843a-5p	-	-	uauggaggucucugucuggcu	ucugaucguuccccuccguacagc	uauggaggucucugucuggcuuaggacagcuggcuaagucugaucguuccccuccguacagc	chr1:175937533..175937595:-	seq04_6_S6	aSAH
204	chr1_245	17.5	88 +/- 33%	-	42	36	0	6	no	-	mmu-miR-1843a-5p	-	-	uauggaggucucugucuggcu	ucugaucguuccccuccgua	uauggaggucucugucuggcuuaggacagcuggcuaagucugaucguuccccuccgua	chr1:175937537..175937595:-	seq04_7_S7	aSAH
205	chr16_2033	6.5	96 +/- 11%	-	3	2	0	1	yes	-	mmu-miR-1231-5p	-	-	ccugggcaacagagugagac	ucacucuuuucguccaggcugga	ccugggcaacagagugagacccugugucuuaaagcaaaaucucacucuuuucguccaggcugga	chr16:23668748..23668812:+	seq04_7_S7	aSAH
206	chr22_2761	6.3	96 +/- 11%	-	9	6	0	3	yes	-	-	-	-	cacugcaaccucugccuccggu	ugagaggcagagguugcagug	ugagaggcagagguugcaguggcacgaucucaggucacugcaaccucugccuccggu	chr22:20012651..20012708:-	seq04_7_S7	aSAH
207	chr3_552	6.2	96 +/- 11%	-	3	2	0	1	yes	-	mmu-miR-343	-	-	ccucccuuccugccccucagag	acugaggggaugaaggaucaggc	acugaggggaugaaggaucaggcccuaucagcagcugacuggccucccuuccugccccucagag	chr3:12994521..12994585:-	seq04_7_S7	aSAH
208	chr6_898	5.2	94 +/- 10%	rRNA/tRNA	14	14	0	0	yes	-	mmu-miR-5100	-	-	ucgaaucccauccucgucgcu	ugguuaaggcgauggacugcuaau	ugguuaaggcgauggacugcuaauccauugugcucugcacgcguggguucgaaucccauccucgucgcu	chr6:26305715..26305784:-	seq04_7_S7	aSAH
209	chr17_2210	5.1	94 +/- 10%	-	2	1	0	1	yes	-	mmu-miR-6944-3p	-	-	uaacucuuagaauccccaaag	uuuggggauucuaagaggaag	uaacucuuagaauccccaaagcauucugugaagugguuuggggauucuaagaggaag	chr17:42344331..42344388:+	seq04_7_S7	aSAH
236	chr10_1053	17	97 +/- 17%	-	48	40	0	8	no	-	-	-	-	ucccacugcuucacuugccu	ggcugguccgagugcaguggugu	ggcugguccgagugcagugguguuuacaacuagcugaucacaaccaguuacugaugucauuguuccuucuccacucccacugcuucacuugccu	chr10:128609375..128609469:+	seq04_8_S8	aSAH
256	chr1_193	7.8	94 +/- 24%	-	23	19	0	4	no	-	mmu-miR-1843a-5p	-	-	uauggaggucucugucuggcu	ucugaucguuccccuccgua	uauggaggucucugucuggcuuaggacagcuggcuaagucugaucguuccccuccgua	chr1:175937537..175937595:-	seq05_10_S10	aSAH
273	chr1_167	6.8	94 +/- 24%	-	21	12	0	9	no	-	mmu-miR-1843a-5p	-	-	uauggaggucucugucuggcu	ucugaucguuccccuccgua	uauggaggucucugucuggcuuaggacagcuggcuaagucugaucguuccccuccgua	chr1:175937537..175937595:-	seq05_11_S11	aSAH
304	chr1_199	7.8	87 +/- 34%	-	23	18	0	5	no	-	mmu-miR-1843a-5p	-	-	uauggaggucucugucuggcu	ucugaucguuccccuccgua	uauggaggucucugucuggcuuaggacagcuggcuaagucugaucguuccccuccgua	chr1:175937537..175937595:-	seq05_12_S12	aSAH
305	chr15_1658	5.4	82 +/- 32%	-	2	1	0	1	yes	-	mmu-miR-191-3p	-	-	acugcacuccagccugggug	cccagagccggaggcugcagugag	cccagagccggaggcugcagugagccgagauugugccacugcacuccagccugggug	chr15:66085881..66085938:+	seq05_12_S12	aSAH
327	chr2_124	5.9	93 +/- 17%	-	2	1	0	1	yes	-	mmu-miR-3960	-	-	ggcggcggaggcggcgguggcggc	cucuccgccaccuccaccgcggc	ggcggcggaggcggcgguggcggcagcgguuguuccugccucuccgccaccuccaccgcggc	chr2:88355216..88355278:-	seq05_13_S13	aSAH
332	chr6_387	5.2	96 +/- 20%	-	14	14	0	0	yes	-	mmu-miR-5621-5p	-	-	aggaggucugggcuguagugcgc	gcaagccuguagucccagauacucagga	gcaagccuguagucccagauacucaggaggcugaggugggaggaucgcuugagacaaggaggucugggcuguagugcgc	chr6:134454725..134454804:+	seq05_14_S14	aSAH
365	chr1_117	7.3	95 +/- 22%	-	22	21	0	1	no	-	mmu-miR-1843a-5p	-	-	uauggaggucucugucuggcu	ucugaucguuccccuccgua	uauggaggucucugucuggcuuaggacagcuggcuaagucugaucguuccccuccgua	chr1:175937537..175937595:-	seq05_7_S7	aSAH
375	chr1_107	10.4	93 +/- 26%	-	28	26	0	2	no	-	mmu-miR-1843a-5p	-	-	uauggaggucucugucuggcu	ucugaucguuccccuccguacag	uauggaggucucugucuggcuuaggacagcuggcuaagucugaucguuccccuccguacag	chr1:175937534..175937595:-	seq05_8_S8	aSAH
376	chr22_1399	6.5	95 +/- 16%	-	10	4	0	6	yes	-	-	-	-	ugagaggcagagguugcagugg	cacugcaaccucugccuccggua	ugagaggcagagguugcaguggcacgaucucaggucacugcaaccucugccuccggua	chr22:20012650..20012708:-	seq05_8_S8	aSAH
389	chr1_99	5.8	94 +/- 17%	-	19	17	0	2	no	-	mmu-miR-1843a-5p	-	-	uauggaggucucugucuggcu	ucugaucguuccccuccguaca	uauggaggucucugucuggcuuaggacagcuggcuaagucugaucguuccccuccguaca	chr1:175937535..175937595:-	seq05_9_S9	aSAH
390	chr6_356	5.2	94 +/- 17%	rRNA/tRNA	22	22	0	0	yes	-	mmu-miR-5100	-	-	ucgaaucccauccucgucgcu	ugguuaaggcgauggacugcuaau	ugguuaaggcgauggacugcuaauccauugugcucugcacgcguggguucgaaucccauccucgucgcu	chr6:26305715..26305784:-	seq05_9_S9	aSAH
