# Supplementary material for: Global miRNA expression profile reveals novel molecular players in aneurysmal subarachnoid haemorrhage
Source: Sci Rep. 2018 Jun 8;8:8786. doi: 10.1038/s41598-018-27078-w (PMC5993784; doi:10.1038/s41598-018-27078-w)
Supplement: Supplementary file 9 — Additional File 8 [file 41598_2018_27078_MOESM9_ESM.zip]

Archive with 1 entries (1 files):
- Additional_File-8.pdf
